# Supplementary material for: Cell-specific vulnerability to metabolic failure: the crucial role of parvalbumin expressing neurons in creatine transporter deficiency
Source: Acta Neuropathol Commun. 2023 Mar 7;11:34. doi: 10.1186/s40478-023-01533-w (PMC9990224; doi:10.1186/s40478-023-01533-w)
Supplement: Supplementary file 2 — Additional file 2: Table S1. List of differentially expressed genes in bulk RNA-seq. [file 40478_2023_1533_MOESM2_ESM.xlsx]

## Sheet: Upregulated genes
Table S1. List of differentially expressed genes in bulk RNA-seq.
UPREGULATED GENES (500)
Gene symbol	log Fold change(KO-WT)	Adjusted p-value	Description
Sla2	1.26572	0.0462538	Src-like-adapter 2; Adapter protein, which negatively regulates T-cell receptor (TCR) signaling. Inhibits T-cell antigen-receptor induced activation of nuclear factor of activated T-cells. May act by linking signaling proteins such as ZAP70 with CBL, leading to a CBL dependent degradation of signaling proteins
C4b	1.16283	0.0750098	Complement component 4b (chido blood group); Complement C4-B; Non-enzymatic component of C3 and C5 convertases and thus essential for the propagation of the classical complement pathway. Covalently binds to immunoglobulins and immune complexes and enhances the solubilization of immune aggregates and the clearance of IC through CR1 on erythrocytes. Catalyzes the transacylation of the thioester car…
Pcsk9	1.14805	0.0384971	Proprotein convertase subtilisin/kexin type 9; Crucial player in the regulation of plasma cholesterol homeostasis. Binds to low-density lipid receptor family members: low density lipoprotein receptor (LDLR), very low density lipoprotein receptor (VLDLR), apolipoprotein E receptor (LRP1/APOER) and apolipoprotein receptor 2 (LRP8/APOER2), and promotes their degradation in intracellular acidic compa…
Zbtb11os1	1.12249	0.0127836	zinc finger and BTB domain containing 11, opposite strand 1; Antisense lncRNA
Capsl	0.944791	0.0576802	Calcyphosin-like protein; Calcyphosine-like
4833415N18Rik	0.939905	0.032658	RIKEN cDNA 0610009L18 gene
0610009L18Rik	0.929671	0.0431011	LncRNA
Tmem40	0.917322	0.0671149	Transmembrane protein 40
2810049E08Rik	0.911578	0.072681	LncRNA
S100a4	0.845541	0.0547046	S100 calcium binding protein A4; Belongs to the S-100 family
Rps29	0.839751	0.0645666	Small subunit ribosomal protein s29e; Ribosomal protein S29
Gpc3	0.835468	0.0648782	Glypican-3; Cell surface proteoglycan that bears heparan sulfate. Inhibits the dipeptidyl peptidase activity of DPP4. May be involved in the suppression/modulation of growth in the predominantly mesodermal tissues and organs. May play a role in the modulation of IGF2 interactions with its receptor and thereby modulate its function. May regulate growth and tumor predisposition (By similarity); Bel…
Snhg8	0.8189	0.0596109	small nucleolar RNA host gene 8; LncRNA; Small nucleolar RNA host gene 8 (SNHG8) is a newly discovered lncRNA that belongs to the SNHG family, a group of transcripts that can be processed into small nucleolar RNAs and exert important biological functions. As an oncogenic factor, SNHG8 is upregulated in multiple cancer types
Sp3os	0.811526	0.035237	LncRNA
Amn	0.807534	0.0530072	Protein amnionless; Necessary for efficient absorption of vitamin B12 (By similarity). Required for normal CUBN-mediated protein transport in the kidney. May direct the production of trunk mesoderm during development by modulating a bone morphogenetic protein (BMP) signaling pathway in the underlying visceral endoderm
Cybrd1	0.801857	0.042738	Cytochrome b reductase 1; Ferric-chelate reductase that reduces Fe(3+) to Fe(2+). Present at the brush border of duodenal enterocytes where it probably reduces dietary Fe(3+) thereby facilitating its transport into the mucosal cells. Uses ascorbate as electron donor. May be involved in extracellular ascorbate recycling in erythrocyte membranes. May also act as a ferrireductase in airway epithelia…
Cirbp	0.795658	0.0431011	Cold-inducible RNA-binding protein; Cold-inducible mRNA binding protein that plays a protective role in the genotoxic stress response by stabilizing transcripts of genes involved in cell survival. Promotes assembly of stress granules (SGs), when overexpressed. Seems to play an essential role in cold-induced suppression of cell proliferation. Acts as a translational repressor. Acts as a translatio…
2410006H16Rik	0.792048	0.040093	LncRNA
Txnip	0.788086	0.0178719	Thioredoxin-interacting protein; May act as an oxidative stress mediator by inhibiting thioredoxin activity or by limiting its bioavailability. Interacts with COPS5 and restores COPS5-induced suppression of CDKN1B stability, blocking the COPS5-mediated translocation of CDKN1B from the nucleus to the cytoplasm. Inhibits the proteasomal degradation of DDIT4, and thereby contributes to the inhibitio…
Vwa3a	0.777029	0.0339572	Von willebrand factor a domain-containing protein 3a; Von Willebrand factor A domain containing 3A
Rbm3	0.756271	0.0742149	Rna binding motif (rnp1, rrm) protein 3; RNA-binding protein 3; Cold-inducible mRNA binding protein that enhances global protein synthesis at both physiological and mild hypothermic temperatures. Reduces the relative abundance of microRNAs, when overexpressed. Enhances phosphorylation of translation initiation factors and active polysome formation
Rps21	0.748627	0.0479587	Small subunit ribosomal protein s21e; Ribosomal protein S21; Belongs to the eukaryotic ribosomal protein eS21 family
Rps16	0.738453	0.0765411	Small subunit ribosomal protein s16e; Ribosomal protein S16; Belongs to the universal ribosomal protein uS9 family
Atp5k	0.733681	0.0431011	Atp synthase, h+ transporting, mitochondrial f1f0 complex, subunit e; ATP synthase subunit e, mitochondrial; Mitochondrial membrane ATP synthase (F(1)F(0) ATP synthase or Complex V) produces ATP from ADP in the presence of a proton gradient across the membrane which is generated by electron transport complexes of the respiratory chain. F-type ATPases consist of two structural domains, F(1) - cont…
Cela1	0.733132	0.0678162	Chymotrypsin-like elastase family member 1; Acts upon elastin; Belongs to the peptidase S1 family. Elastase subfamily
Scx	0.732156	0.0826079	Basic helix-loop-helix transcription factor scleraxis; Plays an early essential role in mesoderm formation, as well as a later role in formation of somite-derived chondrogenic lineages
Ranbp17	0.73204	0.0303147	Ran-binding protein 17; May function as a nuclear transport receptor; Belongs to the exportin family
Klhl40	0.715494	0.0450602	Kelch-like protein 40; Substrate-specific adapter of a BCR (BTB-CUL3-RBX1) E3 ubiquitin ligase complex that acts as a key regulator of skeletal muscle development. The BCR(KLHL40) complex acts by mediating ubiquitination and degradation of TFDP1, thereby regulating the activity of the E2F:DP transcription factor complex. Promotes stabilization of LMOD3 by acting as a negative regulator of LMOD3 u…
Snrpe	0.707498	0.0478264	Small nuclear ribonucleoprotein E; Core component of the spliceosomal U1, U2, U4 and U5 small nuclear ribonucleoproteins (snRNPs), the building blocks of the spliceosome. Thereby, plays an important role in the splicing of cellular pre-mRNAs. Most spliceosomal snRNPs contain a common set of Sm proteins SNRPB, SNRPD1, SNRPD2, SNRPD3, SNRPE, SNRPF and SNRPG that assemble in a heptameric protein rin…
1700023F06Rik	0.696855	0.040093	Ef-hand calcium binding domain 15; RIKEN cDNA 1700023F06 gene
Rpl35a	0.693666	0.040093	Large subunit ribosomal protein l35ae; 60S ribosomal protein L35a; Required for the proliferation and viability of hematopoietic cells. Plays a role in 60S ribosomal subunit formation. The protein was found to bind to both initiator and elongator tRNAs and consequently was assigned to the P site or P and A site
Rab34	0.687198	0.0127836	RAB34, member RAS oncogene family; Protein transport. Plays a role in the maturation of phagosomes that engulf pathogens, such as S.aureus and Mycobacterium. Plays a role in the fusion of phagosomes with lysosomes (By similarity). Involved in the redistribution of lysosomes to the peri- Golgi region . Acts also as a positive regulator of hedgehog signaling and regulates ciliary function
Calb2	0.686912	0.083873	Calbindin 2; Calretinin; Calretinin is a calcium-binding protein which is abundant in auditory neurons
5930430L01Rik	0.68606	0.042738	LncRNA
Ovgp1	0.684061	0.0742149	Oviduct-specific glycoprotein; Binds to oocyte zona pellucida in vivo. May play a role in the fertilization process and/or early embryonic development
Ggnbp2os	0.679611	0.042738	Gametogenetin binding protein 2, opposite strand; LncRNA
Mt2	0.678061	0.0605978	Metallothionein-2; Metallothioneins have a high content of cysteine residues that bind various heavy metals; these proteins are transcriptionally regulated by both heavy metals and glucocorticoids
Ndufa3	0.676427	0.040093	NADH dehydrogenase [ubiquinone] 1 alpha subcomplex subunit 3; Accessory subunit of the mitochondrial membrane respiratory chain NADH dehydrogenase (Complex I), that is believed not to be involved in catalysis. Complex I functions in the transfer of electrons from NADH to the respiratory chain. The immediate electron acceptor for the enzyme is believed to be ubiquinone
Wdr6	0.672925	0.032658	WD repeat-containing protein 6; Enhances the STK11/LKB1-induced cell growth suppression activity. Negative regulator of amino acid starvation-induced autophagy
Spats1	0.670579	0.0127836	Spermatogenesis-associated serine-rich protein 1; Spermatogenesis associated, serine-rich 1
Rps28	0.669452	0.0432268	Small subunit ribosomal protein s28e; Ribosomal protein S28; Belongs to the eukaryotic ribosomal protein eS28 family
1700088E04Rik	0.669344	0.0724056	UPF0193 protein EVG1 homolog; RIKEN cDNA 1700088E04 gene; Belongs to the UPF0193 (EVG1) family
Oprk1	0.66851	0.0765377	Kappa-type opioid receptor; G-protein coupled opioid receptor that functions as receptor for endogenous alpha-neoendorphins and dynorphins, but has low affinity for beta-endorphins. Also functions as receptor for various synthetic opioids and for the psychoactive diterpene salvinorin A. Ligand binding causes a conformation change that triggers signaling via guanine nucleotide-binding proteins (G …
Mrpl52	0.666293	0.0917487	39S ribosomal protein L52, mitochondrial; Mitochondrial ribosomal protein L52
Trappc6a	0.665278	0.0408591	Trafficking protein particle complex subunit 6A; May play a role in vesicular transport during the biogenesis of melanosomes
Capg	0.662034	0.0989185	Capping protein (actin filament), gelsolin-like; Calcium-sensitive protein which reversibly blocks the barbed ends of actin filaments but does not sever preformed actin filaments. May play an important role in macrophage function. May play a role in regulating cytoplasmic and/or nuclear structures through potential interactions with actin. May bind DNA. Uncapping occurs either when Ca(2+) falls o…
Gstm6	0.661205	0.067437	Glutathione S-transferase Mu 6; Conjugation of reduced glutathione to a wide number of exogenous and endogenous hydrophobic electrophiles
Sfrp2	0.653534	0.0677717	Secreted frizzled-related protein 2; Soluble frizzled-related proteins (sFRPS) function as modulators of Wnt signaling through direct interaction with Wnts. They have a role in regulating cell growth and differentiation in specific cell types. SFRP2 may be important for eye retinal development and for myogenesis
Colec12	0.645449	0.0654705	Collectin sub-family member 12; Collectin-12; Scavenger receptor that displays several functions associated with host defense. Promotes binding and phagocytosis of Gram-positive, Gram-negative bacteria and yeast. Binds also to sialyl Lewis X or a trisaccharide and asialo-orosomucoid (ASOR). Mediates the recognition, internalization and degradation of oxidatively modified low density lipoprotein (…
3110070M22Rik	0.645354	0.0431011	RIKEN cDNA 3110070M22 gene
Fkbp10	0.643989	0.0162027	Peptidyl-prolyl cis-trans isomerase FKBP10; PPIases accelerate the folding of proteins during protein synthesis
Fam131c	0.642127	0.0431011	Family with sequence similarity 131, member C
Tap1	0.642012	0.0721238	Transporter 1, atp-binding cassette, sub-family b (mdr/tap); Antigen peptide transporter 1; Involved in the transport of antigens from the cytoplasm to the endoplasmic reticulum for association with MHC class I molecules. Also acts as a molecular scaffold for the final stage of MHC class I folding, namely the binding of peptide. Nascent MHC class I molecules associate with TAP via tapasin (By sim…
Rpl37	0.639841	0.0623518	Large subunit ribosomal protein l37e; 60S ribosomal protein L37; Binds to the 23S rRNA
Tssk6	0.63702	0.0991374	Testis-specific serine/threonine-protein kinase 6; Required for sperm production and function. Plays a role in DNA condensation during postmeiotic chromatin remodeling
Rpl36	0.632035	0.0724056	Large subunit ribosomal protein l36e; Component of the large ribosomal subunit
Rpl39	0.626386	0.0624563	Large subunit ribosomal protein l39e; Ribosomal protein L39; Belongs to the eukaryotic ribosomal protein eL39 family
S100a6	0.625825	0.0680471	Protein S100-A6; May function as calcium sensor and modulator, contributing to cellular calcium signaling. May function by interacting with other proteins, such as TPR-containing proteins, and indirectly play a role in many physiological processes such as the reorganization of the actin cytoskeleton and in cell motility. Binds 2 calcium ions. Calcium binding is cooperative (By similarity); Belong…
Spata24	0.620173	0.0654705	Spermatogenesis-associated protein 24; Binds DNA with high affinity but does not bind to TATA boxes. Synergises with GMNN and TBP in activation of TATA box- containing promoters and with GMNN and TBPL1 in activation of the NF1 TATA-less promoter. May play a role in cytoplasm movement and removal during spermiogenesis; Belongs to the SPATA24 family
Actr5	0.620072	0.032658	Actin-related protein 5; Proposed core component of the chromatin remodeling INO80 complex which is involved in transcriptional regulation, DNA replication and probably DNA repair. Involved in DNA double-strand break repair and UV-damage excision repair (By similarity); Belongs to the actin family. ARP5 subfamily
Endou	0.619144	0.0824153	Poly(U)-specific endoribonuclease; Endoribonuclease that cleaves single-stranded RNAs at uridylates and releases products that have 2'-3'-cyclic phosphate termini; Belongs to the ENDOU family
Slc6a20a	0.618203	0.0625149	Solute carrier family 6 (neurotransmitter transporter, amino acid/orphan) member 15/16/17/18/20; Sodium- and chloride-dependent transporter XTRP3A; Mediates the calcium-dependent uptake of imino acids such as L-proline, N-methyl-L-proline and pipecolate as well as N- methylated amino acids
Slc41a3	0.613119	0.079052	Solute carrier family 41, member 3; Belongs to the SLC41A transporter family
5730522E02Rik	0.607882	0.0127836	RIKEN cDNA 5730522E02 gene
Rps20	0.607197	0.0859733	Small subunit ribosomal protein s20e; Ribosomal protein S20
Fabp7	0.605062	0.0794505	Fatty acid-binding protein, brain; B-FABP could be involved in the transport of a so far unknown hydrophobic ligand with potential morphogenic activity during CNS development. It is required for the establishment of the radial glial fiber system in developing brain, a system that is necessary for the migration of immature neurons to establish cortical layers; Belongs to the calycin superfamily. F…
Pigp	0.600619	0.0860161	Phosphatidylinositol N-acetylglucosaminyltransferase subunit P; Part of the complex catalyzing the transfer of N- acetylglucosamine from UDP-N-acetylglucosamine to phosphatidylinositol, the first step of GPI biosynthesis; Belongs to the PIGP family
Rpl38	0.59225	0.0384971	Large subunit ribosomal protein l38e; Ribosomal protein L38; Belongs to the eukaryotic ribosomal protein eL38 family
1110065P20Rik	0.590059	0.0859261	Uncharacterized protein C1orf122 homolog; RIKEN cDNA 1110065P20 gene
Cgref1	0.587503	0.0127836	Cell growth regulator with ef hand domain 1; Mediates cell-cell adhesion in a calcium-dependent manner. Able to inhibit growth in several cell lines (By similarity)
Nfkbia	0.582873	0.0431011	Nuclear factor of kappa light polypeptide gene enhancer in b cells inhibitor, alpha; NF-kappa-B inhibitor alpha; Inhibits the activity of dimeric NF-kappa-B/REL complexes by trapping REL dimers in the cytoplasm through masking of their nuclear localization signals. On cellular stimulation by immune and proinflammatory responses, becomes phosphorylated promoting ubiquitination and degradation, ena…
Haus5	0.582568	0.0721238	HAUS augmin-like complex subunit 5; Contributes to mitotic spindle assembly, maintenance of centrosome integrity and completion of cytokinesis as part of the HAUS augmin-like complex; Belongs to the HAUS5 family
Paqr6	0.579232	0.0804639	Membrane progestin receptor delta; Plasma membrane progesterone (P4) receptor coupled to G proteins. Seems to act through a G(s) mediated pathway. Involved in neurosteroid inhibition of apoptosis. May be involved in regulating rapid P4 signaling in the nervous system. Also binds dehydroepiandrosterone (DHEA), pregnanolone, pregnenolone and allopregnanolone; Belongs to the ADIPOR family
Mycl	0.576591	0.0687801	Protein L-Myc; V-myc myelocytomatosis viral oncogene homolog, lung carcinoma derived (avian)
Ndufc1	0.576426	0.0719832	NADH dehydrogenase [ubiquinone] 1 subunit C1, mitochondrial; Accessory subunit of the mitochondrial membrane respiratory chain NADH dehydrogenase (Complex I), that is believed not to be involved in catalysis. Complex I functions in the transfer of electrons from NADH to the respiratory chain. The immediate electron acceptor for the enzyme is believed to be ubiquinone
Cxcr4	0.576394	0.0690295	C-X-C chemokine receptor type 4; Binds bacterial lipopolysaccharide (LPS) et mediates LPS-induced inflammatory response, including TNF secretion by monocytes (By similarity). Receptor for the C-X-C chemokine CXCL12/SDF-1 that transduces a signal by increasing intracellular calcium ion levels and enhancing MAPK1/MAPK3 activation. Acts as a receptor for extracellular ubiquitin; leading to enhanced …
Gstk1	0.574392	0.0539173	Glutathione S-transferase kappa 1; Belongs to the GST superfamily. Kappa family
Lor	0.572344	0.086932	Loricrin; Major keratinocyte cell envelope protein
Hist3h2ba	0.571455	0.0804639	Histone H2B type 3-A; Core component of nucleosome. Nucleosomes wrap and compact DNA into chromatin, limiting DNA accessibility to the cellular machineries which require DNA as a template. Histones thereby play a central role in transcription regulation, DNA repair, DNA replication and chromosomal stability. DNA accessibility is regulated via a complex set of post-translational modifications of h…
Thap3	0.567894	0.0178719	Thap domain containing, apoptosis associated protein 3; THAP domain-containing protein 3; Component of a THAP1/THAP3-HCFC1-OGT complex that is required for the regulation of the transcriptional activity of RRM1
Snhg1	0.563791	0.042738	Small nucleolar RNA host gene 1; LncRNA; Acts upstream of or within response to bacterium. Is expressed in central nervous system; liver; retina; and skin
Hmgcs2	0.560764	0.0984099	Hydroxymethylglutaryl-CoA synthase, mitochondrial; This enzyme condenses acetyl-CoA with acetoacetyl-CoA to form HMG-CoA, which is the substrate for HMG-CoA reductase
Lyz2	0.554978	0.086932	Lysozyme C-2; Lysozymes have primarily a bacteriolytic function; those in tissues and body fluids are associated with the monocyte- macrophage system and enhance the activity of immunoagents. Lyz2 is active against a range of Gram-positive and Gram-negative bacteria. More effective than Lyz1 in killing Gram-negative bacteria. Lyz1 and Lyz2 are equally effective in killing Gram- positive bacteria;…
Gm12992	0.553238	0.0607929	Predicted gene; LncRNA
Fahd2a	0.547138	0.0765377	Fumarylacetoacetate hydrolase domain-containing protein 2A; May have hydrolase activity
Zkscan2	0.547114	0.0431011	Krab and scan domains-containing zinc finger protein; Zinc finger with KRAB and SCAN domains 2
Flywch2	0.546423	0.0824153	FLYWCH family member 2
Usmg5	0.546349	0.0619445	Up-regulated during skeletal muscle growth protein 5; Plays a critical role in maintaining the ATP synthase population in mitochondria
Cox7c	0.54291	0.0724056	Cytochrome c oxidase subunit 7C, mitochondrial; This protein is one of the nuclear-coded polypeptide chains of cytochrome c oxidase, the terminal oxidase in mitochondrial electron transport
Rps13	0.542612	0.0772709	Small subunit ribosomal protein s13e; Ribosomal protein S13; Belongs to the universal ribosomal protein uS15 family
Gm5607	0.541647	0.0935558	Sox1 overlapping transcript; Sox1ot; LncRNA
Slc22a6	0.538932	0.0872831	Mfs transporter, oct family, solute carrier family 22 (organic anion transporter), member 6; Solute carrier family 22 member 6; Involved in the renal elimination of endogenous and exogenous organic anions. Functions as organic anion exchanger when the uptake of one molecule of organic anion is coupled with an efflux of one molecule of endogenous dicarboxylic acid (glutarate, ketoglutarate, etc). …
Fbxo6	0.538845	0.0606054	F-box only protein 6; Substrate-recognition component of some SCF (SKP1-CUL1- F-box protein)-type E3 ubiquitin ligase complexes. Involved in DNA damage response by specifically recognizing activated CHEK1 (phosphorylated on 'Ser-345'), promoting its ubiquitination and degradation. Ubiquitination of CHEK1 is required to insure that activated CHEK1 does not accumulate as cells progress through S ph…
Tmem132e	0.538309	0.0431011	Transmembrane protein 132E; Required for normal inner ear hair cell function and hearing
Rpl41	0.537056	0.0772709	60S ribosomal protein L41; Interacts with the beta subunit of protein kinase CKII and stimulates phosphorylation of DNA topoisomerase II alpha by CKII
Gm6537	0.535103	0.0733489	Coiled-coil glutamate-rich protein 2; Predicted gene 6537
Romo1	0.533948	0.0563257	Reactive oxygen species modulator 1; Has antibacterial activity against a variety of bacteria including S.aureus, P.aeruginosa and M.tuberculosis. Acts by inducing bacterial membrane breakage (By similarity); Belongs to the MGR2 family
Bst2	0.53328	0.086932	Bone marrow stromal antigen 2; IFN-induced antiviral host restriction factor which efficiently blocks the release of diverse mammalian enveloped viruses by directly tethering nascent virions to the membranes of infected cells. Acts as a direct physical tether, holding virions to the cell membrane and linking virions to each other. The tethered virions can be internalized by endocytosis and subseq…
Amz1	0.529502	0.0776842	Archaelysin family metallopeptidase 1; Archaemetzincin-1; Zinc metalloprotease. Exhibits aminopeptidase activity against neurogranin in vitro. Does not hydrolyze angiotensin-2 (By similarity)
Il17rd	0.527758	0.086932	Interleukin-17 receptor D; Feedback inhibitor of fibroblast growth factor mediated Ras-MAPK signaling and ERK activation. May inhibit FGF-induced FGFR1 tyrosine phosphorylation. Regulates the nuclear ERK signaling pathway by spatially blocking nuclear translocation of activated ERK (By similarity). Mediates JNK activation and may be involved in apoptosis. Might have a role in the early stages of …
Mir22hg	0.523457	0.0555919	Mir22 host gene (non-protein coding); Mir22hg; LncRNA; Acts upstream of or within response to wounding. Orthologous to human MIR22HG
Tyrobp	0.520349	0.0984436	TYRO protein tyrosine kinase-binding protein; Non-covalently associates with activating receptors of the CD300 family. Cross-linking of CD300-TYROBP complexes results in cellular activation. Involved for instance in neutrophil activation mediated by integrin
Manbal	0.516249	0.0859261	Protein MANBAL; Mannosidase, beta A, lysosomal-like
Rbp1	0.515724	0.0859261	Retinol binding protein 1, cellular; Retinol-binding protein 1; Cytoplasmic retinol-binding protein. Accepts retinol from the transport protein STRA6, and thereby contributes to retinol uptake, storage and retinoid homeostasis
Rps17	0.514624	0.0612345	Small subunit ribosomal protein s17e; Ribosomal protein S17; Belongs to the eukaryotic ribosomal protein eS17 family
Gstt2	0.512399	0.0697443	Glutathione s-transferase, theta 2; Glutathione S-transferase theta-2; Conjugation of reduced glutathione to a wide number of exogenous and endogenous hydrophobic electrophiles
Ggnbp1	0.512111	0.0540872	Gametogenetin-binding protein 1; Induces mitochondrial fragmentation, possibly by promoting DNM1L-dependent fission and may play a role in mitochondrial morphogenesis during spermatogenesis
Uqcr11	0.508216	0.0906873	Cytochrome b-c1 complex subunit 10; This is a component of the ubiquinol-cytochrome c reductase complex (complex III or cytochrome b-c1 complex), which is part of the mitochondrial respiratory chain; Belongs to the UQCR11/QCR10 family
Atp6ap1l	0.507638	0.0772825	ATPase, H+ transporting, lysosomal accessory protein 1-like
Izumo4	0.507154	0.0127836	Izumo sperm-egg fusion protein 4; IZUMO family member 4
1810032O08Rik	0.507142	0.0431011	Putative uncharacterized protein; RIKEN cDNA 1810032O08 gene
Aloxe3	0.506076	0.0127836	Hydroperoxy icosatetraenoate dehydratase/isomerase; Hydroperoxide isomerase ALOXE3; Non-heme iron-containing lipoxygenase which is atypical in that it displays a prominent hydroperoxide isomerase activity and a reduced dioxygenase activity compared to other lipoxygenases. The hydroperoxide isomerase activity catalyzes the isomerization of hydroperoxides, derived from arachidonic and linoleic acid…
Accs	0.503245	0.0431011	1-aminocyclopropane-1-carboxylate synthase (non-functional); 1-aminocyclopropane-1-carboxylate synthase-like protein 1; Does not catalyze the synthesis of 1-aminocyclopropane- 1-carboxylate but is capable of catalyzing the deamination of L- vinylglycine
Tcta	0.501602	0.0624563	T-cell leukemia translocation-altered gene protein homolog; May be required for cellular fusion during osteoclastogenesis
Rps23	0.500143	0.0431011	40S ribosomal protein S23; Component of the ribosome, a large ribonucleoprotein complex responsible for the synthesis of proteins in the cell. The small ribosomal subunit (SSU) binds messenger RNAs (mRNAs) and translates the encoded message by selecting cognate aminoacyl- transfer RNA (tRNA) molecules. The large subunit (LSU) contains the ribosomal catalytic site termed the peptidyl transferase c…
Trem2	0.497852	0.042738	Triggering receptor expressed on myeloid cells 2; Forms a receptor signaling complex with TYROBP and triggers activation of the immune responses in macrophages and dendritic cells. May have a role in chronic inflammations and may stimulate production of constitutive rather than inflammatory chemokines and cytokines
Sat2	0.497375	0.0945239	Spermidine/spermine n1-acetyl transferase 2; Diamine acetyltransferase 2; Enzyme which catalyzes the acetylation of polyamines. Substrate specificity: norspermidine > spermidine = spermine >> N(1)acetylspermine = putrescine (By similarity)
Angpt1	0.492438	0.0605978	Angiopoietin-1; Binds and activates TEK/TIE2 receptor by inducing its dimerization and tyrosine phosphorylation. Plays an important role in the regulation of angiogenesis, endothelial cell survival, proliferation, migration, adhesion and cell spreading, reorganization of the actin cytoskeleton, but also maintenance of vascular quiescence. Required for normal angiogenesis and heart development dur…
Kcnj4	0.492039	0.0431011	Potassium inwardly-rectifying channel, subfamily j, member 4; Inward rectifier potassium channels are characterized by a greater tendency to allow potassium to flow into the cell rather than out of it. Their voltage dependence is regulated by the concentration of extracellular potassium; as external potassium is raised, the voltage range of the channel opening shifts to more positive voltages. Th…
2310039H08Rik	0.492033	0.0742149	Uncharacterized protein C6orf226 homolog; RIKEN cDNA 2310039H08 gene
Mei1	0.488776	0.0678162	Meiosis inhibitor protein 1; Required for normal meiotic chromosome synapsis. May be involved in the formation of meiotic double-strand breaks (DSBs) in spermatocytes
Aldh1b1	0.48766	0.0673	Aldehyde dehydrogenase 1 family, member b1; Aldehyde dehydrogenase X, mitochondrial; ALDHs play a major role in the detoxification of alcohol-derived acetaldehyde. They are involved in the metabolism of corticosteroids, biogenic amines, neurotransmitters, and lipid peroxidation (By similarity)
Rasa4	0.486126	0.040093	Ras GTPase-activating protein 4; Ca(2+)-dependent Ras GTPase-activating protein, that switches off the Ras-MAPK pathway following a stimulus that elevates intracellular calcium. Functions as an adaptor for Cdc42 and Rac1 during FcR-mediated phagocytosis. Isoform 2 activates the Ras pathway and promotes RANKL shedding by modulating the expression of MMP14
Gpsm1	0.485628	0.0303147	G-protein-signaling modulator 1; Guanine nucleotide dissociation inhibitor (GDI) which functions as a receptor-independent activator of heterotrimeric G- protein signaling. Keeps G(i/o) alpha subunit in its GDP-bound form thus uncoupling heterotrimeric G-proteins signaling from G protein-coupled receptors. Controls spindle orientation and asymmetric cell fate of cerebral cortical progenitors. May…
Tbca	0.485399	0.0428986	Tubulin-specific chaperone A; Tubulin-folding protein; involved in the early step of the tubulin folding pathway; Belongs to the TBCA family
Morn1	0.483858	0.0498197	MORN repeat containing 1
B3gnt9	0.483296	0.042738	UDP-GlcNAc:betaGal beta-1,3-N-acetylglucosaminyltransferase 9
Ccdc142	0.481803	0.0127836	Coiled-coil domain-containing protein 142; Coiled-coil domain containing 142
Ssr4	0.47862	0.0381807	Translocon-associated protein subunit delta; TRAP proteins are part of a complex whose function is to bind calcium to the ER membrane and thereby regulate the retention of ER resident proteins
Tmem265	0.47636	0.0804639	Transmembrane protein 265
Emp3	0.472471	0.0431011	Epithelial membrane protein 3; Probably involved in cell proliferation and cell-cell interactions
Eno3	0.470339	0.0607929	Enolase 3, beta muscle; Beta-enolase; Appears to have a function in striated muscle development and regeneration
Slc37a2	0.470244	0.0826079	Mfs transporter, opa family, solute carrier family 37 (glycerol-3-phosphate transporter), member 1/2; Glucose-6-phosphate exchanger SLC37A2; Inorganic phosphate and glucose-6-phosphate antiporter. May transport cytoplasmic glucose-6-phosphate into the lumen of the endoplasmic reticulum and translocate inorganic phosphate into the opposite direction. Independent of a lumenal glucose-6- phosphatase…
Ndufv3	0.468958	0.0605978	NADH dehydrogenase [ubiquinone] flavoprotein 3, mitochondrial; Accessory subunit of the mitochondrial membrane respiratory chain NADH dehydrogenase (Complex I), that is believed not to be involved in catalysis. Complex I functions in the transfer of electrons from NADH to the respiratory chain. The immediate electron acceptor for the enzyme is believed to be ubiquinone. May be the terminally asse…
Tomm6os	0.468839	0.0804639	Translocase of outer mitochondrial membrane 6, opposite strand; Antisense LncRNA
Lacc1	0.464408	0.0757004	Laccase domain-containing protein 1; Central regulator of the metabolic function and bioenergetic state of macrophages. In macrophages, promotes flux through de novo lipogenesis to concomitantly drive high levels of both fatty-acid oxidation and glycolysis
Mad2l2	0.464272	0.0478797	Mitotic spindle assembly checkpoint protein MAD2B; Adapter protein able to interact with different proteins and involved in different biological processes. Mediates the interaction between the error-prone DNA polymerase zeta catalytic subunit REV3L and the inserter polymerase REV1, thereby mediating the second polymerase switching in translesion DNA synthesis. Translesion DNA synthesis releases t…
Slc44a5	0.46125	0.0699413	Solute carrier family 44 (choline transporter-like protein), member 2/4/5; Choline transporter-like protein 5; Solute carrier family 44, member 5
Gnb1l	0.46109	0.0576802	Guanine nucleotide binding protein (G protein), beta polypeptide 1-like
Mpg	0.458384	0.0498197	DNA-3-methyladenine glycosylase; Hydrolysis of the deoxyribose N-glycosidic bond to excise 3-methyladenine, and 7-methylguanine from the damaged DNA polymer formed by alkylation lesions
Tm4sf1	0.457239	0.0804639	Transmembrane 4 superfamily member 1
Pars2	0.45705	0.0941525	Probable proline--tRNA ligase, mitochondrial; prolyl-tRNA synthetase (mitochondrial)(putative); Belongs to the class-II aminoacyl-tRNA synthetase family
AI854517	0.457007	0.0765377	Mir9-3 host gene; Mir9-3hg; LncRNA; Diseases associated with MIR9-3HG include Cervical Cancer and Xanthogranulomatous Cholecystitis
Sgk1	0.45658	0.0986586	Serum/glucocorticoid-regulated kinase 1; Serine/threonine-protein kinase Sgk1; Serine/threonine-protein kinase which is involved in the regulation of a wide variety of ion channels, membrane transporters, cellular enzymes, transcription factors, neuronal excitability, cell growth, proliferation, survival, migration and apoptosis. Plays an important role in cellular stress response. Contributes to…
Hint1	0.456247	0.086932	Histidine triad nucleotide-binding protein 1; Hydrolyzes purine nucleotide phosphoramidates with a single phosphate group, including adenosine 5'monophosphoramidate (AMP-NH2), adenosine 5'monophosphomorpholidate (AMP-morpholidate) and guanosine 5'monophosphomorpholidate (GMP-morpholidate). Hydrolyzes lysyl-AMP (AMP-N-epsilon-(N-alpha-acetyl lysine methyl ester)) generated by lysine tRNA ligase, a…
Zfp783	0.454765	0.0303147	Zinc finger protein 783; Pseudogene; May be involved in transcriptional regulation
Tomm6	0.451815	0.0624563	Mitochondrial import receptor subunit TOM6 homolog; Translocase of outer mitochondrial membrane 6 homolog (yeast); Belongs to the Tom6 family
Fabp5	0.451572	0.042738	Fatty acid-binding protein, epidermal; High specificity for fatty acids. Highest affinity for C18 chain length (By similarity); Belongs to the calycin superfamily. Fatty-acid binding protein (FABP) family
Ndufa4	0.451537	0.095534	Nadh dehydrogenase (ubiquinone) 1 alpha subcomplex subunit 4; Cytochrome c oxidase subunit NDUFA4; Cytochrome c oxidase (COX, complex IV) is the terminal component of the mitochondrial respiratory chain that catalyzes the reduction of oxygen to water. Required for complex IV maintenance (By similarity)
Armcx5	0.449842	0.0576802	Armadillo repeat-containing x-linked protein 5; Armadillo repeat containing, X-linked 5
Tgif1	0.449824	0.0732251	Homeobox protein TGIF1; Binds to a retinoid X receptor (RXR) responsive element from the cellular retinol-binding protein II promoter (CRBPII- RXRE). Inhibits the 9-cis-retinoic acid-dependent RXR alpha transcription activation of the retinoic acid responsive element. May participate in the transmission of nuclear signals during development and in the adult, as illustrated by the down- modulation…
B330016D10Rik	0.448867	0.0671062	LncRNA
Rpl32	0.447541	0.0596109	Large subunit ribosomal protein l32e; Ribosomal protein L32; Belongs to the eukaryotic ribosomal protein eL32 family
Psg16	0.445637	0.0798102	Pregnancy specific glycoprotein 16
Slc37a1	0.442882	0.0850317	Mfs transporter, opa family, solute carrier family 37 (glycerol-3-phosphate transporter), member 1/2; Glucose-6-phosphate exchanger SLC37A1; Inorganic phosphate and glucose-6-phosphate antiporter. May transport cytoplasmic glucose-6-phosphate into the lumen of the endoplasmic reticulum and translocate inorganic phosphate into the opposite direction. Independent of a lumenal glucose-6- phosphatase…
Ccs	0.44209	0.0697316	Copper chaperone for superoxide dismutase; Delivers copper to copper zinc superoxide dismutase (SOD1)
Hrk	0.441797	0.0627408	Harakiri, bcl2 interacting protein (contains only bh3 domain); Activator of apoptosis harakiri; Promotes apoptosis
Cox17	0.440681	0.0849235	Cytochrome c oxidase assembly protein 17; Copper chaperone for cytochrome c oxidase (COX). Binds two copper ions and deliver them to the Cu(A) site of COX (By similarity)
Ctu2	0.44006	0.087592	Cytoplasmic tRNA 2-thiolation protein 2; Plays a central role in 2-thiolation of mcm(5)S(2)U at tRNA wobble positions of tRNA(Lys), tRNA(Glu) and tRNA(Gln). May act by forming a heterodimer with CTU1/ATPBD3 that ligates sulfur from thiocarboxylated URM1 onto the uridine of tRNAs at wobble position; Belongs to the CTU2/NCS2 family
Rpl35	0.439434	0.0431011	Ribosomal protein L35; Component of the large ribosomal subunit
Dffb	0.439399	0.0925304	Dna fragmentation factor, 40 kd, beta subunit; DNA fragmentation factor subunit beta; Nuclease that induces DNA fragmentation and chromatin condensation during apoptosis. Degrades naked DNA and induces apoptotic morphology
Fpgs	0.439233	0.0721238	Folylpolyglutamate synthase, mitochondrial; Catalyzes conversion of folates to polyglutamate derivatives allowing concentration of folate compounds in the cell and the intracellular retention of these cofactors, which are important substrates for most of the folate-dependent enzymes that are involved in one-carbon transfer reactions involved in purine, pyrimidine and amino acid synthesis. Dihydro…
Cox5b	0.43896	0.0826079	annotation not available
Ilvbl	0.438657	0.0986586	Acetolactate synthase-like protein; ilvB (bacterial acetolactate synthase)-like; Belongs to the TPP enzyme family
Tmem258	0.435949	0.042738	Transmembrane protein 258; Acts as component of the N-oligosaccharyl transferase (OST) complex which catalyzes the transfer of a high mannose oligosaccharide from a lipid-linked oligosaccharide donor to an asparagine residue within an Asn-X-Ser/Thr consensus motif in nascent polypeptide chains. Required for full OST catalytic activity in N-glycosylation. Involved in ER homeostasis in the colonic …
Nudt16	0.435701	0.0498197	U8 snoRNA-decapping enzyme; RNA-binding and decapping enzyme that catalyzes the cleavage of the cap structure of snoRNAs and mRNAs in a metal- dependent manner. Part of the U8 snoRNP complex that is required for the accumulation of mature 5.8S and 28S rRNA. Has diphosphatase activity and removes m7G and/or m227G caps from U8 snoRNA and leaves a 5'monophosphate on the RNA. Catalyzes also the cleav…
4930413G21Rik	0.43552	0.0576802	LncRNA
Cxadr	0.434933	0.0510097	Coxsackievirus and adenovirus receptor homolog; Component of the epithelial apical junction complex that may function as a homophilic cell adhesion molecule and is essential for tight junction integrity. Also involved in transepithelial migration of leukocytes through adhesive interactions with JAML a transmembrane protein of the plasma membrane of leukocytes. The interaction between both recepto…
Lypd1	0.433557	0.095534	Ly6/PLAUR domain-containing protein 1; Believed to act as a modulator of nicotinic acetylcholine receptors (nAChRs) activity. In vitro increases receptor desensitization and decreases affinity for ACh of alpha- 4:beta-2-containing nAChRs. May play a role in the intracellular trafficking of alpha-4:beta-2 and alpha-7- containing nAChRs and may inhibit their expression at the cell surface. May be i…
Casp3	0.433414	0.0930518	Caspase-3; Involved in the activation cascade of caspases responsible for apoptosis execution. At the onset of apoptosis it proteolytically cleaves poly(ADP-ribose) polymerase (PARP) at a '216-Asp-|-Gly-217' bond. Cleaves and activates sterol regulatory element binding proteins (SREBPs) between the basic helix-loop- helix leucine zipper domain and the membrane attachment domain. Cleaves and activ…
Ndufb4	0.433359	0.054955	NADH dehydrogenase [ubiquinone] 1 beta subcomplex subunit 4; Accessory subunit of the mitochondrial membrane respiratory chain NADH dehydrogenase (Complex I), that is believed not to be involved in catalysis. Complex I functions in the transfer of electrons from NADH to the respiratory chain. The immediate electron acceptor for the enzyme is believed to be ubiquinone
Smim19	0.432892	0.0852099	Small integral membrane protein 19
2310022B05Rik	0.428623	0.0925304	Uncharacterized protein C1orf198 homolog; RIKEN cDNA 2310022B05 gene
Cdon	0.427379	0.0757004	Cell adhesion molecule-related/down-regulated by oncogenes; Component of a cell-surface receptor complex that mediates cell-cell interactions between muscle precursor cells. Promotes differentiation of myogenic cells. Required for response to NTN3 and activation of NFATC3
Emid1	0.427127	0.0571985	Emi domain-containing protein 1; EMI domain containing 1
Ccdc116	0.425094	0.0765377	Coiled-coil domain-containing protein 116; Coiled-coil domain containing 116
Col23a1	0.424098	0.0721301	Collagen alpha-1(XXIII) chain; Collagen, type XXIII, alpha 1
2210408I21Rik	0.423342	0.0576802	Uncharacterized protein KIAA0825 homolog; RIKEN cDNA 2210408I21 gene
9330179D12Rik	0.420986	0.0716696	LncRNA
Uba52	0.420757	0.0721301	Ubiquitin-60S ribosomal protein L40; Ubiquitin: Exists either covalently attached to another protein, or free (unanchored). When covalently bound, it is conjugated to target proteins via an isopeptide bond either as a monomer (monoubiquitin), a polymer linked via different Lys residues of the ubiquitin (polyubiquitin chains) or a linear polymer linked via the initiator Met of the ubiquitin (linea…
Pafah2	0.414495	0.0757004	Platelet-activating factor acetylhydrolase 2, cytoplasmic; Has a marked selectivity for phospholipids with short acyl chains at the sn-2 position. May share a common physiologic function with the plasma-type enzyme (By similarity); Belongs to the serine esterase family
Fstl5	0.414055	0.0886364	Follistatin-related protein 5; Follistatin-like 5
Ntsr1	0.413527	0.0995503	Neurotensin receptor type 1; G-protein coupled receptor for the tridecapeptide neurotensin (NTS). Signaling is effected via G proteins that activate a phosphatidylinositol-calcium second messenger system. Signaling leads to the activation of downstream MAP kinases and protects cells against apoptosis
Cpxm1	0.413399	0.042738	Carboxypeptidase x 1 (m14 family); Probable carboxypeptidase X1; May be involved in cell-cell interactions. No carboxypeptidase activity was found yet
Chpf2	0.412493	0.032658	Hexosyltransferase; Chondroitin polymerizing factor 2
Psmf1	0.410133	0.0510097	Proteasome (prosome, macropain) inhibitor subunit 1; Proteasome inhibitor PI31 subunit; Plays an important role in control of proteasome function. Inhibits the hydrolysis of protein and peptide substrates by the 20S proteasome. Also inhibits the activation of the proteasome by the proteasome regulatory proteins PA700 and PA28 (By similarity)
E130307A14Rik	0.409564	0.0768286	LncRNA
Mfsd10	0.409242	0.0443065	Major facilitator superfamily domain-containing protein 10; Confers cellular resistance to apoptosis induced by the non-steroidal anti-inflammatory drugs indomethacin and diclofenac. May act as an efflux pump (By similarity)
Adarb2	0.409079	0.0798102	Double-stranded RNA-specific editase B2; Lacks editing activity. It prevents the binding of other ADAR enzymes to targets in vitro, and decreases the efficiency of these enzymes. Capable of binding to dsRNA but also to ssRNA (By similarity)
Naglu	0.408986	0.085909	Alpha-n-acetylglucosaminidase (sanfilippo disease iiib), isoform cra_b; alpha-N-acetylglucosaminidase (Sanfilippo disease IIIB)
Rhebl1	0.407333	0.0931911	Ras homolog enriched in brain like 1; GTPase RhebL1; Binds GTP and exhibits intrinsic GTPase activity. May activate NF-kappa-B-mediated gene transcription. Promotes signal transduction through MTOR, activates RPS6KB1, and is a downstream target of the small GTPase-activating proteins TSC1 and TSC2 (By similarity)
Qtrt1	0.407206	0.099138	Queuine tRNA-ribosyltransferase catalytic subunit 1; Catalytic subunit of the queuine tRNA-ribosyltransferase (TGT) that catalyzes the base-exchange of a guanine (G) residue with queuine (Q) at position 34 (anticodon wobble position) in tRNAs with GU(N) anticodons (tRNA-Asp, -Asn, -His and -Tyr), resulting in the hypermodified nucleoside queuosine (7-(((4,5-cis- dihydroxy-2-cyclopenten-1-yl)amino…
Sec24d	0.40465	0.0815958	Sec24 related gene family, member D (S. cerevisiae)
Ndufb9	0.40404	0.0849786	NADH dehydrogenase [ubiquinone] 1 beta subcomplex subunit 9; Accessory subunit of the mitochondrial membrane respiratory chain NADH dehydrogenase (Complex I), that is believed to be not involved in catalysis. Complex I functions in the transfer of electrons from NADH to the respiratory chain. The immediate electron acceptor for the enzyme is believed to be ubiquinone
Mzt2	0.403407	0.0780914	Mitotic-spindle organizing protein 2a/2b; Mitotic spindle organizing protein 2; Belongs to the MOZART2 family
Bcl2l12	0.402192	0.0945591	BCL2-like 12 (Proline rich), isoform CRA_b; BCL2-like 12 (proline rich)
Degs2	0.400846	0.0826893	Sphingolipid delta(4)-desaturase/C4-monooxygenase DES2; Bifunctional enzyme which acts as both a sphingolipid delta(4)-desaturase and a sphingolipid C4-monooxygenase; Belongs to the fatty acid desaturase type 1 family. DEGS subfamily
Rxfp3	0.400807	0.0910409	Relaxin family peptide receptor 3; Relaxin-3 receptor 1; Receptor for RNL3/relaxin-3. Binding of the ligand inhibit cAMP accumulation (By similarity)
Vrk1	0.398115	0.0804639	Serine/threonine-protein kinase VRK1; Serine/threonine kinase involved in Golgi disassembly during the cell cycle: following phosphorylation by PLK3 during mitosis, required to induce Golgi fragmentation. Acts by mediating phosphorylation of downstream target protein. Phosphorylates 'Thr- 18' of p53/TP53 and may thereby prevent the interaction between p53/TP53 and MDM2. Phosphorylates casein and …
Rgs12	0.397953	0.0571985	Regulator of G-protein signaling 12; Regulates G protein-coupled receptor signaling cascades. Inhibits signal transduction by increasing the GTPase activity of G protein alpha subunits, thereby driving them into their inactive GDP-bound form
Hes6	0.397817	0.0885585	Hairy and enhancer of split 2/6/7; Transcription cofactor HES-6; Does not bind DNA itself but suppresses both HES1- mediated N box-dependent transcriptional repression and binding of HES1 to E box sequences. Also suppresses HES1-mediated inhibition of the heterodimer formed by ASCL1/MASH1 and TCF3/E47, allowing ASCL1 and TCF3 to up-regulate transcription in its presence. Promotes cell differentia…
Cptp	0.397201	0.0475733	Ceramide-1-phosphate transfer protein; Mediates the intracellular transfer of ceramide-1- phosphate between organelle membranes and the cell membrane. Required for normal structure of the Golgi stacks. Can bind phosphoceramides with a variety of aliphatic chains, but has a preference for lipids with saturated C16:0 or monounsaturated C18:1 aliphatic chains, and is inefficient with phosphoceramide…
Atp11b	0.397029	0.0576802	Phospholipid-translocating atpase; ATPase, class VI, type 11B; Belongs to the cation transport ATPase (P-type) (TC 3.A.3) family. Type IV subfamily
Atg9b	0.395217	0.0859261	Autophagy-related protein 9B; Involved in autophagy and cytoplasm to vacuole transport (Cvt) vesicle formation. Plays a key role in the organization of the preautophagosomal structure/phagophore assembly site (PAS), the nucleating site for formation of the sequestering vesicle
Zfyve28	0.394657	0.042738	Lateral signaling target protein 2 homolog; Negative regulator of epidermal growth factor receptor (EGFR) signaling. Acts by promoting EGFR degradation in endosomes when not monoubiquitinated (By similarity); Belongs to the lst-2 family
Klf16	0.392749	0.0697443	Krueppel-like factor 16; Transcription factor that binds GC and GT boxes in the D1A, D2 and D3 dopamine receptor promoters and displaces Sp1 and Sp3 from these sequences. It modulates dopaminergic transmission in the brain by repressing or activating transcription from several different promoters depending on cellular context; Belongs to the Sp1 C2H2-type zinc-finger protein family
Nsun6	0.390953	0.042738	NOL1/NOP2/Sun domain family member 6; Putative methyltransferase NSUN6; May have S-adenosyl-L-methionine-dependent methyl- transferase activity
Doc2a	0.390893	0.0721301	Double C2-like domain-containing protein alpha; Calcium sensor which most probably regulates fusion of vesicles with membranes. Binds calcium and phospholipids. May be involved in calcium dependent neurotransmitter release through the interaction with UNC13A. May be involved in calcium-dependent spontaneous release of neurotransmitter in absence of action potentials in neuronal cells. Regulates C…
Cln6	0.39022	0.0826893	Ceroid-lipofuscinosis neuronal protein 6; Ceroid-lipofuscinosis, neuronal 6
Nprl3	0.389872	0.0431011	Nitrogen permease regulator 3-like protein; GATOR complex protein NPRL3; As a component of the GATOR1 complex functions as an inhibitor of the amino acid-sensing branch of the TORC1 pathway. The GATOR1 complex strongly increases GTP hydrolysis by RRAGA and RRAGB within RRAGC-containing heterodimers, thereby deactivating RRAGs, releasing mTORC1 from lysosomal surface and inhibiting mTORC1 signalin…
Zc3hav1	0.389656	0.0917487	Zinc finger CCCH-type antiviral protein 1; Antiviral protein which inhibits the replication of viruses by recruiting the cellular RNA degradation machineries to degrade the viral mRNAs. Binds to a ZAP-responsive element (ZRE) present in the target viral mRNA, recruits cellular poly(A)- specific ribonuclease PARN to remove the poly(A) tail, and the 3'- 5' exoribonuclease complex exosome to degrade…
Pgam2	0.388542	0.0678162	2,3-bisphosphoglycerate-dependent phosphoglycerate mutase; Phosphoglycerate mutase 2; Interconversion of 3- and 2-phosphoglycerate with 2,3- bisphosphoglycerate as the primer of the reaction. Can also catalyze the reaction of EC 5.4.2.4 (synthase), but with a reduced activity
Aspscr1	0.38809	0.0610186	Alveolar soft part sarcoma chromosome region, candidate 1 (human); Tether containing UBX domain for GLUT4; Enhances VCP methylation catalyzed by VCPKMT (By similarity). Tethering protein that sequesters GLUT4-containing vesicles in the cytoplasm in the absence of insulin. Modulates the amount of GLUT4 that is available at the cell surface
Htra2	0.386463	0.042738	Serine protease HTRA2, mitochondrial; Serine protease that shows proteolytic activity against a non-specific substrate beta-casein. Promotes or induces cell death either by direct binding to and inhibition of BIRC proteins (also called inhibitor of apoptosis proteins, IAPs), leading to an increase in caspase activity, or by a BIRC inhibition-independent, caspase-independent and serine protease ac…
Aldh3b1	0.38593	0.0721301	Aldehyde dehydrogenase family 3 member B1; Oxidizes medium and long chain saturated and unsaturated aldehydes. Metabolizes also benzaldehyde (By similarity). Low activity towards acetaldehyde and 3,4- dihydroxyphenylacetaldehyde (By similarity). May not metabolize short chain aldehydes. May use both NADP(+) and NAD(+) as cofactors (By similarity). May have a protective role against the cytotoxici…
Gstcd	0.385315	0.0804639	Glutathione s-transferase c-terminal domain-containing protein; Glutathione S-transferase, C-terminal domain containing; Belongs to the GSTCD family
Tctn1	0.384292	0.0333699	Tectonic family member 1; Tectonic-1; Component of the tectonic-like complex, a complex localized at the transition zone of primary cilia and acting as a barrier that prevents diffusion of transmembrane proteins between the cilia and plasma membranes. Regulator of Hedgehog (Hh), required for both activation and inhibition of the Hh pathway in the patterning of the neural tube. During neural tube …
Dcaf15	0.384139	0.0571985	DDB1- and CUL4-associated factor 15; May be involved in ubiquitination and degradation through a DBB1-CUL4 E3 protein-ubiquitin ligase
Prss12	0.382085	0.0804639	Protease, serine 12 neurotrypsin (motopsin); Neurotrypsin; Plays a role in neuronal plasticity and the proteolytic action may subserve structural reorganizations associated with learning and memory operations
Dpysl4	0.381648	0.042738	Dihydropyrimidinase-related protein 4; Necessary for signaling by class 3 semaphorins and subsequent remodeling of the cytoskeleton. Plays a role in axon guidance, neuronal growth cone collapse and cell migration (By similarity); Belongs to the metallo-dependent hydrolases superfamily. Hydantoinase/dihydropyrimidinase family
Mecr	0.381094	0.0384971	Enoyl-[acyl-carrier-protein] reductase, mitochondrial; Catalyzes the NADPH-dependent reduction of trans-2-enoyl thioesters in mitochondrial fatty acid synthesis (fatty acid synthesis type II). Fatty acid chain elongation in mitochondria uses acyl carrier protein (ACP) as an acyl group carrier, but the enzyme accepts both ACP and CoA thioesters as substrates in vitro. Has a preference for short an…
4932416H05Rik	0.380066	0.0654705	Serine/threonine kinase 35, opposite strand 1; Stk35os1; LncRNA; responsive to oxidative stress
Adamts6	0.379935	0.0555919	A disintegrin-like and metallopeptidase (reprolysin type) with thrombospondin type 1 motif, 6
Slc16a11	0.37988	0.0499043	Mfs transporter, mct family, solute carrier family 16 (monocarboxylic acid transporters), member 11; Monocarboxylate transporter 11; Proton-linked monocarboxylate transporter. It catalyzes the transport of pyruvate across the plasma membrane. Probably involved in hepatic lipid metabolism: overexpression results in an increase of triacylglycerol(TAG) levels, small increases in intracellular diacyl…
Alkbh3	0.378631	0.0625149	Alpha-ketoglutarate-dependent dioxygenase alkB homolog 3; Dioxygenase that mediates demethylation of DNA and RNA containing 1-methyladenosine (m1A) (By similarity). Repairs alkylated DNA containing 1-methyladenosine (m1A) and 3- methylcytosine (m3C) by oxidative demethylation. Has a strong preference for single-stranded DNA. Able to process alkylated m3C within double-stranded regions via its int…
Sun2	0.37841	0.0878359	SUN domain-containing protein 2; As a component of the LINC (LInker of Nucleoskeleton and Cytoskeleton) complex, involved in the connection between the nuclear lamina and the cytoskeleton. The nucleocytoplasmic interactions established by the LINC complex play an important role in the transmission of mechanical forces across the nuclear envelope and in nuclear movement and positioning. Specifical…
Limd2	0.37828	0.0575184	LIM domain-containing protein 2; Acts as an activator of the protein-kinase ILK, thereby regulating cell motility
Abcb10	0.37799	0.0765377	ATP-binding cassette sub-family B member 10, mitochondrial; May mediate critical mitochondrial transport functions related to heme biosynthesis; Belongs to the ABC transporter superfamily. ABCB family. Mitochondrial peptide exporter (TC 3.A.1.212) subfamily
Gstz1	0.377242	0.0547046	Maleylacetoacetate isomerase; Probable bifunctional enzyme showing minimal glutathione-conjugating activity with ethacrynic acid and 7- chloro-4-nitrobenz-2-oxa-1, 3-diazole and maleylacetoacetate isomerase activity. Has also low glutathione peroxidase activity with t-butyl and cumene hydroperoxides. Is able to catalyze the glutathione dependent oxygenation of dichloroacetic acid to glyoxylic aci…
Lyrm5	0.376552	0.0721238	Electron transfer flavoprotein regulatory factor 1; Acts as a regulator of the electron transfer flavoprotein by promoting the removal of flavin from the ETF holoenzyme (composed of ETFA and ETFB)
Cep83os	0.376296	0.0431011	Centrosomal protein 83, opposite strand; bidirectional promoter lncRNA gene; Involved in inflammatory-related myotubal atrophy
Gar1	0.37416	0.0721238	H/ACA ribonucleoprotein complex subunit 1; Required for ribosome biogenesis and telomere maintenance. Part of the H/ACA small nucleolar ribonucleoprotein (H/ACA snoRNP) complex, which catalyzes pseudouridylation of rRNA. This involves the isomerization of uridine such that the ribose is subsequently attached to C5, instead of the normal N1. Each rRNA can contain up to 100 pseudouridine ("psi") re…
Eml2	0.373669	0.042738	Echinoderm microtubule-associated protein-like 1/2; Echinoderm microtubule-associated protein-like 2; Tubulin binding protein that inhibits microtubule nucleation and growth, resulting in shorter microtubules
Dlx1	0.37363	0.0826893	Homeobox protein DLX-1; Plays a role as a transcriptional activator or repressor. Inhibits several cytokine signaling pathways, such as TGFB1, activin-A/INHBA and BMP4 by interfering with the transcriptional stimulatory activity of transcription factors, such as MSX2, FAST2, SMAD2 and SMAD3 during hematopoietic cell differentiation (By similarity). Plays a role in terminal differentiation of inte…
Vps37d	0.373342	0.0952576	Vacuolar protein sorting-associated protein 37D; Component of the ESCRT-I complex, a regulator of vesicular trafficking process. Required for the sorting of endocytic ubiquitinated cargos into multivesicular bodies. May be involved in cell growth and differentiation (By similarity); Belongs to the VPS37 family
Gm1673	0.371764	0.0926291	Neuropeptide-like protein C4orf48 homolog; Predicted gene 1673
Wtip	0.370332	0.0804639	Wilms tumor protein 1-interacting protein; Adapter or scaffold protein which participates in the assembly of numerous protein complexes and is involved in several cellular processes such as cell fate determination, cytoskeletal organization, repression of gene transcription, cell-cell adhesion, cell differentiation, proliferation and migration. Positively regulates microRNA (miRNA)-mediated gene …
Emilin1	0.369902	0.0860161	Elastin microfibril interfacer 1; EMILIN-1; May be responsible for anchoring smooth muscle cells to elastic fibers, and may be involved not only in the formation of the elastic fiber, but also in the processes that regulate vessel assembly. Has cell adhesive capacity (By similarity). May have a function in placenta formation and initial organogenesis and a later role in interstitial connective ti…
Rgs11	0.36967	0.040093	Regulator of G-protein signaling 11; Inhibits signal transduction by increasing the GTPase activity of G protein alpha subunits thereby driving them into their inactive GDP-bound form
Npy	0.368238	0.0945239	Pro-neuropeptide Y; NPY is implicated in the control of feeding and in secretion of gonadotrophin-release hormone; Belongs to the NPY family
Fancm	0.367184	0.0431011	Fanconi anemia group M protein homolog; DNA-dependent ATPase component of the Fanconi anemia (FA) core complex. Required for the normal activation of the FA pathway, leading to monoubiquitination of the FANCI-FANCD2 complex in response to DNA damage, cellular resistance to DNA cross- linking drugs, and prevention of chromosomal breakage. In complex with CENPS and CENPX, binds double-stranded DNA …
Dync2li1	0.366156	0.0431011	Cytoplasmic dynein 2 light intermediate chain 1; Required for correct intraflagellar transport (IFT), the bi-directional movement of particles required for the assembly, maintenance and functioning of primary cilia. Involved in the regulation of ciliary length (By similarity); Belongs to the dynein light intermediate chain family
Tmsb4x	0.365758	0.0724056	Thymosin, beta 4, x chromosome; Thymosin beta-4; Plays an important role in the organization of the cytoskeleton. Binds to and sequesters actin monomers (G actin) and therefore inhibits actin polymerization
Cops5	0.365636	0.0990764	COP9 signalosome complex subunit 5; Probable protease subunit of the COP9 signalosome complex (CSN), a complex involved in various cellular and developmental processes. The CSN complex is an essential regulator of the ubiquitin (Ubl) conjugation pathway by mediating the deneddylation of the cullin subunits of the SCF-type E3 ligase complexes, leading to decrease the Ubl ligase activity of SCF-typ…
Entpd2	0.365398	0.0885585	Ectonucleoside triphosphate diphosphohydrolase 2; In the nervous system, could hydrolyze ATP and other nucleotides to regulate purinergic neurotransmission. Hydrolyzes ADP only to a marginal extent (By similarity)
Tarbp2	0.363841	0.0610186	TARBP2, RISC loading complex RNA binding subunit; RISC-loading complex subunit TARBP2; Required for formation of the RNA induced silencing complex (RISC). Component of the RISC loading complex (RLC), also known as the micro-RNA (miRNA) loading complex (miRLC), which is composed of DICER1, AGO2 and TARBP2. Within the RLC/miRLC, DICER1 and TARBP2 are required to process precursor miRNAs (pre-miRNAs…
Zfp558	0.363676	0.0428986	Krab domain-containing zinc finger protein; Zinc finger protein 558
Fbln2	0.362908	0.0687801	Fibulin-2; Its binding to fibronectin and some other ligands is calcium dependent. May act as an adapter that mediates the interaction between FBN1 and ELN; Belongs to the fibulin family
Phpt1	0.362027	0.042738	14 kDa phosphohistidine phosphatase; Exhibits phosphohistidine phosphatase activity; Belongs to the janus family
Slc26a6	0.361734	0.0742149	Solute carrier family 26 member 6; Apical membrane anion-exchanger with wide epithelial distribution that plays a role as a component of the pH buffering system for maintaining acid-base homeostasis. Acts as a versatile DIDS-sensitive inorganic and organic anion transporter that mediates the uptake of monovalent anions like chloride, bicarbonate, formate and hydroxyl ion and divalent anions like …
Zfp688	0.361332	0.0798102	Krab domain-containing zinc finger protein; Zinc finger protein 688
Lyrm9	0.3581	0.0333699	Lyr motif-containing protein 9; LYR motif containing 9; Belongs to the complex I LYR family. LYRM9 subfamily
Ggta1	0.357566	0.0990764	N-acetyllactosaminide alpha-1,3-galactosyltransferase; Synthesizes the galactose-alpha(1,3)-galactose group by catalyzing the transfer of a galactose residue, with an alpha-1,3 linkage, on terminal lactosaminide (Gal-beta-1,4-GlcNAc-R) disaccharide borne by a glycoprotein or a glycolipid. Preferentially glycosylates proteins, can synthesize galactose- alpha(1,3)-galactose on glycoproteins but can…
Lsm3	0.35693	0.0653586	LSM3 homolog, U6 small nuclear RNA and mRNA degradation associated; U6 snRNA-associated Sm-like protein LSm3; Binds specifically to the 3'-terminal U-tract of U6 snRNA
1110038B12Rik	0.356928	0.0680576	LncRNA
Adck2	0.35673	0.0712295	Uncharacterized aarF domain-containing protein kinase 2; The function of this protein is not yet clear. It is not known if it has protein kinase activity and what type of substrate it would phosphorylate (Ser, Thr or Tyr)
Syt10	0.355845	0.0624563	Synaptotagmin-10; Ca(2+) sensor specifically required for the Ca(2+)- dependent exocytosis of secretory vesicles containing IGF1 in neurons of the olfactory bulb. Exocytosis of IGF1 is required for sensory perception of smell. Not involved in Ca(2+)-dependent synaptic vesicle exocytosis. Acts through Ca(2+) and phospholipid binding to the C2 domain: Ca(2+) induces binding of the C2-domains to pho…
Hexdc	0.354775	0.0697443	Hexosaminidase D; Has hexosaminidase activity; Belongs to the glycosyl hydrolase 20 family
Rpl31	0.354278	0.0946543	Large subunit ribosomal protein l31e; Ribosomal protein L31; Belongs to the eukaryotic ribosomal protein eL31 family
Tmem198b	0.353919	0.0742149	Transmembrane protein 198b
Zfp687	0.353303	0.058412	Zinc finger protein 687; May be involved in transcriptional regulation
Socs2	0.353201	0.0911381	Suppressor of cytokine signaling 2; SOCS family proteins form part of a classical negative feedback system that regulates cytokine signal transduction. SOCS2 appears to be a negative regulator in the growth hormone/IGF1 signaling pathway. Probable substrate recognition component of a SCF-like ECS (Elongin BC-CUL2/5-SOCS-box protein) E3 ubiquitin ligase complex which mediates the ubiquitination an…
Fam69a	0.352939	0.0510097	Divergent protein kinase domain 1a; Protein FAM69A; Family with sequence similarity 69, member A
AI115009	0.35286	0.086932	LncRNA
A430105I19Rik	0.352647	0.0742149	Uncharacterized protein C15orf52 homolog; RIKEN cDNA A430105I19 gene
Srrd	0.352402	0.0605599	SRR1 domain containing; SRR1-like protein; May be involved in a circadian clock input pathway
Mt1	0.352363	0.0946543	Metallothionein-1; Metallothioneins have a high content of cysteine residues that bind various heavy metals; these proteins are transcriptionally regulated by both heavy metals and glucocorticoids
Haghl	0.352361	0.0854895	Hydroxyacylglutathione hydrolase-like protein; Hydrolase acting on ester bonds
Slc35e4	0.351539	0.0721301	Solute carrier family 35 member E4; Putative transporter
Cdc42se2	0.348479	0.0555919	CDC42 small effector protein 2; Probably involved in the organization of the actin cytoskeleton by acting downstream of CDC42, inducing actin filament assembly. Alters CDC42-induced cell shape changes. In activated T-cells, may play a role in CDC42-mediated F-actin accumulation at the immunological synapse. May play a role in early contractile events in phagocytosis in macrophages (By similarity)
Rft1	0.347926	0.0703147	Protein RFT1 homolog; May be involved in N-linked oligosaccharide assembly. May participate in the translocation of oligosaccharide from the cytoplasmic side to the lumenal side of the endoplasmic reticulum membrane (By similarity)
Csmd3	0.347532	0.0990569	CUB and sushi domain-containing protein 3; Involved in dendrite development
Unc119	0.346625	0.0559408	Protein unc-119 homolog A; Involved in synaptic functions in photoreceptor cells, the signal transduction in immune cells as a Src family kinase activator, endosome recycling, the uptake of bacteria and endocytosis, protein trafficking in sensory neurons and as lipid- binding chaperone with specificity for a diverse subset of myristoylated proteins. Specifically binds the myristoyl moiety of a su…
Fam19a2	0.345107	0.0798102	Tafa chemokine like family member 2; Protein FAM19A2; Family with sequence similarity 19, member A2
Ubl5	0.344491	0.0569458	Ubiquitin-like protein 5; Ubiquitin-like 5
Miip	0.344421	0.0391012	Migration and invasion-inhibitory protein; Inhibits glioma cells invasion and down-regulates adhesion- and motility-associated genes such as NFKB2 and ICAM1. Exhibits opposing effects to IGFBP2 on cell invasion (By similarity)
Rps6ka4	0.344337	0.042738	Ribosomal protein s6 kinase, polypeptide 4; Ribosomal protein S6 kinase alpha-4; Serine/threonine-protein kinase that is required for the mitogen or stress-induced phosphorylation of the transcription factors CREB1 and ATF1 and for the regulation of the transcription factor RELA, and that contributes to gene activation by histone phosphorylation and functions in the regulation of inflammatory gen…
Slc25a11	0.344076	0.092849	Solute carrier family 25 (mitochondrial carrier oxoglutarate carrier), member 11; Mitochondrial 2-oxoglutarate/malate carrier protein; Catalyzes the transport of 2-oxoglutarate across the inner mitochondrial membrane in an electroneutral exchange for malate or other dicarboxylic acids, and plays an important role in several metabolic processes, including the malate-aspartate shuttle, the oxogluta…
Nup93	0.344032	0.0724056	Nuclear pore complex protein Nup93; Plays a role in the nuclear pore complex (NPC) assembly and/or maintenance. May anchor nucleoporins, but not NUP153 and TPR, to the NPC (By similarity). During renal development, regulates podocyte migration and proliferation through SMAD4 signaling (By similarity); Belongs to the nucleoporin interacting component (NIC) family
Fam132a	0.342956	0.0431011	C1q and tumor necrosis factor related 12; Adipolin; Insulin-sensitizing adipocyte-secreted protein (adipokine) that regulates glucose metabolism in liver and adipose tissue. Promotes glucose uptake in adipocytes and suppresses de novo glucose production in hepatocytes via the PI3K-Akt signaling pathway. Administration lead to reduction of blood glucose. Able to attenuate inflammation in fat tissue
Zbtb25	0.342658	0.098065	Zinc finger and btb domain-containing protein 25; Zinc finger and BTB domain containing 25
Celsr1	0.342475	0.0616794	Cadherin EGF LAG seven-pass G-type receptor 1; Receptor that may have an important role in cell/cell signaling during nervous system formation; Belongs to the G-protein coupled receptor 2 family. LN-TM7 subfamily
Nelfe	0.34239	0.0431011	Negative elongation factor E; Essential component of the NELF complex, a complex that negatively regulates the elongation of transcription by RNA polymerase II. The NELF complex, which acts via an association with the DSIF complex and causes transcriptional pausing, is counteracted by the P-TEFb kinase complex. Provides the strongest RNA binding activity of the NELF complex and may initially recr…
Timm9	0.340305	0.0422818	Mitochondrial import inner membrane translocase subunit Tim9; Mitochondrial intermembrane chaperone that participates in the import and insertion of multi-pass transmembrane proteins into the mitochondrial inner membrane. May also be required for the transfer of beta-barrel precursors from the TOM complex to the sorting and assembly machinery (SAM complex) of the outer membrane. Acts as a chapero…
Rpl27	0.339782	0.0804639	Ribosomal protein L27; Component of the large ribosomal subunit (By similarity). Required for proper rRNA processing and maturation of 28S and 5.8S rRNAs (By similarity)
Mfsd4	0.33904	0.0910409	Major facilitator superfamily domain-containing protein 4a; Major facilitator superfamily domain containing 4
C1qtnf4	0.338279	0.0945239	Complement C1q tumor necrosis factor-related protein 4; May act as a pro-inflammatory cytokine, that induces the activation of NF-kappa-B signaling pathway and up-regulates IL6 production
Gtpbp6	0.33786	0.0624563	GTP binding protein 6 (putative)
Ccdc106	0.337217	0.0609382	Coiled-coil domain-containing protein 106; Promotes the degradation of p53/TP53 protein and inhibits its transactivity
Sdhb	0.336684	0.0991374	Succinate dehydrogenase [ubiquinone] iron-sulfur subunit, mitochondrial; Iron-sulfur protein (IP) subunit of succinate dehydrogenase (SDH) that is involved in complex II of the mitochondrial electron transport chain and is responsible for transferring electrons from succinate to ubiquinone (coenzyme Q)
Zkscan16	0.336245	0.0431011	Krab and scan domains-containing zinc finger protein; Zinc finger with KRAB and SCAN domains 16
Srebf1	0.336142	0.0721301	Sterol regulatory element-binding protein 1; Transcriptional activator required for lipid homeostasis. Regulates transcription of the LDL receptor gene as well as the fatty acid and to a lesser degree the cholesterol synthesis pathway. Binds to the sterol regulatory element 1 (SRE- 1) (5'-ATCACCCCAC-3'). Has dual sequence specificity binding to both an E-box motif (5'-ATCACGTGA-3') and to SRE-1 (…
Nphp3	0.334531	0.0685116	Nephronophthisis 3 (adolescent); Nephrocystin-3; Required for normal ciliary development and function. Inhibits disheveled-1-induced canonical Wnt-signaling activity and may also play a role in the control of non-canonical Wnt signaling that regulates planar cell polarity. Probably acts as a molecular switch between different Wnt signaling pathways. Required for proper convergent extension cell m…
Smim4	0.33405	0.0729248	Small itegral membrane protein 4; Belongs to the SMIM4 family
Plekha7	0.333323	0.0757004	Pleckstrin homology domain-containing family A member 7; Required for zonula adherens biogenesis and maintenance. Acts via its interaction with KIAA1543/Nezha, which anchors microtubules at their minus-ends to zonula adherens, leading to the recruitment of KIFC3 kinesin to the junctional site (By similarity)
Rcor3	0.332776	0.0576802	REST corepressor 3; May act as a component of a corepressor complex that represses transcription
BC029214	0.33233	0.0654705	Non-homologous end joining factor; Protein PAXX; Involved in non-homologous end joining (NHEJ), a major pathway to repair double-strand breaks in DNA. May act as a scaffold required to stabilize the Ku heterodimer, composed of XRCC5/Ku80 and XRCC6/Ku70, at DNA ends and thus promote assembly and/or stability of the NHEJ machinery at double-strand break sites
Ache	0.328573	0.0431011	Acetylcholinesterase; Terminates signal transduction at the neuromuscular junction by rapid hydrolysis of the acetylcholine released into the synaptic cleft
Isoc2b	0.327994	0.0765411	Isochorismatase domain-containing protein 2b; Isochorismatase domain containing 2b
Bola2	0.327743	0.0864152	BolA-like protein 2; Acts as a cytosolic iron-sulfur (Fe-S) cluster assembly factor that facilitates [2Fe-2S] cluster insertion into a subset of cytosolic proteins. Acts together with the monothiol glutaredoxin GLRX3; Belongs to the BolA/IbaG family
Dpm2	0.326787	0.0806012	Dolichol phosphate-mannose biosynthesis regulatory protein; Regulates the biosynthesis of dolichol phosphate- mannose. Regulatory subunit of the dolichol-phosphate mannose (DPM) synthase complex; essential for the ER localization and stable expression of DPM1. When associated with the GPI-GlcNAc transferase (GPI-GnT) complex enhances but is not essential for its activity (By similarity); Belongs …
Psmb7	0.326422	0.087592	Proteasome (prosome, macropain) subunit, beta type 7; Proteasome subunit beta type-7; Component of the 20S core proteasome complex involved in the proteolytic degradation of most intracellular proteins. This complex plays numerous essential roles within the cell by associating with different regulatory particles. Associated with two 19S regulatory particles, forms the 26S proteasome and thus part…
Get4	0.326247	0.0859261	Golgi to ER traffic protein 4 homolog; As part of a cytosolic protein quality control complex, the BAG6/BAT3 complex, maintains misfolded and hydrophobic patches-containing proteins in a soluble state and participates to their proper delivery to the endoplasmic reticulum or alternatively can promote their sorting to the proteasome where they undergo degradation. The BAG6/BAT3 complex is involved …
Acads	0.324925	0.0624563	Short-chain specific acyl-CoA dehydrogenase, mitochondrial; Introduces a double bond at position 2 in saturated acyl-CoA's of short chain length, i.e. less than 6 carbon atoms
Mthfr	0.324167	0.0930001	Methylenetetrahydrofolate reductase (nadph); Methylenetetrahydrofolate reductase; Catalyzes the conversion of 5,10- methylenetetrahydrofolate to 5-methyltetrahydrofolate, a co- substrate for homocysteine remethylation to methionine
Mri1	0.323835	0.0984436	Methylthioribose-1-phosphate isomerase; Catalyzes the interconversion of methylthioribose-1- phosphate (MTR-1-P) into methylthioribulose-1-phosphate (MTRu-1- P); Belongs to the eIF-2B alpha/beta/delta subunits family. MtnA subfamily
Fibp	0.323253	0.0431011	Acidic fibroblast growth factor intracellular-binding protein; May be involved in mitogenic function of FGF1 (By similarity). May mediate with IER2 FGF-signaling in the establishment of laterality in the embryo (By similarity)
Uap1l1	0.323179	0.0765411	Udp-n-acetylglucosamine/udp-n-acetylgalactosamine diphosphorylase; UDP-N-acetylhexosamine pyrophosphorylase-like protein 1; UDP-N-acteylglucosamine pyrophosphorylase 1-like 1
Dchs1	0.323068	0.0811081	Dachsous cadherin related 1; Protocadherin-16; Calcium-dependent cell-adhesion protein. Mediates functions in neuroprogenitor cell proliferation and differentiation. In the heart, has a critical role for proper morphogenesis of the mitral valve, acting in the regulation of cell migration involved in valve formation
Rtca	0.32232	0.0658853	RNA 3'-terminal phosphate cyclase; Catalyzes the conversion of 3'-phosphate to a 2',3'- cyclic phosphodiester at the end of RNA. The mechanism of action of the enzyme occurs in 3 steps: (A) adenylation of the enzyme by ATP; (B) transfer of adenylate to an RNA-N3'P to produce RNA- N3'PP5'A; (C) and attack of the adjacent 2'-hydroxyl on the 3'- phosphorus in the diester linkage to produce the cycli…
Taz	0.321209	0.0984436	Monolysocardiolipin acyltransferase; Some isoforms may be involved in cardiolipin metabolism
Surf1	0.320251	0.0824153	Surfeit locus protein 1; Component of the MITRAC (mitochondrial translation regulation assembly intermediate of cytochrome c oxidase complex) complex, that regulates cytochrome c oxidase assembly
Cox4i1	0.319279	0.0984436	Cytochrome c oxidase subunit 4 isoform 1, mitochondrial; This protein is one of the nuclear-coded polypeptide chains of cytochrome c oxidase, the terminal oxidase in mitochondrial electron transport
Rae1	0.319055	0.0592557	Ribonucleic acid export 1; mRNA export factor; Plays a role in mitotic bipolar spindle formation. Binds mRNA. May function in nucleocytoplasmic transport and in directly or indirectly attaching cytoplasmic mRNPs to the cytoskeleton
Brat1	0.318153	0.0624563	BRCA1-associated ATM activator 1; Involved in DNA damage response; activates kinases ATM, SMC1A and PRKDC by modulating their phosphorylation status following ionizing radiation (IR) stress. Plays a role in regulating mitochondrial function and cell proliferation (By similarity). Required for protein stability of MTOR and MTOR- related proteins, and cell cycle progress by growth factors
Rhbdd3	0.31784	0.0653586	Rhomboid domain-containing protein 3; Rhomboid domain containing 3
2010320M18Rik	0.317368	0.0919101	LncRNA
Fis1	0.316286	0.0983884	Mitochondrial fission 1 protein; Involved in the fragmentation of the mitochondrial network and its perinuclear clustering. Plays a minor role in the recruitment and association of the fission mediator dynamin- related protein 1 (DNM1L) to the mitochondrial surface and mitochondrial fission. May be not essential for the assembly of functional fission complexes and the subsequent membrane scission…
Rwdd2a	0.316147	0.0872831	RWD domain containing 2A
Eml3	0.314257	0.0658853	Echinoderm microtubule-associated protein-like 3; May modify the assembly dynamics of microtubules, such that microtubules are slightly longer, but more dynamic
Chid1	0.313428	0.0712295	Chitinase domain-containing protein 1; Saccharide- and LPS-binding protein with possible roles in pathogen sensing and endotoxin neutralization. Ligand-binding specificity relates to the length of the oligosaccharides, with preference for chitotetraose (in vitro) (By similarity); Belongs to the glycosyl hydrolase 18 family
Pkia	0.313162	0.0498197	cAMP-dependent protein kinase inhibitor alpha; Extremely potent competitive inhibitor of cAMP-dependent protein kinase activity, this protein interacts with the catalytic subunit of the enzyme after the cAMP-induced dissociation of its regulatory chains; Belongs to the PKI family
Bzrap1	0.31201	0.0956068	Peripheral-type benzodiazepine receptor-associated protein 1; Belongs to the RIMBP family
Tmem165	0.311791	0.0849786	Ca2+/H+ antiporter, TMEM165/GDT1 family; Transmembrane protein 165; May function as a calcium/proton transporter involved in calcium and in lysosomal pH homeostasis. Therefore, it may play an indirect role in protein glycosylation (By similarity)
Ndufa13	0.311172	0.0990764	NADH dehydrogenase [ubiquinone] 1 alpha subcomplex subunit 13; Accessory subunit of the mitochondrial membrane respiratory chain NADH dehydrogenase (Complex I), that is believed not to be involved in catalysis. Complex I functions in the transfer of electrons from NADH to the respiratory chain. The immediate electron acceptor for the enzyme is believed to be ubiquinone. Involved in the interferon…
Zfp787	0.310932	0.0719282	Zinc finger protein 787; May be involved in transcriptional regulation
Tmem251	0.3101	0.0687801	Transmembrane protein 251
Ankrd16	0.309264	0.084886	Ankyrin repeat domain-containing protein 16; Required to prevent the misactivation of serine (Ser) with tRNA(Ala) by promoting the hydrolysis of Ser-mischarged tRNA(Ala), thereby playing a role in translational fidelity . Binds directly to the catalytic domain of AARS/AlaRS and captures Ser that is misactivated by AARS/AlaRS, preventing the charging of Ser adenylates to tRNA(Ala) and precluding S…
Ercc8	0.309244	0.0864152	DNA excision repair protein ERCC-8; Involved in transcription-coupled nucleotide excision repair. It is required for the recruitment of XAB2, HMGN1 and TCEA1/TFIIS to a transcription-coupled repair complex which removes RNA polymerase II-blocking lesions from the transcribed strand of active genes. It is the substrate-recognition component of the CSA complex (DCX(ERCC8) complex) which promotes th…
Tomm20	0.309098	0.0804639	Mitochondrial import receptor subunit TOM20 homolog; Central component of the receptor complex responsible for the recognition and translocation of cytosolically synthesized mitochondrial preproteins. Together with TOM22 functions as the transit peptide receptor at the surface of the mitochondrion outer membrane and facilitates the movement of preproteins into the TOM40 translocation pore (By sim…
Sod1	0.307814	0.0685636	Superoxide dismutase [Cu-Zn]; Destroys radicals which are normally produced within the cells and which are toxic to biological systems; Belongs to the Cu-Zn superoxide dismutase family
Rsph3a	0.306828	0.0989185	Radial spoke 3a homolog (chlamydomonas); Radial spoke head protein 3 homolog A; Functions as a protein kinase A-anchoring protein that scaffolds the cAMP-dependent protein kinase holoenzyme. May serve as a point of convergence for MAPK and PKA signaling in cilia (By similarity)
Tpst2	0.306691	0.086932	Protein-tyrosine sulfotransferase 2; Catalyzes the O-sulfation of tyrosine residues within acidic motifs of polypeptides, using 3'-phosphoadenylyl sulfate (PAPS) as cosubstrate
Dhx32	0.305143	0.0697443	Putative pre-mRNA-splicing factor ATP-dependent RNA helicase DHX32; DEAH (Asp-Glu-Ala-His) box polypeptide 32
Amdhd2	0.302743	0.0804639	N-acetylglucosamine-6-phosphate deacetylase; Hydrolyzes the N-glycolyl group from N- glycolylglucosamine 6-phosphate (GlcNGc-6-P) in the N- glycolylneuraminic acid (Neu5Gc) degradation pathway; Belongs to the metallo-dependent hydrolases superfamily. NagA family
Apbb3	0.30208	0.0576802	Steroid receptor RNA activator 1; Functional RNA which acts as a transcriptional coactivator that selectively enhances steroid receptor-mediated transactivation ligand-independently through a mechanism involving the modulating N-terminal domain (AF-1) of steroid receptors. Also mediates transcriptional coactivation of steroid receptors ligand- dependently through the steroid-binding domain (AF-2)…
Rhbdl1	0.301656	0.0798102	Rhomboid-related protein 1/2/3; Rhomboid-related protein 1; May be involved in regulated intramembrane proteolysis and the subsequent release of functional polypeptides from their membrane anchors
Aaas	0.300313	0.0661045	Achalasia, adrenocortical insufficiency, alacrimia; Aladin; Plays a role in the normal development of the peripheral and central nervous system
Rps6kl1	0.300118	0.0982723	Ribosomal protein S6 kinase-like 1; Belongs to the protein kinase superfamily. Ser/Thr protein kinase family. S6 kinase subfamily
Ccne2	0.300024	0.0990569	G1/S-specific cyclin-E1; G1/S-specific cyclin-E2; Essential for the control of the cell cycle at the late G1 and early S phase
Particl	0.29999	0.086568	Signal recognition particle receptor ('docking protein'); Signal recognition particle receptor subunit alpha; Component of the SRP (signal recognition particle) receptor. Ensures, in conjunction with the signal recognition particle, the correct targeting of the nascent secretory proteins to the endoplasmic reticulum membrane system (By similarity)
Ddb2	0.299571	0.087592	DNA damage-binding protein 2; Required for DNA repair. Binds to DDB1 to form the UV- damaged DNA-binding protein complex (the UV-DDB complex). The UV- DDB complex may recognize UV-induced DNA damage and recruit proteins of the nucleotide excision repair pathway (the NER pathway) to initiate DNA repair. The UV-DDB complex preferentially binds to cyclobutane pyrimidine dimers (CPD), 6-4 photoproduc…
Psme1	0.299281	0.0576802	Proteasome (prosome, macropain) activator subunit 1 (pa28 alpha); Proteasome activator complex subunit 1; Implicated in immunoproteasome assembly and required for efficient antigen processing. The PA28 activator complex enhances the generation of class I binding peptides by altering the cleavage pattern of the proteasome
2410002F23Rik	0.298957	0.0697443	RIKEN cDNA 2410002F23, isoform CRA_a; RIKEN cDNA 2410002F23 gene
Fam20c	0.298627	0.0917487	Extracellular serine/threonine protein kinase FAM20C; Golgi serine/threonine protein kinase that phosphorylates secretory pathway proteins within Ser-x-Glu/pSer motifs and plays a key role in biomineralization of bones and teeth. Constitutes the main protein kinase for extracellular proteins, generating the majority of the extracellular phosphoproteome (By similarity). Mainly phosphorylates prote…
S100a16	0.298528	0.0765377	Protein S100-A16; Calcium-binding protein. Binds one calcium ion per monomer. Can promote differentiation of adipocytes (in vitro). Overexpression in 3T3-L1 preadipocytes increases their proliferation, enhances adipogenesis and reduces insulin-stimulated glucose uptake
Nfrkb	0.297973	0.0604633	Nuclear factor related to kappa-B-binding protein; Binds to the DNA consensus sequence 5'-GGGGAATCTCC-3'
Sgpl1	0.297334	0.0625149	Sphinganine-1-phosphate aldolase; Sphingosine-1-phosphate lyase 1; Cleaves phosphorylated sphingoid bases (PSBs), such as sphingosine-1-phosphate, into fatty aldehydes and phosphoethanolamine. Elevates stress-induced ceramide production and apoptosis
Deaf1	0.296225	0.042738	Deformed epidermal autoregulatory factor 1 homolog; Transcription factor that binds to sequence with multiple copies of 5'-TTC[CG]G-3' present in its own promoter and that of the HNRPA2B1 gene. Down-regulates transcription of these genes. Binds to the retinoic acid response element (RARE) 5'- AGGGTTCACCGAAAGTTCA-3'. Activates the proenkephalin gene independently of promoter binding, probably thro…
Shc2	0.296072	0.0428986	Shc (src homology 2 domain containing) transforming protein 2; SHC-transforming protein 2; Signaling adapter that couples activated growth factor receptors to signaling pathway in neurons. Involved in the signal transduction pathways of neurotrophin-activated Trk receptors in cortical neurons
Aldh9a1	0.295713	0.0583936	4-trimethylaminobutyraldehyde dehydrogenase; Converts gamma-trimethylaminobutyraldehyde into gamma- butyrobetaine; Belongs to the aldehyde dehydrogenase family
Maf1	0.295548	0.0798102	Repressor of RNA polymerase III transcription MAF1 homolog; Element of the mTORC1 signaling pathway that acts as a mediator of diverse signals and that represses RNA polymerase III transcription. Inhibits the de novo assembly of TFIIIB onto DNA (By similarity)
Btf3	0.294731	0.0648782	Transcription factor BTF3; When associated with NACA, prevents inappropriate targeting of non-secretory polypeptides to the endoplasmic reticulum (ER). Binds to nascent polypeptide chains as they emerge from the ribosome and blocks their interaction with the signal recognition particle (SRP), which normally targets nascent secretory peptides to the ER. BTF3 is also a general transcription factor …
B3galnt2	0.293977	0.0765377	Udp-galnac:betaglcnac beta 1,3-galactosaminyltransferase, polypeptide 2; UDP-GalNAc:beta-1,3-N-acetylgalactosaminyltransferase 2; Beta-1,3-N-acetylgalactosaminyltransferase that synthesizes a unique carbohydrate structure, GalNAc-beta-1- 3GlcNAc, on N- and O-glycans. Has no galactose nor galactosaminyl transferase activity toward any acceptor substrate. Involved in alpha-dystroglycan (DAG1) glyco…
Trim28	0.293408	0.0990764	Transcription intermediary factor 1-beta; Nuclear corepressor for KRAB domain-containing zinc finger proteins (KRAB-ZFPs). Mediates gene silencing by recruiting CHD3, a subunit of the nucleosome remodeling and deacetylation (NuRD) complex, and SETDB1 (which specifically methylates histone H3 at 'Lys-9' (H3K9me)) to the promoter regions of KRAB target genes. Enhances transcriptional repression by …
Ptrh2	0.29267	0.0724056	Peptidyl-tRNA hydrolase 2, mitochondrial; The natural substrate for this enzyme may be peptidyl- tRNAs which drop off the ribosome during protein synthesis
Frs3	0.292013	0.0697443	Fibroblast growth factor receptor substrate 3; Adapter protein that links FGF and NGF receptors to downstream signaling pathways. Involved in the activation of MAP kinases. Down-regulates ERK2 signaling by interfering with the phosphorylation and nuclear translocation of ERK2
Gm266	0.29056	0.0898972	Gene model 266, (NCBI); Predicted gene 266
Cers5	0.289881	0.0624563	Sphingoid base n-palmitoyltransferase; Ceramide synthase 5; Dihydroceramide synthase. Catalyzes the acylation of sphingosine to form dihydroceramide, with high selectivity toward palmitoyl-CoA as acyl donor compared to stearoyl-CoA. Inhibited by fumonisin B1
Smarcd3	0.288518	0.054811	Swi/snf related, matrix associated, actin dependent regulator of chromatin, subfamily d, member 3; SWI/SNF-related matrix-associated actin-dependent regulator of chromatin subfamily D member 3; Involved in transcriptional activation and repression of select genes by chromatin remodeling (alteration of DNA-nucleosome topology). Component of SWI/SNF chromatin remodeling complexes that carry out key…
Fstl1	0.286913	0.0765411	Follistatin-related protein 1; May modulate the action of some growth factors on cell proliferation and differentiation. Binds heparin (By similarity)
Slc30a1	0.286137	0.0610186	Zinc transporter 1; May be involved in zinc transport out of the cell. Lethality of knockout early in gestation suggests a role of the protein in fetal zinc acquisition and retention; Belongs to the cation diffusion facilitator (CDF) transporter (TC 2.A.4) family. SLC30A subfamily
Slc25a28	0.285038	0.050415	Mitoferrin-2; Mitochondrial iron transporter that mediates iron uptake. Probably required for heme synthesis of hemoproteins and Fe-S cluster assembly in non-erythroid cells. The iron delivered into the mitochondria, presumably as Fe(2+), is then probably delivered to ferrochelatase to catalyze Fe(2+) incorporation into protoprophyrin IX to make heme (Probable); Belongs to the mitochondrial carri…
Dtymk	0.283235	0.0917487	Thymidylate kinase; Catalyzes the conversion of dTMP to dTDP; Belongs to the thymidylate kinase family
Rpl18a	0.283021	0.0946543	Large subunit ribosomal protein l18ae; Ribosomal protein L18A
Dennd6b	0.282922	0.0984436	Denn/madd domain containing 6b; Protein DENND6B; Guanine nucleotide exchange factor (GEF) for RAB14. Also has some, lesser GEF activity towards RAB35 (By similarity)
Nek8	0.280845	0.0431011	Serine/threonine-protein kinase Nek8; Required for renal tubular integrity. May regulate local cytoskeletal structure in kidney tubule epithelial cells. May regulate ciliary biogenesis through targeting of proteins to the cilia. Plays a role in organogenesis and is involved in the regulation of the Hippo signaling pathway; Belongs to the protein kinase superfamily. NEK Ser/Thr protein kinase fami…
Slc25a10	0.280453	0.0607929	Solute carrier family 25 (mitochondrial carrier, dicarboxylate transporter), member 10; Mitochondrial dicarboxylate carrier; Involved in translocation of malonate, malate and succinate in exchange for phosphate, sulfate, sulfite or thiosulfate across mitochondrial inner membrane
Naa40	0.280167	0.0512096	N(alpha)-acetyltransferase 40, natd catalytic subunit; N-alpha-acetyltransferase 40; N-alpha-acetyltransferase that specifically mediates the acetylation of the N-terminal residues of histones H4 and H2A (By similarity). In contrast to other N-alpha-acetyltransferase, has a very specific selectivity for histones H4 and H2A N-terminus and specifically recognizes the 'Ser-Gly-Arg-Gly sequence' (By …
Abhd16a	0.279325	0.0724056	Abhydrolase domain containing 16a; Phosphatidylserine (PS) lipase that mediates the hydrolysis of phosphatidylserine to generate lysophosphatidylserine (LPS) . LPS constitutes a class of signaling lipids that regulates immunological and neurological processes . Has no activity towards diacylglycerol, triacylglycerol or lysophosphatidylserine lipase (By similarity). Also has monoacylglycerol lipas…
Als2cl	0.278576	0.0984099	ALS2 C-terminal-like protein; Acts as a guanine nucleotide exchange factor (GEF) for Rab5 GTPase. Regulates the ALS2-mediated endosome dynamics (By similarity)
Rab3b	0.278256	0.0607929	RAB3B, member RAS oncogene family; Ras-related protein Rab-3B; Protein transport. Probably involved in vesicular traffic (By similarity)
Bri3	0.278018	0.0721301	Brain protein I3; Participates in tumor necrosis factor-alpha (TNF)- induced cell death (Ref.4). May be a target of Wnt/beta-catenin signaling in the liver (By similarity)
Pak6	0.277868	0.0679897	Serine/threonine-protein kinase PAK 6; Serine/threonine protein kinase that plays a role in the regulation of gene transcription. The kinase activity is induced by various effectors including AR or MAP2K6/MAPKK6. Phosphorylates the DNA-binding domain of androgen receptor/AR and thereby inhibits AR-mediated transcription. Inhibits also ESR1-mediated transcription. May play a role in cytoskeleton r…
Abca1	0.277825	0.0530072	ATP-binding cassette sub-family A member 1; cAMP-dependent and sulfonylurea-sensitive anion transporter. Key gatekeeper influencing intracellular cholesterol transport (By similarity); Belongs to the ABC transporter superfamily. ABCA family
Orai2	0.277543	0.0576802	Calcium release-activated calcium channel protein 2; Protein orai-2; Ca(2+) release-activated Ca(2+)-like (CRAC-like) channel subunit which mediates Ca(2+) influx and increase in Ca(2+)- selective current by synergy with the Ca(2+) sensor, STIM1
Eme2	0.277441	0.0721301	Essential meiotic structure-specific endonuclease subunit 2; Probable crossover junction endonuclease EME2; Interacts with MUS81 to form a DNA structure-specific endonuclease which cleaves substrates such as 3'-flap structures
Med6	0.276121	0.0721301	Mediator of RNA polymerase II transcription subunit 6; Component of the Mediator complex, a coactivator involved in the regulated transcription of nearly all RNA polymerase II-dependent genes. Mediator functions as a bridge to convey information from gene-specific regulatory proteins to the basal RNA polymerase II transcription machinery. Mediator is recruited to promoters by direct interactions …
Plgrkt	0.275308	0.0765377	Plasminogen receptor (KT); Receptor for plasminogen. Regulates urokinase plasminogen activator-dependent and stimulates tissue-type plasminogen activator-dependent cell surface plasminogen activation. Proposed to be part of a local catecholaminergic cell plasminogen activation system that regulates neuroendocrine prohormone processing. Involved in regulation of inflammatory response; regulates mo…
Gtf2ird1	0.274982	0.0765377	General transcription factor II-I repeat domain-containing protein 1; May be a transcription regulator involved in cell-cycle progression and skeletal muscle differentiation. May repress GTF2I transcriptional functions, by preventing its nuclear residency, or by inhibiting its transcriptional activation. May contribute to slow-twitch fiber type specificity during myogenesis and in regenerating mu…
Rpl21	0.274698	0.0576802	Large subunit ribosomal protein l21e; Component of the large ribosomal subunit
Atp5c1	0.273562	0.098065	Atp synthase, h+ transporting, mitochondrial f1 complex, gamma polypeptide 1; ATP synthase subunit gamma, mitochondrial; Mitochondrial membrane ATP synthase (F(1)F(0) ATP synthase or Complex V) produces ATP from ADP in the presence of a proton gradient across the membrane which is generated by electron transport complexes of the respiratory chain. F-type ATPases consist of two structural domains,…
Naaa	0.27338	0.0804639	N-acylethanolamine-hydrolysing acid amidase; N-acylethanolamine-hydrolyzing acid amidase; Degrades bioactive fatty acid amides to their corresponding acids, with a preference for N- palmitoylethanolamine
Tatdn2	0.271987	0.0757004	TatD DNase domain containing 2
Med30	0.270992	0.0596109	Mediator of RNA polymerase II transcription subunit 30; Component of the Mediator complex, a coactivator involved in the regulated transcription of nearly all RNA polymerase II-dependent genes. Mediator functions as a bridge to convey information from gene-specific regulatory proteins to the basal RNA polymerase II transcription machinery. Mediator is recruited to promoters by direct interactions…
Meis3	0.270715	0.0671062	Homeobox protein Meis3; Transcriptional regulator which directly modulates PDPK1 expression, thus promoting survival of pancreatic beta-cells. Also regulates expression of NDFIP1, BNIP3, and CCNG1
Zfp28	0.26898	0.0748492	Krab domain-containing zinc finger protein; Zinc finger protein 28; May be involved in transcriptional regulation. May have a role in embryonic development
Dgat1	0.268197	0.0610186	Diacylglycerol O-acyltransferase 1; Catalyzes the terminal and only committed step in triacylglycerol synthesis by using diacylglycerol and fatty acyl CoA as substrates. In contrast to DGAT2 it is not essential for survival. May be involved in VLDL (very low density lipoprotein) assembly. In liver, plays a role in esterifying exogenous fatty acids to glycerol. Functions as the major acyl-CoA reti…
Atg10	0.267968	0.0872134	Ubiquitin-like-conjugating enzyme ATG10; E2-like enzyme involved in autophagy. Acts as an E2-like enzyme that catalyzes the conjugation of ATG12 to ATG5. ATG12 conjugation to ATG5 is required for autophagy. Likely serves as an ATG5-recognition molecule. Not involved in ATG12 conjugation to ATG3. Plays a role in adenovirus-mediated cell lysis
Kmt2b	0.267819	0.0765411	[histone h3]-lysine4 n-trimethyltransferase mll4; Histone-lysine N-methyltransferase 2B; Histone methyltransferase. Methylates 'Lys-4' of histone H3. H3 'Lys-4' methylation represents a specific tag for epigenetic transcriptional activation. Plays a central role in beta-globin locus transcription regulation by being recruited by NFE2 (By similarity). Plays an important role in controlling bulk H3…
Rsrp1	0.26731	0.0510097	Arginine/serine rich protein 1; Belongs to the RSRP family
Ccbl1	0.266783	0.0610186	Kynurenine---oxoglutarate transaminase / cysteine-s-conjugate beta-lyase / glutamine---phenylpyruvate transaminase; Kynurenine--oxoglutarate transaminase 1; Catalyzes the irreversible transamination of the L- tryptophan metabolite L-kynurenine to form kynurenic acid (KA). Metabolizes the cysteine conjugates of certain halogenated alkenes and alkanes to form reactive metabolites. Catalyzes the bet…
Wdr5	0.266369	0.085909	WD repeat-containing protein 5; Contributes to histone modification. May position the N- terminus of histone H3 for efficient trimethylation at 'Lys-4'. As part of the MLL1/MLL complex it is involved in methylation and dimethylation at 'Lys-4' of histone H3. H3 'Lys-4' methylation represents a specific tag for epigenetic transcriptional activation. As part of the NSL complex it may be involved in…
Zfp566	0.266312	0.0945239	Krab domain-containing zinc finger protein; Zinc finger protein 566
Lta4h	0.265698	0.0658853	Leukotriene-A4 hydrolase; Leukotriene A-4 hydrolase; Epoxide hydrolase that catalyzes the final step in the biosynthesis of the proinflammatory mediator leukotriene B4. Has also aminopeptidase activity
Zscan18	0.265327	0.0765411	Scan domain-containing zinc finger protein; Zinc finger and SCAN domain containing 18
Agfg2	0.265185	0.092849	Arf-GAP domain and FG repeat-containing protein 2; ArfGAP with FG repeats 2
Ppp4c	0.264906	0.0995914	Serine/threonine-protein phosphatase 4 catalytic subunit; Protein phosphatase that is involved in many processes such as microtubule organization at centrosomes, maturation of spliceosomal snRNPs, apoptosis, DNA repair, tumor necrosis factor (TNF)-alpha signaling, activation of c-Jun N-terminal kinase MAPK8, regulation of histone acetylation, DNA damage checkpoint signaling, NF-kappa-B activation…
Gprasp2	0.263456	0.0859261	G-protein coupled receptor-associated sorting protein 2; May play a role in regulation of a variety of G-protein coupled receptors
Hnrnpa0	0.263354	0.0940352	Heterogeneous nuclear ribonucleoprotein A0; mRNA-binding component of ribonucleosomes. Specifically binds AU-rich element (ARE)-containing mRNAs. Involved in post- transcriptional regulation of cytokines mRNAs
Mtss1	0.263333	0.0806012	Metastasis suppressor protein 1; Inhibits the nucleation of actin filaments in vitro
Cyth1	0.26297	0.087592	Cytohesin-1; Promotes guanine-nucleotide exchange on ARF1 and ARF5. Promotes the activation of ARF factors through replacement of GDP with GTP. Plays a role in the epithelial polarization
Nagk	0.262925	0.097686	N-acetyl-D-glucosamine kinase; Converts endogenous N-acetylglucosamine (GlcNAc), a major component of complex carbohydrates, from lysosomal degradation or nutritional sources into GlcNAc 6-phosphate. Involved in the N-glycolylneuraminic acid (Neu5Gc) degradation pathway. Also has ManNAc kinase activity
Arl4a	0.259481	0.0844223	ADP-ribosylation factor-like protein 4A; Small GTP-binding protein which cycles between an inactive GDP-bound and an active GTP-bound form, and the rate of cycling is regulated by guanine nucleotide exchange factors (GEF) and GTPase-activating proteins (GAP). GTP-binding protein that does not act as an allosteric activator of the cholera toxin catalytic subunit. Recruits CYTH1, CYTH2, CYTH3 and C…
Ifngr1	0.257345	0.0624563	Interferon gamma receptor 1; Associates with IFNGR2 to form a receptor for the cytokine interferon gamma (IFNG). Ligand binding stimulates activation of the JAK/STAT signaling pathway (By similarity)
Pigv	0.257046	0.0930518	Phosphatidylinositol glycan anchor biosynthesis, class v; GPI mannosyltransferase 2; Alpha-1,6-mannosyltransferase involved in glycosylphosphatidylinositol-anchor biosynthesis. Transfers the second mannose to the glycosylphosphatidylinositol during GPI precursor assembly (By similarity)
Arpc4	0.256792	0.0804639	Actin-related protein 2/3 complex subunit 4; Functions as actin-binding component of the Arp2/3 complex which is involved in regulation of actin polymerization and together with an activating nucleation-promoting factor (NPF) mediates the formation of branched actin networks. Seems to contact the mother actin filament (By similarity)
Dner	0.25661	0.0917487	Delta and Notch-like epidermal growth factor-related receptor; Mediates neuron-glia interaction during astrocytogenesis. May promote differentiation of Bergmann glia during cerebellar development by activating DELTEX-dependent NOTCH1 signaling
Rgl2	0.256	0.097686	Ral guanine nucleotide dissociation stimulator-like 2; Probable guanine nucleotide exchange factor. Putative effector of Ras and/or Rap. Associates with the GTP-bound form of Rap 1A and H-Ras in vitro
Dok4	0.255867	0.0990764	Docking protein 4; DOK proteins are enzymatically inert adaptor or scaffolding proteins. They provide a docking platform for the assembly of multimolecular signaling complexes. DOK4 functions in RET-mediated neurite outgrowth and plays a positive role in activation of the MAP kinase pathway (By similarity). Putative link with downstream effectors of RET in neuronal differentiation. May be involve…
Nup88	0.25443	0.0784921	Nuclear pore complex protein Nup88; Essential component of nuclear pore complex
Efnb2	0.254363	0.0849235	Ephrin-B2; Cell surface transmembrane ligand for Eph receptors, a family of receptor tyrosine kinases which are crucial for migration, repulsion and adhesion during neuronal, vascular and epithelial development. Binds promiscuously Eph receptors residing on adjacent cells, leading to contact-dependent bidirectional signaling into neighboring cells. The signaling pathway downstream of the receptor…
Ctso	0.253978	0.0831805	Cathepsin O; Proteolytic enzyme possibly involved in normal cellular protein degradation and turnover
Gemin4	0.253727	0.0758001	Gem (nuclear organelle) associated protein 4
Slc45a1	0.252073	0.0990764	Solute carrier family 45, member 1/2/4; Proton-associated sugar transporter A; Proton-associated glucose transporter in the brain
Fam105a	0.251613	0.0652818	Family with sequence similarity 105, member A
Pcif1	0.250283	0.0990764	Phosphorylated CTD-interacting factor 1; May play a role in transcription elongation or in coupling transcription to pre-mRNA processing through its association with the phosphorylated C-terminal domain (CTD) of RNAPII largest subunit
9030617O03Rik	0.249006	0.0844223	D-glutamate cyclase, mitochondrial; D-glutamate cyclase that converts D-glutamate to 5-oxo- D-proline
Zfp212	0.248702	0.0943013	Krab domain-containing zinc finger protein; Zinc finger protein 212
Gpam	0.247785	0.0512096	Glycerol-3-phosphate acyltransferase 1, mitochondrial; Esterifies acyl-group from acyl-ACP to the sn-1 position of glycerol-3-phosphate, an essential step in glycerolipid biosynthesis; Belongs to the GPAT/DAPAT family
Slc22a15	0.247642	0.0931932	Mfs transporter, oct family, solute carrier family 22 (organic cation transporter), member 15; Solute carrier family 22 member 15; Probably transports organic cations. Appears not to be the agmatine transporter
Nkain2	0.247603	0.0712295	Sodium/potassium-transporting ATPase subunit beta-1-interacting protein 2; Na+/K+ transporting ATPase interacting 2; Belongs to the NKAIN family
Siah1a	0.247598	0.0750098	E3 ubiquitin-protein ligase SIAH1A; E3 ubiquitin-protein ligase that mediates ubiquitination and subsequent proteasomal degradation of target proteins. E3 ubiquitin ligases accept ubiquitin from an E2 ubiquitin- conjugating enzyme in the form of a thioester and then directly transfers the ubiquitin to targeted substrates. Mediates E3 ubiquitin ligase activity either through direct binding to subs…
Igsf3	0.247071	0.0873722	Immunoglobulin superfamily, member 2/3; Immunoglobulin superfamily, member 3
Taf1b	0.247018	0.0731097	TATA box-binding protein-associated factor RNA polymerase I subunit B; Component of RNA polymerase I core factor complex that acts as a GTF2B/TFIIB-like factor and plays a key role in multiple steps during transcription initiation such as pre-initiation complex (PIC) assembly and postpolymerase recruitment events in polymerase I (Pol I) transcription. Binds rDNA promoters and plays a role in Pol …
Parl	0.245902	0.083873	Presenilins-associated rhomboid-like protein, mitochondrial; Required for the control of apoptosis during postnatal growth. Essential for proteolytic processing of an antiapoptotic form of OPA1 which prevents the release of mitochondrial cytochrome c in response to intrinsic apoptoptic signals (By similarity)
1700037H04Rik	0.245092	0.0945239	UPF0687 protein C20orf27 homolog; RIKEN cDNA 1700037H04 gene; Belongs to the UPF0687 family
Slc50a1	0.243542	0.0742149	Solute carrier family 50 (sugar transporter), member 1; Sugar transporter SWEET1; Mediates sugar transport across membranes (By similarity). May regulate the expression of RAG1 a gene involved in V(D)J recombination
Cox7a2l	0.242956	0.0661709	Cytochrome c oxidase subunit 7a-related protein, mitochondrial; Cytochrome c oxidase subunit VIIa polypeptide 2-like
Uspl1	0.241454	0.0917487	Ubiquitin specific peptidase like 1; SUMO-specific isopeptidase USPL1; SUMO-specific isopeptidase involved in protein desumoylation. Specifically binds SUMO proteins with a higher affinity for SUMO2 and SUMO3 which it cleaves more efficiently. Also able to process full-length SUMO proteins to their mature forms (By similarity). Plays a key role in RNA polymerase-II- mediated snRNA transcription i…
Caly	0.240218	0.0624563	Neuron-specific vesicular protein calcyon; Interacts with clathrin light chain A and stimulates clathrin self-assembly and clathrin-mediated endocytosis
Shfm1	0.239961	0.0710487	26S proteasome complex subunit SEM1; Component of the 26S proteasome, a multiprotein complex involved in the ATP-dependent degradation of ubiquitinated proteins. This complex plays a key role in the maintenance of protein homeostasis by removing misfolded or damaged proteins, which could impair cellular functions, and by removing proteins whose functions are no longer required. Therefore, the pro…
Sdhaf1	0.239811	0.0804639	Succinate dehydrogenase assembly factor 1, mitochondrial; Plays an essential role in the assembly of succinate dehydrogenase (SDH), an enzyme complex (also referred to as respiratory complex II) that is a component of both the tricarboxylic acid (TCA) cycle and the mitochondrial electron transport chain, and which couples the oxidation of succinate to fumarate with the reduction of ubiquinone (co…
Gnl3	0.237236	0.0844223	Guanine nucleotide-binding protein-like 3; May be required to maintain the proliferative capacity of stem cells (By similarity). Stabilizes MDM2 by preventing its ubiquitination, and hence proteasomal degradation; Belongs to the TRAFAC class YlqF/YawG GTPase family
Zfp639	0.236232	0.0860161	Zinc finger protein 639; Binds DNA and may function as a transcriptional repressor
Traf7	0.235984	0.0886364	E3 ubiquitin-protein ligase TRAF7; E3 ubiquitin ligase capable of auto-ubiquitination, following phosphorylation by MAP3K3. Potentiates MEKK3-mediated activation of the NF-kappa-B, JUN/AP1 and DDIT3 transcriptional regulators. Induces apoptosis when overexpressed
Vps11	0.235734	0.0976671	Vacuolar protein sorting-associated protein 11 homolog; Plays a role in vesicle-mediated protein trafficking to lysosomal compartments including the endocytic membrane transport and autophagic pathways. Believed to act as a core component of the putative HOPS and CORVET endosomal tethering complexes which are proposed to be involved in the Rab5-to-Rab7 endosome conversion probably implicating MON…
Tm7sf2	0.235423	0.0721238	Transmembrane 7 superfamily member 2; Delta(14)-sterol reductase; Involved in the conversion of lanosterol to cholesterol
Mbtps1	0.232831	0.0804639	Membrane-bound transcription factor site-1 protease; Serine protease that catalyzes the first step in the proteolytic activation of the sterol regulatory element-binding proteins (SREBPs). Other known substrates are BDNF, GNPTAB and ATF6. Cleaves after hydrophobic or small residues, provided that Arg or Lys is in position P4. Cleaves known substrates after Arg- Ser-Val-Leu (SERBP-2), Arg-His-Leu-…
Ggt7	0.232008	0.08317	Glutathione hydrolase 7; Cleaves glutathione conjugates; Belongs to the gamma-glutamyltransferase family
Zfyve19	0.230452	0.0997988	Zinc finger, fyve domain containing 19; Abscission/NoCut checkpoint regulator; Key regulator of abscission step in cytokinesis: part of the cytokinesis checkpoint, a process required to delay abscission to prevent both premature resolution of intercellular chromosome bridges and accumulation of DNA damage. Together with CHMP4C, required to retain abscission-competent VPS4 (VPS4A and/or VPS4B) at …
Ppib	0.229825	0.0661709	Peptidyl-prolyl cis-trans isomerase b (cyclophilin b); Peptidyl-prolyl cis-trans isomerase B; PPIases accelerate the folding of proteins. It catalyzes the cis-trans isomerization of proline imidic peptide bonds in oligopeptides
Dcaf7	0.229681	0.0661709	DDB1- and CUL4-associated factor 7; Involved in craniofacial development. Acts upstream of the EDN1 pathway and is required for formation of the upper jaw equivalent, the palatoquadrate. The activity required for EDN1 pathway function differs between the first and second arches. Associates with DIAPH1 and controls GLI1 transcriptional activity. Could be involved in skin development. May function …
Apex1	0.228992	0.0844223	DNA-(apurinic or apyrimidinic site) lyase; Multifunctional protein that plays a central role in the cellular response to oxidative stress. The two major activities of APEX1 in DNA repair and redox regulation of transcriptional factors. Functions as a apurinic/apyrimidinic (AP) endodeoxyribonuclease in the DNA base excision repair (BER) pathway of DNA lesions induced by oxidative and alkylating ag…
Znrd1	0.227999	0.0960779	DNA-directed RNA polymerase I subunit RPA12; DNA-dependent RNA polymerase catalyzes the transcription of DNA into RNA using the four ribonucleoside triphosphates as substrates. Component of RNA polymerase I which synthesizes ribosomal RNA precursors
Rpl36a	0.227851	0.0731097	Ribosomal protein L36A
Prpf4	0.227547	0.0945239	U4/U6 small nuclear ribonucleoprotein Prp4; Participates in pre-mRNA splicing. Part of the U4/U5/U6 tri-snRNP complex, one of the building blocks of the spliceosome (By similarity)
4930526I15Rik	0.226889	0.0990764	LncRNA
Kdelr2	0.224366	0.0844223	Kdel (lys-asp-glu-leu) endoplasmic reticulum protein retention receptor 2; ER lumen protein-retaining receptor 2; Required for the retention of luminal endoplasmic reticulum proteins. Determines the specificity of the luminal ER protein retention system. Also required for normal vesicular traffic through the Golgi. This receptor recognizes K-D-E-L (By similarity)
Sumo3	0.223875	0.0951343	Small ubiquitin-related modifier 3; Ubiquitin-like protein which can be covalently attached to target lysines either as a monomer or as a lysine-linked polymer. Does not seem to be involved in protein degradation and may function as an antagonist of ubiquitin in the degradation process. Plays a role in a number of cellular processes such as nuclear transport, DNA replication and repair, mitosis a…
Nsg1	0.223198	0.0804639	Neuronal vesicle trafficking-associated protein 1; Plays a role in the recycling mechanism in neurons of multiple receptors, including AMPAR, APP and L1CAM and acts at the level of early endosomes to promote sorting of receptors toward a recycling pathway. Regulates sorting and recycling of GRIA2 through interaction with GRIP1 and then contributes to the regulation of synaptic transmission and pl…
Itm2a	0.222925	0.0859261	Integral membrane protein 2A; Belongs to the ITM2 family
Cdk5rap3	0.222423	0.0945239	CDK5 regulatory subunit-associated protein 3; Probable tumor suppressor initially identified as a CDK5R1 interactor controlling cell proliferation. Negatively regulates NF-kappa-B-mediated gene transcription through the control of RELA phosphorylation. Also regulates mitotic G2/M transition checkpoint and mitotic G2 DNA damage checkpoint. Through its interaction with CDKN2A/ARF and MDM2 may induc…
Suv39h1	0.222335	0.0671062	[histone h3]-lysine9 n-trimethyltransferase suv39h; Histone-lysine N-methyltransferase SUV39H1; Histone methyltransferase that specifically trimethylates 'Lys-9' of histone H3 using monomethylated H3 'Lys- 9' as substrate. H3 'Lys-9' trimethylation represents a specific tag for epigenetic transcriptional repression by recruiting HP1 (CBX1, CBX3 and/or CBX5) proteins to methylated histones. Mainly…
Nsg2	0.221995	0.0749638	Neuronal vesicle trafficking-associated protein 2; Neuron specific gene family member 2
Hnrnpl	0.221636	0.0680576	Heterogeneous nuclear ribonucleoprotein L; Splicing factor binding to exonic or intronic sites and acting as either an activator or repressor of exon inclusion. Exhibits a binding preference for CA-rich elements. Component of the heterogeneous nuclear ribonucleoprotein (hnRNP) complexes and associated with most nascent transcripts. Associates, together with APEX1, to the negative calcium responsi…
Smyd2	0.220535	0.086932	[histone h3]-lysine4/36 n-trimethyltransferase smyd; N-lysine methyltransferase SMYD2; Protein-lysine N-methyltransferase that methylates both histones and non-histone proteins, including p53/TP53 and RB1. Specifically methylates histone H3 'Lys-4' (H3K4me) and dimethylates histone H3 'Lys-36' (H3K36me2). Shows even higher methyltransferase activity on p53/TP53. Monomethylates 'Lys-370' of p53/TP…
Cenpb	0.220052	0.0872134	Major centromere autoantigen B; Interacts with centromeric heterochromatin in chromosomes and binds to a specific 17 bp subset of alphoid satellite DNA, called the CENP-B box. May organize arrays of centromere satellite DNA into a higher-order structure which then directs centromere formation and kinetochore assembly in mammalian chromosomes
Ccndbp1	0.219191	0.0698282	Cyclin-D1-binding protein 1; May negatively regulate cell cycle progression. May act at least in part via inhibition of the cyclin-D1/CDK4 complex, thereby preventing phosphorylation of RB1 and blocking E2F- dependent transcription (By similarity). May be required for hepatocyte proliferation; Belongs to the CCNDBP1 family
Rps12	0.219099	0.0984099	Small subunit ribosomal protein s12e; Ribosomal protein S12
Fam73a	0.218083	0.0982723	Mitoguardin 1; Regulator of mitochondrial fusion. Acts by forming homo- and heterodimers at the mitochondrial outer membrane and facilitating the formation of PLD6/MitoPLD dimers. May act by regulating phospholipid metabolism via PLD6/MitoPLD (By similarity)
Tbcd	0.217723	0.0911381	Tubulin-specific chaperone D; Tubulin-folding protein implicated in the first step of the tubulin folding pathway and required for tubulin complex assembly. Involved in the regulation of microtubule polymerization or depolymerization, it modulates microtubule dynamics by capturing GTP-bound beta-tubulin (TUBB). Its ability to interact with beta tubulin is regulated via its interaction with ARL2. …
Igfbp5	0.217361	0.08317	Insulin-like growth factor-binding protein 5; IGF-binding proteins prolong the half-life of the IGFs and have been shown to either inhibit or stimulate the growth promoting effects of the IGFs on cell culture. They alter the interaction of IGFs with their cell surface receptors
Carf	0.216981	0.087592	Calcium-responsive transcription factor; Acts as a transcriptional activator that mediates the calcium- and neuron-selective induction of BDNF exon III transcription. Binds to the consensus calcium-response element CaRE1 5'-CTATTTCGAG-3' sequence (By similarity)
Gid8	0.216023	0.0990569	Glucose-induced degradation protein 8 homolog; GID complex subunit 8 homolog (S. cerevisiae)
Bad	0.215179	0.0906873	Bcl2-associated agonist of cell death; Promotes cell death. Successfully competes for the binding to Bcl-X(L), Bcl-2 and Bcl-W, thereby affecting the level of heterodimerization of these proteins with BAX. Can reverse the death repressor activity of Bcl-X(L), but not that of Bcl-2. Appears to act as a link between growth factor receptor signaling and the apoptotic pathways
Tmem201	0.214864	0.0898107	Transmembrane protein 201; Involved in nuclear movement during fibroblast polarization and migration. May recruit Ran GTPase to the nuclear periphery (By similarity)
2700081O15Rik	0.214625	0.0724056	Uncharacterized protein C11orf95 homolog; RIKEN cDNA 2700081O15 gene
Nphp4	0.213211	0.0800031	Nephronophthisis 4 (juvenile) homolog (human); Nephrocystin-4; Involved in the organization of apical junctions; the function is proposed to implicate a NPHP1-4-8 module. Does not seem to be strictly required for ciliogenesis (By similarity). Required for building functional cilia. Involved in the organization of the subapical actin network in multiciliated epithelial cells. Seems to recruit INT …
Lppr3	0.213115	0.0956068	Lipid phosphate phosphatase-related protein type 3/4; Phospholipid phosphatase-related protein type 3; cDNA sequence BC005764
Grk6	0.21303	0.0886364	G protein-coupled receptor kinase 6; Specifically phosphorylates the activated forms of G protein-coupled receptors. Such receptor phosphorylation initiates beta-arrestin-mediated receptor desensitization, internalization, and signaling events leading to their desensitization. Seems to be involved in the desensitization of D2-like dopamine receptors in striatum and chemokine receptor CXCR4 which …
Otulin	0.212816	0.0667147	Otu deubiquitinase with linear linkage specificity; Ubiquitin thioesterase otulin; Deubiquitinase that specifically removes linear ('Met- 1'-linked) polyubiquitin chains to substrates and acts as a regulator of angiogenesis and innate immune response. Associates with the LUBAC complex via direct interaction with RNF31 and counteracts its action by cleaving linear polyubiquitin chains to substrate…
Gbas	0.212111	0.085909	Nipsnap homolog 2; May act as a positive regulator of L-type calcium channels
Abcb6	0.211511	0.0742149	ATP-binding cassette sub-family B member 6, mitochondrial; Binds heme and porphyrins and functions in their ATP- dependent uptake into the mitochondria. Plays a crucial role in heme synthesis
Tmem134	0.211053	0.0871244	Transmembrane protein 134; Predicted to be located in cytosol and perinuclear region of cytoplasm. Is expressed in heart. Orthologous to human TMEM134
Lrrc41	0.209383	0.0849235	Leucine-rich repeat-containing protein 41; Probable substrate recognition component of an ECS (Elongin BC-CUL2/5-SOCS-box protein) E3 ubiquitin ligase complex which mediates the ubiquitination and subsequent proteasomal degradation of target proteins
Abcg2	0.205406	0.0844223	Atp binding cassette subfamily g member 2 (junior blood group); ATP-binding cassette sub-family G member 2; High-capacity urate exporter functioning in both renal and extrarenal urate excretion. Plays a role in porphyrin homeostasis as it is able to mediates the export of protoporhyrin IX (PPIX) both from mitochondria to cytosol and from cytosol to extracellular space, and cellular export of hemi…
Slc4a3	0.204975	0.0757004	Solute carrier family 4 (anion exchanger), member 3; Anion exchange protein 3; Plasma membrane anion exchange protein; Belongs to the anion exchanger (TC 2.A.31) family
Matk	0.203643	0.0804639	Megakaryocyte-associated tyrosine-protein kinase; Could play a significant role in the signal transduction of hematopoietic cells. May regulate tyrosine kinase activity of SRC-family members in brain by specifically phosphorylating their C-terminal regulatory tyrosine residue which acts as a negative regulatory site. It may play an inhibitory role in the control of T-cell proliferation; Belongs t…
Crmp1	0.201817	0.0984436	Collapsin response mediator protein 1; Dihydropyrimidinase-related protein 1; Necessary for signaling by class 3 semaphorins and subsequent remodeling of the cytoskeleton. Plays a role in axon guidance, invasive growth and cell migration. May participate in cytokinesis
Nup133	0.201733	0.0804639	Nuclear pore complex protein Nup133; Involved in poly(A)+ RNA transport
Slco1a4	0.201632	0.0917487	Solute carrier organic anion transporter family member 1A4; Mediates the Na(+)-independent transport of organic anions such as taurocholate, cholate, 17-beta-glucuronosyl estradiol, estrone-3-sulfate, the cardiac glycosides ouabain and digoxin and thyroid hormones; Belongs to the organo anion transporter (TC 2.A.60) family
Ppfia4	0.201215	0.0956068	Liprin-alpha 4; Protein tyrosine phosphatase, receptor type, f polypeptide (PTPRF), interacting protein (liprin), alpha 4
Smim10l2a	0.201118	0.0804639	Small integral membrane protein 10 like 2a; Protein Smim10l2a; RIKEN cDNA 6330419J24 gene
Ufd1l	0.201035	0.0945239	Ubiquitin recognition factor in ER-associated degradation protein 1; Essential component of the ubiquitin-dependent proteolytic pathway which degrades ubiquitin fusion proteins. The ternary complex containing UFD1, VCP and NPLOC4 binds ubiquitinated proteins and is necessary for the export of misfolded proteins from the ER to the cytoplasm, where they are degraded by the proteasome. The NPLOC4-UF…
Pcbp4	0.200202	0.0886364	Poly(rc)-binding protein 3/4; Poly(rC)-binding protein 4; Single-stranded nucleic acid binding protein that binds preferentially to oligo dC
Pltp	0.198659	0.0946543	Phospholipid transfer protein; Facilitates the transfer of a spectrum of different lipid molecules, including diacylglycerol, phosphatidic acid, sphingomyelin, phosphatidylcholine, phosphatidylglycerol, cerebroside and phosphatidyl ethanolamine. Essential for the transfer of excess surface lipids from triglyceride-rich lipoproteins to HDL, thereby facilitating the formation of smaller lipoprotein…
Eef2k	0.197253	0.0945408	Eukaryotic elongation factor-2 kinase; Eukaryotic elongation factor 2 kinase; Threonine kinase that regulates protein synthesis by controlling the rate of peptide chain elongation. Upon activation by a variety of upstream kinases including AMPK or TRPM7, phosphorylates the elongation factor EEF2 at a single site, renders it unable to bind ribosomes and thus inactive. In turn, the rate of protein …
Med16	0.195995	0.0849235	Mediator of RNA polymerase II transcription subunit 16; Component of the Mediator complex, a coactivator involved in the regulated transcription of nearly all RNA polymerase II-dependent genes. Mediator functions as a bridge to convey information from gene-specific regulatory proteins to the basal RNA polymerase II transcription machinery. Mediator is recruited to promoters by direct interactions…
Src	0.195327	0.0910409	Neuronal proto-oncogene tyrosine-protein kinase Src; Non-receptor protein tyrosine kinase which is activated following engagement of many different classes of cellular receptors including immune response receptors, integrins and other adhesion receptors, receptor protein tyrosine kinases, G protein- coupled receptors as well as cytokine receptors. Participates in signaling pathways that control a…
Mrps26	0.194321	0.0866665	28S ribosomal protein S26, mitochondrial; Mitochondrial ribosomal protein S26; Belongs to the mitochondrion-specific ribosomal protein mS26 family
Myt1	0.190026	0.0860161	Myelin transcription factor 1; Binds to the promoter region of genes encoding proteolipid proteins of the central nervous system. May play a role in the development of neurons and oligodendroglia in the CNS. May regulate a critical transition point in oligodendrocyte lineage development by modulating oligodendrocyte progenitor proliferation relative to terminal differentiation and up- regulation …
Dock7	0.18833	0.0991374	Dedicator of cytokinesis protein 6/7/8; Functions as a guanine nucleotide exchange factor (GEF), which activates Rac1 and Rac3 Rho small GTPases by exchanging bound GDP for free GTP. Does not have a GEF activity for CDC42. Required for STMN1 'Ser-15' phosphorylation during axon formation and consequently for neuronal polarization (By similarity). As part of the DISP complex, may regulate the asso…
Rpl29	0.187567	0.095534	60S ribosomal protein L29; Component of the large ribosomal subunit
Rps24	0.182437	0.0897394	Small subunit ribosomal protein s24e; 40S ribosomal protein S24; Required for processing of pre-rRNA and maturation of 40S ribosomal subunits
Srsf2	0.180344	0.086932	Serine/arginine-rich splicing factor 2; Necessary for the splicing of pre-mRNA. It is required for formation of the earliest ATP-dependent splicing complex and interacts with spliceosomal components bound to both the 5'- and 3'-splice sites during spliceosome assembly. It also is required for ATP-dependent interactions of both U1 and U2 snRNPs with pre- mRNA (By similarity). Can bind to the myeli…
Rnf114	0.179237	0.0885585	E3 ubiquitin-protein ligase RNF114; E3 ubiquitin-protein ligase promoting the ubiquitination and degradation of the CDK inhibitor CDKN1A and probably also CDKN1B and CDKN1C. These activities stimulate cell cycle's G1-to-S phase transition and suppress cellular senescence. May play a role in spermatogenesis
Ankrd28	0.17672	0.0859261	Serine/threonine-protein phosphatase 6 regulatory ankyrin repeat subunit A; Putative regulatory subunit of protein phosphatase 6 (PP6) that may be involved in the recognition of phosphoprotein substrates. Involved in the PP6-mediated dephosphorylation of NFKBIE opposing its degradation in response to TNF-alpha. Selectively inhibits the phosphatase activity of PPP1C. Targets PPP1C to modulate HNRP…
Bzw2	0.174846	0.0877354	Basic leucine zipper and W2 domain-containing protein 2; May be involved in neuronal differentiation

## Sheet: Downregulated genes
DOWNREGULATED GENES (457)
Gene symbol	log Fold change(KO-WT)	Adjusted p-value	Description
Hist1h4k	-1.18494	0.0872134	Histone cluster 1, H4k
Gm765	-1.14954	0.042738	Gene model 765, (NCBI); Predicted gene 765
Slc6a8	-1.04135	0.0127836	Solute carrier family 6 (neurotransmitter transporter, creatine), member 8; Sodium- and chloride-dependent creatine transporter 1; Required for the uptake of creatine. Plays an important role in supplying creatine to the brain via the blood-brain barrier
Apln	-0.991277	0.0151777	Apelin; Endogenous ligand for APJ. Has an inhibitory effect on cytokine production in response to T-cell receptor/CD3 cross- linking. The oral intake of apelin in the colostrum and the milk might therefore modulate immune responses in neonates. May also have a role in the central control of body fluid homeostasis by influencing AVP release and drinking behavior
Scd3	-0.850503	0.0359821	Stearoyl-coa desaturase (delta-9 desaturase); Acyl-CoA desaturase 3; Stearyl-CoA desaturase that utilizes O(2) and electrons from reduced cytochrome b5 to introduce the first double bond into saturated fatty acyl-CoA substrates. Catalyzes the insertion of a cis double bond at the delta-9 position into fatty acyl-CoA substrates including palmitoyl-CoA. Has a strong preference for saturated fatty a…
Dok3	-0.847557	0.0756996	Docking protein 3; DOK proteins are enzymatically inert adaptor or scaffolding proteins. They provide a docking platform for the assembly of multimolecular signaling complexes. DOK3 is a negative regulator of JNK signaling in B-cells through interaction with INPP5D/SHIP1. May modulate ABL1 function
Tubd1	-0.760056	0.0427616	Tubulin delta chain; In the elongating spermatid it is associated with the manchette, a specialized microtubule system present during reshaping of the sperm head
Rspo1	-0.729092	0.040093	R-spondin 1; Activator of the canonical Wnt signaling pathway by acting as a ligand for LGR4-6 receptors. Upon binding to LGR4-6 (LGR4, LGR5 or LGR6), LGR4-6 associate with phosphorylated LRP6 and frizzled receptors that are activated by extracellular Wnt receptors, triggering the canonical Wnt signaling pathway to increase expression of target genes . Also regulates the canonical Wnt/beta-cateni…
Gadd45a	-0.716272	0.0624563	Growth arrest and DNA damage-inducible protein GADD45 alpha; Might affect PCNA interaction with some CDK (cell division protein kinase) complexes; stimulates DNA excision repair in vitro and inhibits entry of cells into S phase. In T-cells, functions as a regulator of p38 MAPKs by inhibiting p88 phosphorylation and activity; Belongs to the GADD45 family
Gm15328	-0.690839	0.071634	Predicted gene; LncRNA
Egr3	-0.68035	0.0303147	Early growth response protein 3; Probable transcription factor involved in muscle spindle development
H2-T24	-0.678781	0.0818658	Histocompatibility 2, T region locus 24; Belongs to the MHC class I family
Mettl16	-0.67651	0.0303147	U6 small nuclear RNA (adenine-(43)-N(6))-methyltransferase; RNA N6-methyltransferase that methylates adenosine residues of a subset of RNAs and plays a key role in S-adenosyl-L- methionine homeostasis by regulating expression of MAT2A transcripts. Able to N6-methylate a subset of mRNAs and U6 small nuclear RNAs (U6 snRNAs). In contrast to the METTL3-METTL14 heterodimer, only able to methylate a l…
Hapln4	-0.675855	0.0605978	Hyaluronan and proteoglycan link protein 4; Binds to hyaluronic acid and may be involved in formation of the extracellular matrix; Belongs to the HAPLN family
Cml3	-0.673061	0.032658	N-acetyltransferase 8 (GCN5-related) family member 3; Camello-like 3
Chordc1	-0.669495	0.0127836	Cysteine and histidine-rich domain (chord)-containing, zinc-binding protein 1; Cysteine and histidine-rich domain-containing protein 1; Regulates centrosome duplication, probably by inhibiting the kinase activity of ROCK2. Proposed to act as co-chaperone for HSP90. May play a role in the regulation of NOD1 via a HSP90 chaperone complex. In vitro, has intrinsic chaperone activity. This function ma…
Peg10	-0.666383	0.0648782	Retrotransposon-derived protein PEG10; May have a role in cell growth promotion, apoptotic resistance and hepatoma formation. Inhibits the TGF-beta signaling by interacting with the TGF-beta receptor ALK1. When overexpressed, induces the formation of cellular extension, such as filipodia in association with ALK1 (By similarity). Involved at the immediate early stage of adipocyte differentiation. …
P4ha1	-0.653833	0.0625149	Procollagen-proline, 2-oxoglutarate 4-dioxygenase (proline 4-hydroxylase), alpha 1 polypeptide; Prolyl 4-hydroxylase subunit alpha-1; Catalyzes the post-translational formation of 4- hydroxyproline in -Xaa-Pro-Gly- sequences in collagens and other proteins
Mapk11	-0.653638	0.032658	Mitogen-activated protein kinase 11; Serine/threonine kinase which acts as an essential component of the MAP kinase signal transduction pathway. MAPK11 is one of the four p38 MAPKs which play an important role in the cascades of cellular responses evoked by extracellular stimuli such as proinflammatory cytokines or physical stress leading to direct activation of transcription factors. Accordingly…
Tnfsf13	-0.653379	0.0873992	Tumor necrosis factor (ligand) superfamily, member 13; Tumor necrosis factor ligand superfamily member 13; Cytokine that binds to TNFRSF13B/TACI and to TNFRSF17/BCMA. Plays a role in the regulation of tumor cell growth. May be involved in monocyte/macrophage-mediated immunological processes
C130083M11Rik	-0.64223	0.0844223	LncRNA
Maml3	-0.640863	0.0442371	Mastermind-like transcriptional coactivator 3; Mastermind like 3 (Drosophila)
Cryab	-0.634649	0.0910409	Alpha-crystallin B chain; May contribute to the transparency and refractive index of the lens. Has chaperone-like activity, preventing aggregation of various proteins under a wide range of stress conditions
Ly96	-0.632407	0.0922016	Lymphocyte antigen 96; Binds bacterial lipopolysaccharide (LPS). Cooperates with TLR4 in the innate immune response to bacterial lipopolysaccharide (LPS), and with TLR2 in the response to cell wall components from Gram-positive and Gram- negative bacteria. Enhances TLR4-dependent activation of NF-kappa- B. Cells expressing both LY96 and TLR4, but not TLR4 alone, respond to LPS
Samd15	-0.626954	0.0830299	Sterile alpha motif domain-containing protein 15; Sterile alpha motif domain containing 15
Hmgn5	-0.622935	0.0772709	High mobility group nucleosome-binding domain-containing protein 5; Preferentially binds to euchromatin and modulates cellular transcription by counteracting linker histone-mediated chromatin compaction
6720489N17Rik	-0.617819	0.0873722	RIKEN cDNA 6720489N17 gene
Galnt9	-0.617773	0.0521841	UDP-N-acetyl-alpha-D-galactosamine:polypeptide N-acetylgalactosaminyltransferase 9
Ceacam1	-0.613219	0.0930001	Carcinoembryonic antigen-related cell adhesion molecule 1; Isoform 1: Cell adhesion protein that mediates homophilic cell adhesion in a calcium-independent manner (By similarity). Plays a role as coinhibitory receptor in immune response, insulin action and functions also as an activator during angiogenesis. Its coinhibitory receptor function is phosphorylation- and PTPN6 -dependent, which in turn…
Ak6	-0.608652	0.0991374	Adenylate kinase isoenzyme 6; Essential for cell viability. TAF9 and TAF9B are involved in transcriptional activation as well as repression of distinct but overlapping sets of genes. May have a role in gene regulation associated with apoptosis. TAFs are components of the transcription factor IID (TFIID) complex, the TBP-free TAFII complex (TFTC), the PCAF histone acetylase complex and the STAGA t…
Gfra2	-0.608577	0.0658853	GDNF family receptor alpha-2; Receptor for neurturin. Mediates the NRTN-induced autophosphorylation and activation of the RET receptor. Also able to mediate GDNF signaling through the RET tyrosine kinase receptor; Belongs to the GDNFR family
Gpr3	-0.603865	0.0991374	G-protein coupled receptor 3; Orphan receptor with constitutive G(s) signaling activity that activate cyclic AMP. Has a potential role in modulating a number of brain functions, including behavioral responses to stress, amyloid-beta peptide generation in neurons (By similarity) and neurite outgrowth (By similarity). Maintains also meiotic arrest in oocytes; Belongs to the G-protein coupled recept…
Teddm2	-0.600551	0.0849235	Transmembrane epididymal family member 2; RIKEN cDNA 5830403L16 gene
Serpinb8	-0.594743	0.0680576	Serine (or cysteine) peptidase inhibitor, clade b, member 8; Serpin B8; Has an important role in epithelial desmosome-mediated cell-cell adhesion
Gm14827	-0.594077	0.0798102	Predicted gene; LncRNA
Homer1	-0.590753	0.0428986	Homer protein homolog 1; Postsynaptic density scaffolding protein. Binds and cross-links cytoplasmic regions of GRM1, GRM5, ITPR1, DNM3, RYR1, RYR2, SHANK1 and SHANK3. By physically linking GRM1 and GRM5 with ER-associated ITPR1 receptors, it aids the coupling of surface receptors to intracellular calcium release. May also couple GRM1 to PI3 kinase through its interaction with AGAP2. Isoform 1 re…
Calr	-0.588022	0.0178719	Calreticulin; Calcium-binding chaperone that promotes folding, oligomeric assembly and quality control in the endoplasmic reticulum (ER) via the calreticulin/calnexin cycle. This lectin interacts transiently with almost all of the monoglucosylated glycoproteins that are synthesized in the ER. Interacts with the DNA-binding domain of NR3C1 and mediates its nuclear export. Involved in maternal gene…
Hspa5	-0.585948	0.0431011	78 kDa glucose-regulated protein; Plays a role in facilitating the assembly of multimeric protein complexes inside the endoplasmic reticulum. Involved in the correct folding of proteins and degradation of misfolded proteins via its interaction with DNAJC10, probably to facilitate the release of DNAJC10 from its substrate; Belongs to the heat shock protein 70 family
Sdf2l1	-0.585532	0.0654705	Stromal cell-derived factor 2-like 1
D130017N08Rik	-0.578856	0.0127836	LncRNA
Nefm	-0.578742	0.0658853	Neurofilament medium polypeptide (neurofilament 3); Neurofilament medium polypeptide; Neurofilaments usually contain three intermediate filament proteins: L, M, and H which are involved in the maintenance of neuronal caliber
Palm2	-0.577767	0.0431011	Paralemmin-2; Paralemmin 2
Dnajc21	-0.575689	0.0703147	Dnaj heat shock protein family (hsp40) member c21; DnaJ homolog subfamily C member 21; May act as a co-chaperone for HSP70. May play a role in ribosomal RNA (rRNA) biogenesis, possibly in the maturation of the 60S subunit. Binds the precursor 45S rRNA
Rngtt	-0.571539	0.0127836	Rna guanylyltransferase and 5'-phosphatase; mRNA-capping enzyme; Bifunctional mRNA-capping enzyme exhibiting RNA 5'- triphosphatase activity in the N-terminal part and mRNA guanylyltransferase activity in the C-terminal part. Catalyzes the first two steps of cap formation: by removing the gamma-phosphate from the 5'-triphosphate end of nascent mRNA to yield a diphosphate end, and by transferring …
Glt8d2	-0.569748	0.0772709	Glycosyltransferase 8 domain-containing protein 2; Glycosyltransferase 8 domain containing 2
4933432I09Rik	-0.569201	0.0724056	LncRNA
Car10	-0.562026	0.0925304	Carbonic anhydrase-related protein 10; Does not have a catalytic activity
Adgrd1	-0.560699	0.043859	Adhesion G-protein coupled receptor D1; Orphan receptor. Signals via G(s)-alpha family of G- proteins; Belongs to the G-protein coupled receptor 2 family. Adhesion G-protein coupled receptor (ADGR) subfamily
Pdia4	-0.55745	0.032658	Protein disulfide-isomerase A4; Protein disulfide isomerase associated 4
Atxn7l1	-0.548552	0.0898235	Ataxin-7-like protein 1; Ataxin 7-like 1
Zbtb40	-0.545573	0.032658	Zinc finger and btb domain-containing protein 40; Zinc finger and BTB domain containing 40
R3hdm2	-0.543571	0.0596366	R3H domain-containing protein 2; R3H domain containing 2
Cacng2	-0.543383	0.0765377	Calcium channel, voltage-dependent, gamma subunit 2; Voltage-dependent calcium channel gamma-2 subunit; Regulates the trafficking and gating properties of AMPA- selective glutamate receptors (AMPARs). Promotes their targeting to the cell membrane and synapses and modulates their gating properties by slowing their rates of activation, deactivation and desensitization. Does not show subunit-specifi…
Tnnc1	-0.543072	0.0742149	Troponin C, slow skeletal and cardiac muscles; Troponin is the central regulatory protein of striated muscle contraction. Tn consists of three components: Tn-I which is the inhibitor of actomyosin ATPase, Tn-T which contains the binding site for tropomyosin and Tn-C. The binding of calcium to Tn-C abolishes the inhibitory action of Tn on actin filaments
Ttll5	-0.538664	0.042738	Tubulin polyglutamylase TTLL5; Polyglutamylase which preferentially modifies alpha- tubulin. Involved in the side-chain initiation step of the polyglutamylation reaction rather than in the elongation step. Required for CCSAP localization to both spindle and cilia microtubules. Increases the effects of NCOA2 in glucocorticoid receptor-mediated repression and induction and in androgen receptor-medi…
Nefh	-0.535868	0.0718961	Neurofilament, heavy polypeptide; Neurofilament heavy polypeptide; Neurofilaments usually contain three intermediate filament proteins: L, M, and H which are involved in the maintenance of neuronal caliber. NF-H has an important function in mature axons that is not subserved by the two smaller NF proteins
Jdp2	-0.535825	0.0766663	Jun dimerization protein 2; Component of the AP-1 transcription factor that represses transactivation mediated by the Jun family of proteins. Involved in a variety of transcriptional responses associated with AP-1, such as UV-induced apoptosis, cell differentiation, tumorigenesis and antitumogeneris. Can also function as a repressor by recruiting histone deacetylase 3/HDAC3 to the promoter region…
Coa4	-0.533855	0.0431011	Cytochrome c oxidase assembly factor 4 homolog, mitochondrial; Putative COX assembly factor
Gm14169	-0.524991	0.032658	Predicted gene; LncRNA
Plekho2	-0.524412	0.0826893	Pleckstrin homology domain containing, family O member 2
Vsnl1	-0.522785	0.0945591	Visinin-like protein 1; Regulates (in vitro) the inhibition of rhodopsin phosphorylation in a calcium-dependent manner
Plcb4	-0.5166	0.0622264	Phosphatidylinositol phospholipase c, beta; The production of the second messenger molecules diacylglycerol (DAG) and inositol 1,4,5-trisphosphate (IP3) is mediated by activated phosphatidylinositol-specific phospholipase C enzymes
Zfp458	-0.515351	0.042738	Krab domain-containing zinc finger protein; Zinc finger protein 458
Slc52a3	-0.515159	0.0648782	Solute carrier family 52, riboflavin transporter, member 3; Transporter for riboflavin, which must be obtained as a nutrient via intestinal absorption. Riboflavin transport is Na(+)- independent at low pH but significantly reduced by Na(+) depletion under neutral pH conditions. Activity is strongly inhibited by riboflavin analogs, such as lumiflavin, flavin mononucleotide (FMN), flavin adenine di…
Mak	-0.509709	0.0710487	Serine/threonine-protein kinase MAK; Essential for the regulation of ciliary length and required for the long-term survival of photoreceptors. Could have an important function in sensory cells and in spermatogenesis. May participate in signaling pathways used in visual and olfactory sensory transduction. Phosphorylates FZR1 in a cell cycle- dependent manner. Plays a role in the transcriptional co…
Adgrl4	-0.507988	0.0576802	Adhesion G protein-coupled receptor L4; Endothelial orphan receptor that acts as a key regulator of angiogenesis; Belongs to the G-protein coupled receptor 2 family. Adhesion G-protein coupled receptor (ADGR) subfamily
Iqgap2	-0.506503	0.0661709	Iq motif containing gtpase activating protein 2; Ras GTPase-activating-like protein IQGAP2; Binds to activated CDC42 and RAC1 but does not seem to stimulate their GTPase activity. Associates with calmodulin
Ldb2	-0.506489	0.0498197	LIM domain-binding protein 2; Binds to the LIM domain of a wide variety of LIM domain- containing transcription factors; Belongs to the LDB family
Fv1	-0.506296	0.0804639	Friend virus susceptibility protein 1; Retroviral restriction factor that prevents infection by gammaretroviruses. Acts by interacting with the capsid protein ca after entry of the virus into the cell. This interaction presumably disrupt the capsid thereby inactivating the viral genome, making it unable to enter host nucleus and integrate into host genome
Slc25a35	-0.505645	0.0510097	Solute carrier family 25, member 35
Ly86	-0.50316	0.0960779	Lymphocyte antigen 86; May cooperate with CD180 and TLR4 to mediate the innate immune response to bacterial lipopolysaccharide (LPS) and cytokine production. Important for efficient CD180 cell surface expression
4930429B21Rik	-0.50024	0.0799615	LncRNA
Spred3	-0.498359	0.0847969	Sprouty-related, EVH1 domain-containing protein 3; Tyrosine kinase substrate that inhibits growth-factor- mediated activation of MAP kinase
Pdia6	-0.495307	0.0194883	Protein disulfide isomerase associated 6; May function as a chaperone that inhibits aggregation of misfolded proteins . Negatively regulates the unfolded protein response (UPR) through binding to UPR sensors such as ERN1, which in turn inactivates ERN1 signaling (By similarity). May also regulate the UPR via the EIF2AK3 UPR sensor (By similarity). Plays a role in platelet aggregation and activati…
Ccng1	-0.495164	0.042738	Cyclin-G1; May play a role in growth regulation. Is associated with G2/M phase arrest in response to DNA damage. May be an intermediate by which p53 mediates its role as an inhibitor of cellular proliferation; Belongs to the cyclin family. Cyclin G subfamily
Lrrk2	-0.49161	0.0804639	Leucine-rich repeat serine/threonine-protein kinase 2; Positively regulates autophagy through a calcium- dependent activation of the CaMKK/AMPK signaling pathway. The process involves activation of nicotinic acid adenine dinucleotide phosphate (NAADP) receptors, increase in lysosomal pH, and calcium release from lysosomes. Together with RAB29, plays a role in the retrograde trafficking pathway fo…
Hsp90b1	-0.490843	0.0303147	Heat shock protein 90, beta (grp94), member 1; Endoplasmin; Molecular chaperone that functions in the processing and transport of secreted proteins. When associated with CNPY3, required for proper folding of Toll-like receptors. Functions in endoplasmic reticulum associated degradation (ERAD). Has ATPase activity (By similarity)
Hsph1	-0.482343	0.0703147	Heat shock protein 105 kDa; Acts as a nucleotide-exchange factor (NEF) for chaperone proteins HSPA1A and HSPA1B, promoting the release of ADP from HSPA1A/B thereby triggering client/substrate protein release (By similarity). Prevents the aggregation of denatured proteins in cells under severe stress, on which the ATP levels decrease markedly. Inhibits HSPA8/HSC70 ATPase and chaperone activities
Rbm28	-0.479593	0.05619	RNA-binding protein 28; Nucleolar component of the spliceosomal ribonucleoprotein complexes
Rnf32	-0.47571	0.0849235	RING finger protein 32; May play a role in sperm formation
Cnpy4	-0.46869	0.0571985	Protein canopy homolog 4; Plays a role in the regulation of the cell surface expression of TLR4; Belongs to the canopy family
Dusp19	-0.468295	0.032658	Atypical dual specificity phosphatase; Has a dual specificity toward Ser/Thr and Tyr-containing proteins
Otub2	-0.46547	0.0127836	Otu domain, ubiquitin aldehyde binding 2; Ubiquitin thioesterase OTUB2; Hydrolase that can remove conjugated ubiquitin from proteins in vitro and may therefore play an important regulatory role at the level of protein turnover by preventing degradation. Mediates deubiquitination of 'Lys-11'-,'Lys-48'- and 'Lys-63'- linked polyubiquitin chains, with a preference for 'Lys-63'-linked polyubiquitin c…
Bdnf	-0.462258	0.086932	Brain-derived neurotrophic factor; During development, promotes the survival and differentiation of selected neuronal populations of the peripheral and central nervous systems. Participates in axonal growth, pathfinding and in the modulation of dendritic growth and morphology. Major regulator of synaptic transmission and plasticity at adult synapses in many regions of the CNS
Setd7	-0.4618	0.042738	Histone-lysine N-methyltransferase SETD7; Histone methyltransferase that specifically monomethylates 'Lys-4' of histone H3. H3 'Lys-4' methylation represents a specific tag for epigenetic transcriptional activation. Plays a central role in the transcriptional activation of genes such as collagenase or insulin. Recruited by IPF1/PDX-1 to the insulin promoter, leading to activate transcription. Has…
Ezr	-0.461716	0.0990569	Villin 2 (ezrin); Ezrin; Probably involved in connections of major cytoskeletal structures to the plasma membrane. In epithelial cells, required for the formation of microvilli and membrane ruffles on the apical pole. Along with PLEKHG6, required for normal macropinocytosis (By similarity)
Hnrnpm	-0.459506	0.0658853	Heterogeneous nuclear ribonucleoprotein M; Pre-mRNA binding protein in vivo, binds avidly to poly(G) and poly(U) RNA homopolymers in vitro. Involved in splicing. Acts as a receptor for carcinoembryonic antigen in Kupffer cells, may initiate a series of signaling events leading to tyrosine phosphorylation of proteins and induction of IL-1 alpha, IL-6, IL-10 and tumor necrosis factor alpha cytokine…
Cfdp1	-0.458699	0.0958076	Craniofacial development protein 1; May play a role during embryogenesis. May modulate tooth organogenesis since alterations of this protein function affect tooth organs size as well as individual cell fate and survival. In embryonic cells, blockage of the function results in increased number of apoptotic cells, reduced proliferation, alterations in cell shape and fibronection matrix synthesis
Sema3e	-0.458439	0.0576819	Sema domain, immunoglobulin domain (ig), short basic domain, secreted, (semaphorin) 3e; Semaphorin-3E; Plays an important role in signaling via the cell surface receptor PLXND1. Mediates reorganization of the actin cytoskeleton, leading to the retraction of cell projections. Promotes focal adhesion disassembly and inhibits adhesion of endothelial cells to the extracellular matrix. Regulates angio…
Sox18	-0.457721	0.0576802	Transcription factor sox7/8/10/18 (sox group e/f); Transcription factor SOX-18; Binds to the consensus sequence 5'-AACAAAG-3' and is able to trans-activate transcription via this site
Mical2	-0.456578	0.0719282	Microtubule associated monooxygenase, calponin and lim domain containing 2; [F-actin]-monooxygenase MICAL2; Nuclear monooxygenase that promotes depolymerization of F-actin by mediating oxidation of specific methionine residues on actin to form methionine-sulfoxide, resulting in actin filament disassembly and preventing repolymerization. In the absence of actin, it also functions as a NADPH oxidas…
Fam107a	-0.451281	0.0860161	Family with sequence similarity 107, member A
Synj2	-0.450447	0.042738	Synaptojanin-2; Inositol 5-phosphatase which may be involved in distinct membrane trafficking and signal transduction pathways. May mediate the inhibitory effect of Rac1 on endocytosis (By similarity)
Rbm12b2	-0.450397	0.0742149	RNA-binding protein 12B-B; RNA binding motif protein 12 B2
Stip1	-0.448998	0.0384971	Stress-induced-phosphoprotein 1; Acts as a co-chaperone for HSP90AA1. Mediates the association of the molecular chaperones HSPA8/HSC70 and HSP90
Pcdhb2	-0.44751	0.0992351	Protocadherin beta 2
2810006K23Rik	-0.446457	0.0478264	Probable peptide chain release factor C12orf65 homolog, mitochondrial; May act as a codon-independent translation release factor that has lost all stop codon specificity and directs the termination of translation in mitochondrion. May help rescuing stalled mitoribosomes during translation (By similarity)
Fam43a	-0.445751	0.0431011	Protein FAM43A; Family with sequence similarity 43, member A; Belongs to the FAM43 family
AA415398	-0.445595	0.0844223	FSHD region gene 2 family member 1; Expressed sequence AA415398
Zfpm1	-0.44433	0.0984436	Zinc finger protein, multitype 1; Zinc finger protein ZFPM1; Transcription regulator that plays an essential role in erythroid and megakaryocytic cell differentiation. Essential cofactor that acts via the formation of a heterodimer with transcription factors of the GATA family GATA1, GATA2 and GATA3. Such heterodimer can both activate or repress transcriptional activity, depending on the cell and…
Tra2a	-0.444028	0.0673	Transformer-2 protein; Sequence-specific RNA-binding protein which participates in the control of pre-mRNA splicing
Tnfsf12	-0.443245	0.0742149	Tumor necrosis factor ligand superfamily member 12; Binds to FN14 and possibly also to TNRFSF12/APO3. Weak inducer of apoptosis in some cell types. Mediates NF-kappa-B activation. Promotes angiogenesis and the proliferation of endothelial cells. Also involved in induction of inflammatory cytokines. Promotes IL8 secretion (By similarity); Belongs to the tumor necrosis factor family
Ccar1	-0.442953	0.0804639	Cell division cycle and apoptosis regulator protein 1; Associates with components of the Mediator and p160 coactivator complexes that play a role as intermediaries transducing regulatory signals from upstream transcriptional activator proteins to basal transcription machinery at the core promoter. Recruited to endogenous nuclear receptor target genes in response to the appropriate hormone. Also f…
Neurod6	-0.44276	0.0945239	Neurogenic differentiation factor 6; Activates E box-dependent transcription in collaboration with TCF3/E47. May be a trans-acting factor involved in the development and maintenance of the mammalian nervous system. Transactivates the promoter of its own gene
Podxl	-0.442412	0.0431011	Podocalyxin-like; Podocalyxin; Involved in the regulation of both adhesion and cell morphology and cancer progression. Function as an anti-adhesive molecule that maintains an open filtration pathway between neighboring foot processes in the podocyte by charge repulsion. Acts as a pro-adhesive molecule, enhancing the adherence of cells to immobilized ligands, increasing the rate of migration and c…
Gpx7	-0.439	0.0804639	Glutathione peroxidase 7; It protects esophageal epithelia from hydrogen peroxide- induced oxidative stress. It suppresses acidic bile acid-induced reactive oxigen species (ROS) and protects against oxidative DNA damage and double-strand breaks (By similarity)
Cfap45	-0.4381	0.0576802	Cilia and flagella-associated protein 45; Coiled-coil domain containing 19
Bco2	-0.437968	0.0772709	Beta,beta-carotene 9',10'-oxygenase; Asymmetrically cleaves beta-carotene at the 9',10' double bond resulting in the formation of beta-apo-10'-carotenal and beta-ionone. Besides beta-carotene, lycopene is also oxidatively cleaved. The apocarotenals formed by this enzyme may be the precursors for the biosynthesis of retinoic acid or exert unknown physiological effects; Belongs to the carotenoid ox…
Fam57a	-0.436559	0.0721238	Tlc domain containing 3a; Protein FAM57A; Family with sequence similarity 57, member A
Pdp1	-0.433429	0.040093	[Pyruvate dehydrogenase [acetyl-transferring]]-phosphatase 1, mitochondrial; Catalyzes the dephosphorylation and concomitant reactivation of the alpha subunit of the E1 component of the pyruvate dehydrogenase complex
Dleu2	-0.432487	0.0804639	Deleted in lymphocytic leukemia, 2; LncRNA; Acts upstream of or within negative regulation of neuron maturation and negative regulation of neuron projection development. Is expressed in embryo. This locus represents a microRNA host gene and also produces long alternatively spliced non-coding RNAs. This genome region was observed to be deleted or epigenetically suppressed in leukemia, and was impl…
Cobl	-0.43148	0.0652818	Cordon-bleu wh2 repeat; Protein cordon-bleu; Plays an important role in the reorganization of the actin cytoskeleton. Binds to and sequesters actin monomers (G actin). Nucleates actin polymerization by assembling three actin monomers in cross-filament orientation and thereby promotes growth of actin filaments at the barbed end. Can also mediate actin depolymerization at barbed ends and severing o…
Wdr92	-0.428258	0.0964873	WD repeat-containing protein 92; Seems to act as a modulator of apoptosis
Gm10037	-0.426187	0.0984436	Predicted gene 10037
Rexo4	-0.424502	0.0431011	REX4, 3'-5' exonuclease; RNA exonuclease 4; May function as an exonuclease
Cdh19	-0.42232	0.083873	Cadherin 19, type 2; Cadherins are calcium-dependent cell adhesion proteins
Katnal1	-0.418823	0.042738	Katanin p60 ATPase-containing subunit A-like 1; Regulates microtubule dynamics in Sertoli cells, a process that is essential for spermiogenesis and male fertility. Severs microtubules in an ATP-dependent manner, promoting rapid reorganization of cellular microtubule arrays. Has microtubule-severing activity in vitro (By similarity); Belongs to the AAA ATPase family. Katanin p60 subunit A1 subfami…
Bet1	-0.414816	0.0765377	Bet1 golgi vesicular membrane trafficking protein; BET1 homolog; Required for vesicular transport from the ER to the Golgi complex. Functions as a SNARE involved in the docking process of ER-derived vesicles with the cis-Golgi membrane (By similarity)
Setd8	-0.414463	0.0991374	[histone h4]-lysine20 n-methyltransferase setd8; Protein-lysine N-methyltransferase that monomethylates both histones and non-histone proteins. Specifically monomethylates 'Lys-20' of histone H4 (H4K20me1). H4K20me1 is enriched during mitosis and represents a specific tag for epigenetic transcriptional repression. Mainly functions in euchromatin regions, thereby playing a central role in the sile…
Abcf1	-0.410728	0.0495642	ATP-binding cassette sub-family F member 1; Required for efficient Cap- and IRES-mediated mRNA translation initiation. Not involved in the ribosome biogenesis (By similarity); Belongs to the ABC transporter superfamily. ABCF family. EF3 subfamily
Siae	-0.407252	0.0721301	Sialate O-acetylesterase; Catalyzes the removal of O-acetyl ester groups from position 9 of the parent sialic acid, N-acetylneuraminic acid
Gfod1	-0.405805	0.0671062	Glucose-fructose oxidoreductase domain-containing protein 1; Glucose-fructose oxidoreductase domain containing 1
Schip1	-0.403558	0.0721238	Schwannomin interacting protein 1; Belongs to the SCHIP1 family
D630041G03Rik	-0.403259	0.0498197	LncRNA
Hnrnph3	-0.40293	0.086932	Heterogeneous nuclear ribonucleoprotein f/h; Heterogeneous nuclear ribonucleoprotein H3
Abcd2	-0.4028	0.095534	Atp-binding cassette, sub-family d (ald), member 2; ATP-binding cassette sub-family D member 2; Probable transporter
Fmnl1	-0.401962	0.0742149	Formin-like protein 1; Plays a role in the regulation of cell morphology and cytoskeletal organization. Required in the cortical actin filament dynamics and cell shape. May play a role in the control of cell motility and survival of macrophages
Hltf	-0.401485	0.0428986	Swi/snf-related matrix-associated actin-dependent regulator of chromatin subfamily a3; Helicase-like transcription factor; Has both helicase and E3 ubiquitin ligase activities. Possesses intrinsic ATP-dependent nucleosome-remodeling activity. This activity may be required for transcriptional activation or repression of specific target promoters (By similarity). These may include the SERPINE1, to …
Panx2	-0.400906	0.0937691	Pannexin-2; Structural component of the gap junctions and the hemichannels; Belongs to the pannexin family
Rpgrip1l	-0.400491	0.0497857	Protein fantom; Negatively regulates signaling through the G-protein coupled thromboxane A2 receptor (TBXA2R) (By similarity). May be involved in mechanisms like programmed cell death, craniofacial development, patterning of the limbs, and formation of the left- right axis. Involved in the organization of apical junctions; the function is proposed to implicate a NPHP1-4-8 module. Does not seem to…
Tmem184c	-0.399957	0.0847969	Transmembrane protein 184C
Shc3	-0.399718	0.086932	Src homology 2 domain-containing transforming protein c3; SHC-transforming protein 3; Signaling adapter that couples activated growth factor receptors to signaling pathway in neurons. Involved in the signal transduction pathways of neurotrophin-activated Trk receptors in cortical neurons (By similarity)
Ccpg1	-0.399377	0.0431011	Cell cycle progression protein 1; Acts as an assembly platform for Rho protein signaling complexes. Limits guanine nucleotide exchange activity of MCF2L toward RHOA, which results in an inhibition of both its transcriptional activation ability and its transforming activity. Does not inhibit activity of MCF2L toward CDC42, or activity of MCF2 toward either RHOA or CDC42. May be involved in cell cy…
BC068281	-0.399268	0.0724056	WD repeat and coiled-coil-containing protein; cDNA sequence BC068281
Cnot4	-0.398896	0.0945239	CCR4-NOT transcription complex subunit 4; Has E3 ubiquitin ligase activity. Involved in activation of the JAK/STAT pathway (By similarity)
Flt1	-0.397723	0.0742149	Vascular endothelial growth factor receptor 1; Tyrosine-protein kinase that acts as a cell-surface receptor for VEGFA, VEGFB and PGF, and plays an essential role in the development of embryonic vasculature, the regulation of angiogenesis, cell survival, cell migration, macrophage function, chemotaxis, and cancer cell invasion. May play an essential role as a negative regulator of embryonic angiog…
Eri1	-0.397686	0.0348553	3'-5' exoribonuclease 1; RNA exonuclease that binds to the 3'-end of histone mRNAs and degrades them, suggesting that it plays an essential role in histone mRNA decay after replication. A 2' and 3'-hydroxyl groups at the last nucleotide of the histone 3'-end is required for efficient degradation of RNA substrates. Also able to degrade the 3'-overhangs of short interfering RNAs (siRNAs) in vitro, …
Stxbp4	-0.397085	0.0661709	Syntaxin-binding protein 4; Plays a role in the translocation of transport vesicles from the cytoplasm to the plasma membrane. Inhibits the translocation of SLC2A4 from intracellular vesicles to the plasma membrane by STX4A binding and preventing the interaction between STX4A and VAMP2. Stimulation with insulin disrupts the interaction with STX4A, leading to increased levels of SLC2A4 at the plas…
Hsdl2	-0.396684	0.0967178	Hydroxysteroid dehydrogenase-like protein 2; Has apparently no steroid dehydrogenase activity; Belongs to the short-chain dehydrogenases/reductases (SDR) family
Prelp	-0.396547	0.0873722	Proline arginine-rich end leucine-rich repeat protein; Prolargin; May anchor basement membranes to the underlying connective tissue
3110035E14Rik	-0.396338	0.0765377	Uncharacterized protein C8orf46 homolog; RIKEN cDNA 3110035E14 gene
Elavl4	-0.393858	0.0443065	ELAV-like protein 4; May play a role in neuron-specific RNA processing. Protects CDKN1A mRNA from decay by binding to its 3'-UTR. Binds to AU-rich sequences (AREs) of target mRNAs, including VEGF and FOS mRNA (By similarity)
Mrrf	-0.392678	0.0729675	Ribosome-recycling factor, mitochondrial; Responsible for the release of ribosomes from messenger RNA at the termination of protein biosynthesis. May increase the efficiency of translation by recycling ribosomes from one round of translation to another (By similarity)
Kcnj6	-0.391366	0.061474	G protein-activated inward rectifier potassium channel 2; This potassium channel is controlled by G proteins. It plays a role in granule cell differentiation, possibly via membrane hyperpolarization. Inward rectifier potassium channels are characterized by a greater tendency to allow potassium to flow into the cell rather than out of it. Their voltage dependence is regulated by the concentration …
Ubap2	-0.390281	0.086932	Ubiquitin-associated protein 2
C030037D09Rik	-0.389858	0.0607929	LncRNA; Is expressed in several structures, including heart; intestine; liver; lung; and metanephros
Wwc1	-0.389161	0.042738	Ww, c2 and coiled-coil domain containing 1; Protein KIBRA; Probable regulator of the Hippo/SWH (Sav/Wts/Hpo) signaling pathway, a signaling pathway that plays a pivotal role in tumor suppression by restricting proliferation and promoting apoptosis. Along with NF2 can synergistically induce the phosphorylation of LATS1 and LATS2 and can probably function in the regulation of the Hippo/SWH (Sav/Wts…
Zfp111	-0.389102	0.0878359	Krab domain-containing zinc finger protein; Zinc finger protein 111
4921524J17Rik	-0.388618	0.0765377	UPF0547 protein C16orf87 homolog; RIKEN cDNA 4921524J17 gene; Belongs to the UPF0547 family
Hcn1	-0.385855	0.0828735	Potassium/sodium hyperpolarization-activated cyclic nucleotide-gated channel 1; Hyperpolarization-activated ion channel exhibiting weak selectivity for potassium over sodium ions. Contributes to the native pacemaker currents in heart (If) and in neurons (Ih). May mediate responses to sour stimuli
Cdc42ep1	-0.385216	0.0849786	Cdc42 effector protein 1; Probably involved in the organization of the actin cytoskeleton. Induced membrane extensions in fibroblasts (By similarity); Belongs to the BORG/CEP family
Sh3rf3	-0.383527	0.0984099	SH3 domain-containing RING finger protein 3; SH3 domain containing ring finger 3
Smarca2	-0.383236	0.0885585	Swi/snf related, matrix associated, actin dependent regulator of chromatin, subfamily a, member 2; Probable global transcription activator SNF2L2; Involved in transcriptional activation and repression of select genes by chromatin remodeling (alteration of DNA-nucleosome topology). Component of SWI/SNF chromatin remodeling complexes that carry out key enzymatic activities, changing chromatin struc…
Akap5	-0.382482	0.0677159	A-kinase anchor protein 5; May anchor the PKA kinase to cytoskeletal and/or organelle-associated proteins, targeting the signal carried by cAMP to specific intracellular effectors
Cox16	-0.381807	0.087592	Cytochrome c oxidase assembly protein cox16 homolog, mitochondrial; Cytochrome c oxidase assembly protein 16; Belongs to the COX16 family
2310069G16Rik	-0.380304	0.0930001	LncRNA
Daam2	-0.380289	0.0804639	Dishevelled associated activator of morphogenesis 2
Dmtf1	-0.378834	0.0431011	Cyclin-D-binding Myb-like transcription factor 1; Transcriptional activator which activates the CDKN2A/ARF locus in response to Ras-Raf signaling, thereby promoting p53/TP53-dependent growth arrest. May also cooperate with MYB to activate transcription of the ANPEP gene. Binds to the consensus sequence 5'-CCCG[GT]ATGT-3'
Dcakd	-0.378584	0.0828735	Dephospho-coa kinase domain-containing protein; dephospho-CoA kinase domain containing; Belongs to the CoaE family
Sipa1l1	-0.378105	0.0742149	Signal-induced proliferation-associated 1-like protein 1; Stimulates the GTPase activity of RAP2A. Promotes reorganization of the actin cytoskeleton and recruits DLG4 to F- actin. Contributes to the regulation of dendritic spine morphogenesis (By similarity)
Khdrbs3	-0.376724	0.0624563	KH domain-containing, RNA-binding, signal transduction-associated protein 3; RNA-binding protein that plays a role in the regulation of alternative splicing and influences mRNA splice site selection and exon inclusion. Binds preferentially to the 5'-[AU]UAAA-3' motif in vitro. Binds optimally to RNA containing 5'-[AU]UAA-3' as a bipartite motif spaced by more than 15 nucleotides (By similarity). …
Hivep1	-0.375866	0.0339555	Human immunodeficiency virus type i enhancer binding protein 1; Transcription factor which binds specifically to the palindromic sequence 5'-GGGAAATCCC-3' in the alpha-A crystallin promoter
Med14	-0.375629	0.0699413	Mediator of RNA polymerase II transcription subunit 14; Component of the Mediator complex, a coactivator involved in the regulated transcription of nearly all RNA polymerase II-dependent genes. Mediator functions as a bridge to convey information from gene-specific regulatory proteins to the basal RNA polymerase II transcription machinery. Mediator is recruited to promoters by direct interactions…
Soga3	-0.375264	0.0431011	Protein SOGA3; SOGA family member 3
Sgsm1	-0.37489	0.0512096	Small G protein signaling modulator 1; Interacts with numerous Rab family members, functioning as Rab effector for some, and as GTPase activator for others. Promotes GTP hydrolysis by RAB34 and RAB36. Probably functions as GTPase effector with RAB9A and RAB9B; does not stimulate GTP hydrolysis with RAB9A and RAB9B; Belongs to the RUTBC family
Zc3h15	-0.374255	0.0605978	Zinc finger CCCH domain-containing protein 15; Protects DRG1 from proteolytic degradation
Hyou1	-0.373332	0.0804639	Hypoxia up-regulated protein 1; Has a pivotal role in cytoprotective cellular mechanisms triggered by oxygen deprivation. May play a role as a molecular chaperone and participate in protein folding (By similarity)
Gatc	-0.370387	0.0930001	Glutamyl-tRNA(Gln) amidotransferase subunit C, mitochondrial; Allows the formation of correctly charged Gln-tRNA(Gln) through the transamidation of misacylated Glu-tRNA(Gln) in the mitochondria. The reaction takes place in the presence of glutamine and ATP through an activated gamma-phospho-Glu- tRNA(Gln); Belongs to the GatC family
Kcnj10	-0.369882	0.0804639	ATP-sensitive inward rectifier potassium channel 10; May be responsible for potassium buffering action of glial cells in the brain. Inward rectifier potassium channels are characterized by a greater tendency to allow potassium to flow into the cell rather than out of it. Their voltage dependence is regulated by the concentration of extracellular potassium; as external potassium is raised, the vol…
Cep290	-0.369425	0.032658	Centrosomal protein of 290 kDa; Involved in early and late steps in cilia formation. Its association with CCP110 is required for inhibition of primary cilia formation by CCP110 (By similarity). May play a role in early ciliogenesis in the disappearance of centriolar satellites and in the transition of primary ciliar vesicles (PCVs) to capped ciliary vesicles (CCVs). Required for the centrosomal r…
Git1	-0.369195	0.0624563	ARF GTPase-activating protein GIT1; GTPase-activating protein for the ADP ribosylation factor family. May serve as a scaffold to bring together molecules to form signaling modules controlling vesicle trafficking, adhesion and cytoskeletal organization. Increases the speed of cell migration, as well as the size and rate of formation of protrusions, possibly by targeting PAK1 to adhesions and the l…
Ppid	-0.364989	0.0367069	Peptidyl-prolyl cis-trans isomerase D; PPIases accelerate the folding of proteins. It catalyzes the cis-trans isomerization of proline imidic peptide bonds in oligopeptides. Proposed to act as a co-chaperone in HSP90 complexes such as in unligated steroid receptors heterocomplexes. Different co-chaperones seem to compete for association with HSP90 thus establishing distinct HSP90-co-chaperone-rec…
Ccr5	-0.364174	0.0786816	Chemokine (c-c motif) receptor 5; C-C chemokine receptor type 5; Receptor for a number of inflammatory CC-chemokines including MIP-1-alpha, MIP-1-beta and RANTES and subsequently transduces a signal by increasing the intracellular calcium ion level. May play a role in the control of granulocytic lineage proliferation or differentiation (By similarity)
Hr	-0.363985	0.0724056	Lysine demethylase and nuclear receptor corepressor; Lysine-specific demethylase hairless; Histone demethylase that specifically demethylates both mono- and dimethylated 'Lys-9' of histone H3. May act as a transcription regulator controlling hair biology (via targeting of collagens), neural activity, and cell cycle (By similarity)
Cckbr	-0.363884	0.0804639	Gastrin/cholecystokinin type B receptor; Receptor for gastrin and cholecystokinin. The CKK-B receptors occur throughout the central nervous system where they modulate anxiety, analgesia, arousal, and neuroleptic activity. This receptor mediates its action by association with G proteins that activate a phosphatidylinositol-calcium second messenger system (By similarity)
Samd4b	-0.363852	0.0678162	Sterile alpha motif domain containing 4b; Has transcriptional repressor activity. Overexpression inhibits the transcriptional activities of AP-1, p53/TP53 and CDKN1A (By similarity)
Sec62	-0.363406	0.0750098	SEC62 homolog (S. cerevisiae); Translocation protein SEC62; Required for preprotein translocation
Specc1	-0.363174	0.0497857	Cytospin-B; Sperm antigen with calponin homology and coiled-coil domains 1
Eif5b	-0.362008	0.099138	Eukaryotic translation initiation factor 5B; Plays a role in translation initiation. Translational GTPase that catalyzes the joining of the 40S and 60S subunits to form the 80S initiation complex with the initiator methionine-tRNA in the P-site base paired to the start codon. GTP binding and hydrolysis induces conformational changes in the enzyme that renders it active for productive interactions…
Upf2	-0.360477	0.0998916	UPF2 regulator of nonsense transcripts homolog (yeast)
Oprd1	-0.359465	0.0765377	Delta-type opioid receptor; G-protein coupled receptor that functions as receptor for endogenous enkephalins and for a subset of other opioids. Ligand binding causes a conformation change that triggers signaling via guanine nucleotide-binding proteins (G proteins) and modulates the activity of down-stream effectors, such as adenylate cyclase. Signaling leads to the inhibition of adenylate cyclase…
Atg3	-0.358976	0.0661709	Ubiquitin-like-conjugating enzyme ATG3; E2 conjugating enzyme required for the cytoplasm to vacuole transport (Cvt), autophagy, and mitochondrial homeostasis. Responsible for the E2-like covalent binding of phosphatidylethanolamine to the C-terminal Gly of ATG8-like proteins (GABARAP, GABARAPL1, GABARAPL2 or MAP1LC3A). The ATG12- ATG5 conjugate plays a role of an E3 and promotes the transfer of A…
Hykk	-0.358302	0.0719282	Hydroxylysine kinase; Catalyzes the GTP-dependent phosphorylation of 5- hydroxy-L-lysine; Belongs to the aminoglycoside phosphotransferase family
Rnpep	-0.355962	0.0671062	Arginyl aminopeptidase (aminopeptidase b); Aminopeptidase B; Exopeptidase which selectively removes arginine and/or lysine residues from the N-terminus of several peptide substrates including Arg(0)-Leu-enkephalin, Arg(0)-Met-enkephalin and Arg(- 1)-Lys(0)-somatostatin-14. Can hydrolyze leukotriene A4 (LTA-4) into leukotriene B4 (LTB-4) (By similarity)
Aass	-0.355038	0.0497857	Alpha-aminoadipic semialdehyde synthase, mitochondrial; Bifunctional enzyme that catalyzes the first two steps in lysine degradation. The N-terminal and the C-terminal contain lysine-oxoglutarate reductase and saccharopine dehydrogenase activity, respectively
Alpk1	-0.354485	0.0930001	Alpha-protein kinase 1; Kinases that recognize phosphorylation sites in which the surrounding peptides have an alpha-helical conformation
Cep83	-0.354184	0.0431011	Coiled-coil domain-containing protein 41; Centrosomal protein of 83 kDa; Component of the distal appendage region of the centriole involved in the initiation of primary cilium assembly. May collaborate with IFT20 in the trafficking of ciliary membrane proteins from the Golgi complex to the cilium during the initiation of primary cilium assembly; Belongs to the CEP83 family
Kcnk4	-0.352681	0.087592	Potassium channel subfamily K member 4; Voltage-insensitive potassium channel. Channel opening is triggered by mechanical forces that deform the membrane. Channel opening is triggered by raising the intracellular pH to basic levels (By similarity). The channel is inactive at 24 degrees Celsius (in vitro); raising the temperature to 37 degrees Celsius increases the frequency of channel opening, wi…
Tmem144	-0.352522	0.0575184	Transmembrane protein 144
Opa3	-0.351949	0.0765377	Optic atrophy 3 protein homolog; May play some role in mitochondrial processes
Plcl1	-0.351446	0.0860055	Inactive phospholipase C-like protein 1; Involved in an inositol phospholipid-based intracellular signaling cascade. Shows no PLC activity to phosphatidylinositol 4,5-bisphosphate and phosphatidylinositol. Component in the phospho-dependent endocytosis process of GABA A receptor. Acts as a inhibitor of PPP1C (By similarity). Involved in the assembly and/or the trafficking of gamma-2 subunit-conta…
Dkc1	-0.350319	0.0804639	H/ACA ribonucleoprotein complex subunit 4; Required for ribosome biogenesis and telomere maintenance. Probable catalytic subunit of H/ACA small nucleolar ribonucleoprotein (H/ACA snoRNP) complex, which catalyzes pseudouridylation of rRNA. This involves the isomerization of uridine such that the ribose is subsequently attached to C5, instead of the normal N1. Each rRNA can contain up to 100 pseudo…
Otud6b	-0.349757	0.0687801	Otu domain-containing protein 6b; Deubiquitinating enzyme that may play a role in the ubiquitin-dependent regulation of protein synthesis, downstream of mTORC1 (By similarity). May associate with the protein synthesis initiation complex and modify its ubiquitination to repress translation (By similarity). May also repress DNA synthesis and modify different cellular targets thereby regulating cell…
Rpf1	-0.348673	0.0798102	Ribosome production factor 1; May be required for ribosome biogenesis
Dnajb11	-0.347629	0.042738	Dnaj heat shock protein family (hsp40) member b11; DnaJ homolog subfamily B member 11; Serves as a co-chaperone for HSPA5. Binds directly to both unfolded proteins that are substrates for ERAD and nascent unfolded peptide chains, but dissociates from the HSPA5-unfolded protein complex before folding is completed. May help recruiting HSPA5 and other chaperones to the substrate. Stimulates HSPA5 AT…
Luzp1	-0.346205	0.0367069	Leucine zipper protein 1
Phkb	-0.345571	0.0431011	Phosphorylase b kinase regulatory subunit beta; Phosphorylase b kinase catalyzes the phosphorylation of serine in certain substrates, including troponin I. The beta chain acts as a regulatory unit and modulates the activity of the holoenzyme in response to phosphorylation (By similarity)
Rcan2	-0.345035	0.0756686	Calcipressin-2; Inhibits calcineurin-dependent transcriptional responses by binding to the catalytic domain of calcineurin A. Could play a role during central nervous system development
Cmc2	-0.344976	0.0721301	COX assembly mitochondrial protein 2 homolog; May be involved in cytochrome c oxidase biogenesis
Efhd2	-0.343859	0.0685116	Ef hand domain containing 2; May regulate B-cell receptor (BCR)-induced immature and primary B-cell apoptosis. Plays a role as negative regulator of the canonical NF-kappa-B-activating branch. Controls spontaneous apoptosis through the regulation of BCL2L1 abundance
Mlec	-0.342749	0.0391012	Malectin; Carbohydrate-binding protein with a strong ligand preference for Glc2-N-glycan. May play a role in the early steps of protein N-glycosylation (By similarity)
Eng	-0.341843	0.0724056	Endoglin; Vascular endothelium glycoprotein that plays an important role in the regulation of angiogenesis. Required for normal structure and integrity of adult vasculature (By similarity). Regulates the migration of vascular endothelial cells. Required for normal extraembryonic angiogenesis and for embryonic heart development. May play a role in the binding of endothelial cells to integrins. Act…
Cd164l2	-0.341751	0.0431011	CD164 sialomucin-like 2 protein; CD164 sialomucin-like 2
Sowahb	-0.34099	0.0431011	Ankyrin repeat domain-containing protein SOWAHB; Sosondowah ankyrin repeat domain family member B; Belongs to the SOWAH family
Rock2	-0.340969	0.042738	Rho-associated coiled-coil containing protein kinase 2; Protein kinase which is a key regulator of actin cytoskeleton and cell polarity. Involved in regulation of smooth muscle contraction, actin cytoskeleton organization, stress fiber and focal adhesion formation, neurite retraction, cell adhesion and motility via phosphorylation of ADD1, BRCA2, CNN1, EZR, DPYSL2, EP300, MSN, MYL9/MLC2, NPM1, RD…
Caprin1	-0.340735	0.0661709	Caprin-1; May regulate the transport and translation of mRNAs of proteins involved in synaptic plasticity in neurons and cell proliferation and migration in multiple cell types. Binds directly and selectively to MYC and CCND2 RNAs. In neuronal cells, directly binds to several mRNAs associated with RNA granules, including BDNF, CAMK2A, CREB1, MAP2, NTRK2 mRNAs, as well as to GRIN1 and KPNB1 mRNAs,…
Car2	-0.339887	0.0990764	Carbonic anhydrase 2; Essential for bone resorption and osteoclast differentiation. Reversible hydration of carbon dioxide. Contributes to intracellular pH regulation in the duodenal upper villous epithelium during proton-coupled peptide absorption. Stimulates the chloride-bicarbonate exchange activity of SLC26A6; Belongs to the alpha-carbonic anhydrase family
Adam19	-0.339449	0.0540872	Disintegrin and metalloproteinase domain-containing protein 19; Participates in the proteolytic processing of beta-type neuregulin isoforms which are involved in neurogenesis and synaptogenesis, suggesting a regulatory role in glial cell. Also cleaves alpha-2 macroglobulin. May be involved in osteoblast differentiation and/or osteoblast activity in bone (By similarity)
Tpm4	-0.339263	0.086932	Tropomyosin alpha-4 chain; Binds to actin filaments in muscle and non-muscle cells. Plays a central role, in association with the troponin complex, in the calcium dependent regulation of vertebrate striated muscle contraction. Smooth muscle contraction is regulated by interaction with caldesmon. In non-muscle cells is implicated in stabilizing cytoskeleton actin filaments. Binds calcium; Belongs …
Lipa	-0.337742	0.0539173	Lysosomal acid lipase/cholesteryl ester hydrolase; Crucial for the intracellular hydrolysis of cholesteryl esters and triglycerides that have been internalized via receptor- mediated endocytosis of lipoprotein particles. Important in mediating the effect of LDL (low density lipoprotein) uptake on suppression of hydroxymethylglutaryl-CoA reductase and activation of endogenous cellular cholesteryl …
Ubxn2b	-0.337307	0.0859261	UBX domain-containing protein 2B; Adapter protein required for Golgi and endoplasmic reticulum biogenesis. Involved in Golgi and endoplasmic reticulum maintenance during interphase and in their reassembly at the end of mitosis. The complex formed with VCP has membrane fusion activity; membrane fusion activity requires USO1-GOLGA2 tethering and BET1L. VCPIP1 is also required, but not its deubiquit…
Paqr8	-0.337169	0.0804639	Membrane progestin receptor beta; Plasma membrane progesterone (P4) receptor coupled to G proteins. Seems to act through a G(i) mediated pathway (By similarity). May be involved in oocyte maturation. Also binds dehydroepiandrosterone (DHEA), pregnanolone, pregnenolone and allopregnanolone (By similarity); Belongs to the ADIPOR family
L3mbtl3	-0.337164	0.0804639	L3MBTL3 histone methyl-lysine binding protein; Lethal(3)malignant brain tumor-like protein 3; Putative Polycomb group (PcG) protein. PcG proteins maintain the transcriptionally repressive state of genes, probably via a modification of chromatin, rendering it heritably changed in its expressibility (By similarity). Required for normal maturation of myeloid progenitor cells
Zmynd8	-0.336726	0.0724056	Zinc finger, mynd-type-containing 8; Zinc finger, MYND-type containing 8
Npnt	-0.335633	0.0946543	Nephronectin; Functional ligand of integrin alpha-8/beta-1 in kidney development. Regulates the expression of GDNF with integrin alpha- 8/beta-1 which is essential for kidney development. May also play a role in the development and function of various tissues, regulating cell adhesion, spreading and survival through the binding of several integrins
Crocc	-0.335357	0.0804639	Ciliary rootlet coiled-coil, rootletin; Rootletin; Major structural component of the ciliary rootlet, a cytoskeletal-like structure in ciliated cells which originates from the basal body at the proximal end of a cilium and extends proximally toward the cell nucleus. Furthermore, is required for the correct positioning of the cilium basal body relative to the cell nucleus, to allow for ciliogenesi…
Lnp	-0.332495	0.0428986	Endoplasmic reticulum junction formation protein lunapark; Endoplasmic reticulum (ER)-shaping membrane protein that plays a role in determining ER morphology. Involved in the stabilization of nascent three-way ER tubular junctions within the ER network. May also play a role as a curvature-stabilizing protein within three-way ER tubular junction network. May be involved in limb and central nervous…
Cep19	-0.332038	0.0731097	Centrosomal protein of 19 kDa; Required for ciliation. Recruits the RABL2B GTPase to the ciliary base to initiate ciliation. After specifically capturing the activated GTP-bound RABL2B, the CEP19-RABL2B complex binds intraflagellar transport (IFT) complex B from the large pool pre-docked at the base of the cilium and thus triggers its entry into the cilia. Involved in the early steps in cilia for…
Shank2	-0.331579	0.0605978	SH3 and multiple ankyrin repeat domains protein 2; Seems to be an adapter protein in the postsynaptic density (PSD) of excitatory synapses that interconnects receptors of the postsynaptic membrane including NMDA-type and metabotropic glutamate receptors, and the actin-based cytoskeleton. May play a role in the structural and functional organization of the dendritic spine and synaptic junction (By…
Eif2ak1	-0.331125	0.040093	Eukaryotic translation initiation factor 2-alpha kinase 1; Inhibits protein synthesis at the translation initiation level, in response to various stress conditions, including oxidative stress, heme deficiency, osmotic shock and heat shock. Exerts its function through the phosphorylation of EIF2S1 at 'Ser- 48' and 'Ser-51', thus preventing its recycling. Binds hemin forming a 1:1 complex through a…
Dixdc1	-0.329524	0.0510097	Dixin; Positive effector of the Wnt signaling pathway; activates WNT3A signaling via DVL2. Regulates JNK activation by AXIN1 and DVL2; Belongs to the DIXDC1 family
Epb4.1l3	-0.329324	0.0765411	Erythrocyte membrane protein band 4.1 like 3; Band 4.1-like protein 3; Tumor suppressor that inhibits cell proliferation and promotes apoptosis. Modulates the activity of protein arginine N- methyltransferases, including PRMT3 and PRMT5 (By similarity)
Leng1	-0.328537	0.0943768	Leukocyte receptor cluster (LRC) member 1
5830417I10Rik	-0.328493	0.0765411	Pseudogene
Fgfr1op2	-0.32829	0.0431011	FGFR1 oncogene partner 2 homolog; May be involved in wound healing pathway
Slx4ip	-0.328248	0.0757004	SLX4 interacting protein; Belongs to the SLX4IP family
Pdia3	-0.327685	0.0742149	Protein disulfide-isomerase A3; Protein disulfide isomerase associated 3
Ppp1r16b	-0.327642	0.0798102	Protein phosphatase 1 regulatory inhibitor subunit 16B; Regulator of protein phosphatase 1 (PP1) that acts as a positive regulator of pulmonary endothelial cell (EC) barrier function. Protects the endothelial barrier from lipopolysaccharide (LPS)-induced vascular leakage. Involved in the regulation of the PI3K/AKT signaling pathway (By similarity). Involved in the regulation of angiogenesis and e…
Mpdz	-0.327539	0.0984099	Multiple pdz domain crumbs cell polarity complex component; Multiple PDZ domain protein; Interacts with HTR2C and provokes its clustering at the cell surface. Member of the NMDAR signaling complex that may play a role in control of AMPAR potentiation and synaptic plasticity in excitatory synapses (By similarity)
C2cd3	-0.326485	0.0431011	C2 domain-containing protein 3; Component of the centrioles that acts as a positive regulator of centriole elongation. Promotes assembly of centriolar distal appendage, a structure at the distal end of the mother centriole that acts as an anchor of the cilium, and is required for recruitment of centriolar distal appendages proteins CEP83, SCLT1, CEP89, FBF1 and CEP164. Not required for centriolar…
Mphosph10	-0.326156	0.0910409	U3 small nucleolar ribonucleoprotein protein MPP10; Component of the 60-80S U3 small nucleolar ribonucleoprotein (U3 snoRNP). Required for the early cleavages during pre-18S ribosomal RNA processing (By similarity); Belongs to the MPP10 family
Helz2	-0.325745	0.0804639	Helicase with zinc finger domain 2; Helicase that acts as a transcriptional coactivator for a number of nuclear receptors including PPARA, PPARG, THRA, THRB and RXRA
Pacsin2	-0.325063	0.0607568	Protein kinase C and casein kinase substrate in neurons protein 2; Lipid-binding protein that is able to promote the tubulation of the phosphatidic acid-containing membranes it preferentially binds. Plays a role in intracellular vesicle- mediated transport. Involved in the endocytosis of cell-surface receptors like the EGF receptor, contributing to its internalization in the absence of EGF stimul…
Nmnat1	-0.324437	0.0824153	Nicotinamide/nicotinic acid mononucleotide adenylyltransferase 1; Catalyzes the formation of NAD(+) from nicotinamide mononucleotide (NMN) and ATP. Can also use the deamidated form; nicotinic acid mononucleotide (NaMN) as substrate with the same efficiency (By similarity). Can use triazofurin monophosphate (TrMP) as substrate (By similarity). Also catalyzes the reverse reaction, i.e. the pyrophos…
Lrrtm3	-0.323163	0.0721238	Leucine-rich repeat transmembrane neuronal protein 3; May play a role in the development and maintenance of the vertebrate nervous system. Exhibits a limited synaptogenic activity in vitro, restricted to excitatory presynaptic differentiation (By similarity); Belongs to the LRRTM family
Cx3cl1	-0.32286	0.042738	Chemokine (c-x3-c motif) ligand 1; Fractalkine; Acts as a ligand for both CX3CR1 and integrins. Binds to CX3CR1 and to integrins ITGAV:ITGB3 and ITGA4:ITGB1. Can activate integrins in both a CX3CR1-dependent and CX3CR1-independent manner. In the presence of CX3CR1, activates integrins by binding to the classical ligand-binding site (site 1) in integrins. In the absence of CX3CR1, binds to a secon…
Eps15	-0.32271	0.0697443	Epidermal growth factor receptor substrate 15; Involved in cell growth regulation. May be involved in the regulation of mitogenic signals and control of cell proliferation. Involved in the internalization of ligand-inducible receptors of the receptor tyrosine kinase (RTK) type, in particular EGFR. Plays a role in the assembly of clathrin-coated pits (CCPs). Acts as a clathrin adapter required for…
Rbm10	-0.322546	0.0742149	RNA-binding protein 10; Not known. Binds to RNA homopolymers, with a preference for poly(G) and poly(U) and little for poly(A) (By similarity). May bind to specific miRNA hairpins (By similarity)
Gatsl2	-0.322544	0.043859	Cytosolic arginine sensor for mTORC1 subunit 2; Functions as a negative regulator of the TORC1 signaling pathway through the GATOR complex. As part of homodimers or heterodimers with CASTOR1, directly binds and inhibits the GATOR subcomplex GATOR2 and thereby mTORC1. Does not directly bind arginine, but binding of arginine to CASTOR1 disrupts the interaction of CASTOR2-containing heterodimers wit…
Ubqln4	-0.321956	0.0680576	Ubiquilin-4; Plays a role in the regulation of protein degradation via the ubiquitin-proteasome system (UPS). Mediates the proteasomal targeting of misfolded or accumulated proteins for degradation by binding (via UBA domain) to their polyubiquitin chains and by interacting (via ubiquitin-like domain) with the subunits of the proteasome (By similarity). Plays a role in the regulation of the prote…
Tmem151b	-0.321617	0.0661709	Transmembrane protein 151B
Ccdc181	-0.321492	0.0849786	Coiled-coil domain-containing protein 181; Microtubule-binding protein that localizes to the microtubular manchette of elongating spermatids
Srbd1	-0.320274	0.0777161	S1 RNA-binding domain-containing protein 1; S1 RNA binding domain 1
Smim10l1	-0.320268	0.0854947	Small integral membrane protein 10-like 1; RIKEN cDNA 2700089E24 gene
Fam192a	-0.320169	0.0804639	Proteasome activator subunit 3 interacting protein 1; Protein FAM192A; Family with sequence similarity 192, member A
Pbdc1	-0.319241	0.0765411	Protein PBDC1; Polysaccharide biosynthesis domain containing 1
Ncoa5	-0.319125	0.087592	Nuclear receptor coactivator 5; Nuclear receptor coregulator that can have both coactivator and corepressor functions. Interacts with nuclear receptors for steroids (ESR1 and ESR2) independently of the steroid binding domain (AF-2) of the ESR receptors, and with the orphan nuclear receptor NR1D2. Involved in the coactivation of nuclear steroid receptors (ER) as well as the corepression of MYC in …
Ina	-0.31859	0.0804639	Alpha-internexin; Class-IV neuronal intermediate filament that is able to self-assemble. It is involved in the morphogenesis of neurons. It may form an independent structural network without the involvement of other neurofilaments or it may cooperate with NF-L to form the filamentous backbone to which NF-M and NF-H attach to form the cross-bridges (By similarity)
Smarca4	-0.318476	0.0497857	Swi/snf related, matrix associated, actin dependent regulator of chromatin, subfamily a, member 4; Transcription activator BRG1; Involved in transcriptional activation and repression of select genes by chromatin remodeling (alteration of DNA-nucleosome topology). Component of SWI/SNF chromatin remodeling complexes that carry out key enzymatic activities, changing chromatin structure by altering D…
Rabl6	-0.313837	0.0824153	Rab, member ras oncogene family-like 6; Rab-like protein 6; May enhance cellular proliferation. May reduce growth inhibitory activity of CDKN2A (By similarity)
Dnajc3	-0.311305	0.0712295	Dnaj heat shock protein family (hsp40) member c3; DnaJ homolog subfamily C member 3; Involved in the unfolded protein response (UPR) during endoplasmic reticulum (ER) stress. Acts as a negative regulator of the EIF2AK4/GCN2 kinase activity by preventing the phosphorylation of eIF-2-alpha at 'Ser-52' and hence attenuating general protein synthesis under ER stress, hypothermic and amino acid starvi…
Mast3	-0.31035	0.0685116	Microtubule associated serine/threonine kinase 3
Golga3	-0.309456	0.0654705	Golgi autoantigen, golgin subfamily a, 3; Golgin subfamily A member 3; Plays an important role in spermatogenesis and/or testis development. Probably identical with the serologically detectable male antigen (SDM). Probably involved in maintaining Golgi structure
Il1rap	-0.308429	0.0721238	Interleukin-1 receptor accessory protein; Interleukin 1 receptor accessory protein
Ing1	-0.308228	0.0697443	Inhibitor of growth protein 1; Isoform 1 inhibits p53-dependent transcriptional activation and may function as an oncoprotein. Isoform 2 acts as a negative growth regulator by cooperating with p53 in transcriptional activation of p53-responsive genes and may act as a tumor suppressor; Belongs to the ING family
Gnpda2	-0.307889	0.0765377	Glucosamine-6-phosphate deaminase 2; Belongs to the glucosamine/galactosamine-6-phosphate isomerase family
Rnf6	-0.307852	0.0765411	Ring finger protein (c3h2c3 type) 6; E3 ubiquitin-protein ligase RNF6; E3 ubiquitin-protein ligase mediating 'Lys-48'-linked polyubiquitination of LIMK1 and its subsequent targeting to the proteasome for degradation. Negatively regulates axonal outgrowth through regulation of the LIMK1 turnover. Mediates 'Lys-6' and 'Lys-27'-linked polyubiquitination of AR/androgen receptor thereby modulating its…
Rmdn3	-0.30729	0.0498197	Regulator of microtubule dynamics protein 3; Involved in cellular calcium homeostasis regulation (By similarity). May participate in differentiation and apoptosis of keratinocytes. Overexpression induces apoptosis (By similarity); Belongs to the RMDN family
Pcdhb8	-0.306468	0.0990569	Protocadherin beta-8; Calcium-dependent cell-adhesion protein involved in cells self-recognition and non-self discrimination (Probable). Thereby, it is involved in the establishment and maintenance of specific neuronal connections in the brain
Pecam1	-0.306372	0.0860161	Platelet endothelial cell adhesion molecule; Cell adhesion molecule which is required for leukocyte transendothelial migration (TEM) under most inflammatory conditions (By similarity). Tyr-679 plays a critical role in TEM and is required for efficient trafficking of PECAM1 to and from the lateral border recycling compartment (LBRC) and is also essential for the LBRC membrane to be targeted around…
Gm20300	-0.306072	0.0757004	Predicted gene; LncRNA
Il12rb2	-0.30503	0.0984436	Interleukin-12 receptor subunit beta-2; Receptor for interleukin-12. This subunit is the signaling component coupling to the JAK2/STAT4 pathway. Promotes the proliferation of T-cells as well as NK cells. Induces the promotion of T-cells towards the Th1 phenotype by strongly enhancing IFN-gamma production. Can also activate STAT3
Ccdc92	-0.304561	0.0873523	Coiled-coil domain-containing protein 92; Coiled-coil domain containing 92
Pabpc4	-0.304456	0.0724056	Polyadenylate-binding protein; Binds the poly(A) tail of mRNA
Manf	-0.303689	0.086932	Mesencephalic astrocyte-derived neurotrophic factor; Selectively promotes the survival of dopaminergic neurons of the ventral mid-brain. Modulates GABAergic transmission to the dopaminergic neurons of the substantia nigra. Enhances spontaneous, as well as evoked, GABAergic inhibitory postsynaptic currents in dopaminergic neurons. Inhibits cell proliferation and endoplasmic reticulum (ER) stress-i…
Zfp933	-0.303125	0.0849786	Krab domain-containing zinc finger protein; Zinc finger protein 933
Tsga10	-0.30253	0.0795889	Testis-specific gene 10 protein; May play a role in the sperm tail fibrous sheath, a major sperm tail structure; Belongs to the CEP135/TSGA10 family
Myadm	-0.300847	0.0547046	Myeloid-associated differentiation marker
Trp53inp2	-0.300557	0.0576802	Transformation related protein 53 inducible nuclear protein 2; Tumor protein p53-inducible nuclear protein 2; Dual regulator of transcription and autophagy. Positively regulates autophagy and is required for autophagosome formation and processing. May act as a scaffold protein that recruits MAP1LC3A, GABARAP and GABARAPL2 and brings them to the autophagosome membrane by interacting with VMP1 wher…
Mapk10	-0.299709	0.0925304	Mitogen-activated protein kinase 8/9/10 (c-jun n-terminal kinase); Serine/threonine-protein kinase involved in various processes such as neuronal proliferation, differentiation, migration and programmed cell death. Extracellular stimuli such as proinflammatory cytokines or physical stress stimulate the stress-activated protein kinase/c-Jun N-terminal kinase (SAP/JNK) signaling pathway. In this ca…
Usp31	-0.299379	0.0569458	Ubiquitin carboxyl-terminal hydrolase 31; Ubiquitin specific peptidase 31; Belongs to the peptidase C19 family
Thap1	-0.299097	0.0804639	Thap domain containing, apoptosis associated protein 1; THAP domain-containing protein 1; DNA-binding transcription regulator that regulates endothelial cell proliferation and G1/S cell-cycle progression. Specifically binds the 5'-[AT]NTNN[GT]GGCA[AGT]-3' core DNA sequence and acts by modulating expression of pRB-E2F cell-cycle target genes, including RRM1. Component of a THAP1/THAP3-HCFC1-OGT co…
Trim37	-0.298648	0.0712295	Tripartite motif-containing protein 37; E3 ubiquitin-protein ligase TRIM37; E3 ubiquitin-protein ligase required to prevent centriole reduplication (By similarity). Probably acts by ubiquitinating positive regulators of centriole reduplication (By similarity). Mediates monoubiquitination of 'Lys-119' of histone H2A (H2AK119Ub), a specific tag for epigenetic transcriptional repression: associates …
9330159F19Rik	-0.298501	0.0495642	RIKEN cDNA 9330159F19 gene
Wdtc1	-0.296965	0.042738	WD and tetratricopeptide repeats protein 1; May function as a substrate receptor for CUL4-DDB1 E3 ubiquitin-protein ligase complex
Zfp106	-0.296577	0.0712916	Zinc finger protein 106; RNA-binding protein . Specifically binds to 5'-GGGGCC-3' sequence repeats in RNA . Essential for maintenance of peripheral motor neuron and skeletal muscle function Required for normal expression and/or alternative splicing of a number of genes in spinal cord and skeletal muscle, including the neurite outgrowth inhibitor RTN4 Also contributes to normal mitochondrial respi…
Cbln2	-0.295395	0.092849	Cerebellin 2 precursor protein; Cerebellin-2; May play role in synaptogenesis induction
Aggf1	-0.294641	0.0604633	Angiogenic factor with G patch and FHA domains 1; Promotes angiogenesis and the proliferation of endothelial cells. Able to bind to endothelial cells and promote cell proliferation, suggesting that it may act in an autocrine fashion (By similarity)
Bean1	-0.294184	0.0804639	Protein BEAN1; Brain expressed, associated with Nedd4, 1
St13	-0.294006	0.0605978	Suppressor of tumorigenicity protein 13; Hsc70-interacting protein; One HIP oligomer binds the ATPase domains of at least two HSC70 molecules dependent on activation of the HSC70 ATPase by HSP40. Stabilizes the ADP state of HSC70 that has a high affinity for substrate protein. Through its own chaperone activity, it may contribute to the interaction of HSC70 with various target proteins (By simila…
Srsf10	-0.293922	0.0804639	Fus-interacting serine-arginine-rich protein 1; Serine/arginine-rich splicing factor 10; Splicing factor that in its dephosphorylated form acts as a general repressor of pre-mRNA splicing. Seems to interfere with the U1 snRNP 5'-splice recognition of SNRNP70. Required for splicing repression in M-phase cells and after heat shock. Also acts as a splicing factor that specifically promotes exon skip…
Pip4k2a	-0.293719	0.0431011	Phosphatidylinositol-5-phosphate 4-kinase, type II, alpha; Phosphatidylinositol 5-phosphate 4-kinase type-2 alpha; Catalyzes the phosphorylation of phosphatidylinositol 5- phosphate (PtdIns5P) on the fourth hydroxyl of the myo-inositol ring, to form phosphatidylinositol 4,5-bisphosphate (PtdIns(4,5)P2). May exert its function by regulating the levels of PtdIns5P, which functions in the cytosol by…
Gbf1	-0.293561	0.0479587	Golgi-specific brefeldin a-resistance guanine nucleotide exchange factor 1; Golgi-specific brefeldin A-resistance factor 1
Map7d2	-0.292533	0.0804639	MAP7 domain-containing protein 2; MAP7 domain containing 2
Ell2	-0.292189	0.0742149	RNA polymerase II elongation factor ELL2; Elongation factor component of the super elongation complex (SEC), a complex required to increase the catalytic rate of RNA polymerase II transcription by suppressing transient pausing by the polymerase at multiple sites along the DNA. Component of the little elongation complex (LEC), a complex required to regulate small nuclear RNA (snRNA) gene transcrip…
Etohi1	-0.292169	0.0804639	Zinc finger protein 971; Ethanol induced 1
Slc46a1	-0.291851	0.0563257	Mfs transporter, pcft/hcp family, solute carrier family 46 (folate transporter), member 1; Proton-coupled folate transporter; Has been shown to act both as an intestinal proton- coupled high-affinity folate transporter and as an intestinal heme transporter which mediates heme uptake from the gut lumen into duodenal epithelial cells. The iron is then released from heme and may be transported into …
Marf1	-0.291663	0.056114	Meiosis regulator and mRNA stability factor 1; Essential regulator of oogenesis required for female meiotic progression to repress transposable elements and preventing their mobilization, which is essential for the germline integrity. Probably acts via some RNA metabolic process, equivalent to the piRNA system in males, which mediates the repression of transposable elements during meiosis by form…
Chd3os	-0.291393	0.0804639	ring finger protein 227; Rnf227; Predicted to enable ubiquitin protein ligase activity. Predicted to be involved in protein ubiquitination. Is expressed in brain and spinal cord. Orthologous to human RNF227
Erc1	-0.291199	0.0804639	ELKS/Rab6-interacting/CAST family member 1; Regulatory subunit of the IKK complex. Probably recruits IkappaBalpha/NFKBIA to the complex (By similarity). May be involved in the organization of the cytomatrix at the nerve terminals active zone (CAZ) which regulates neurotransmitter release. May be involved in vesicle trafficking at the CAZ. May be involved in Rab-6 regulated endosomes to Golgi tran…
Deptor	-0.291173	0.0945239	DEP domain-containing mTOR-interacting protein; Negative regulator of the mTORC1 and mTORC2 signaling pathways. Inhibits the kinase activity of both complexes (By similarity)
3110052M02Rik	-0.29046	0.0849786	Zinc finger protein 983; RIKEN cDNA 3110052M02 gene
Nfasc	-0.289717	0.0431011	Neurofascin; Cell adhesion, ankyrin-binding protein which may be involved in neurite extension, axonal guidance, synaptogenesis, myelination and neuron-glial cell interactions; Belongs to the immunoglobulin superfamily. L1/neurofascin/NgCAM family
Llph	-0.28914	0.0757004	Llp homolog, long-term synaptic facilitation (aplysia); Protein LLP homolog; In hippocampal neurons, regulates dendritic and spine growth and synaptic transmission
Hnrnpul2	-0.287758	0.0872134	Heterogeneous nuclear ribonucleoprotein U-like 2
D19Bwg1357e	-0.287702	0.0872831	Pumilio homology domain family member 6; Pumilio homolog 3; Inhibits the poly(ADP-ribosyl)ation activity of PARP1 and the degradation of PARP1 by CASP3 following genotoxic stress. Binds to double-stranded RNA or DNA without sequence specificity. Involved in development of the eye and of primordial germ cells
Magi3	-0.287241	0.0824153	Membrane-associated guanylate kinase, WW and PDZ domain-containing protein 3; Acts as a scaffolding protein at cell-cell junctions, thereby regulating various cellular and signaling processes. Cooperates with PTEN to modulate the kinase activity of AKT1. Its interaction with PTPRB and tyrosine phosphorylated proteins suggests that it may link receptor tyrosine phosphatase with its substrates at t…
Camkmt	-0.286706	0.0991374	Calmodulin-lysine N-methyltransferase; Catalyzes the trimethylation of 'Lys-116' in calmodulin
Trim26	-0.286637	0.0912859	Tripartite motif-containing protein 26; E3 ubiquitin-protein ligase which regulates the IFN-beta production and antiviral response downstream of various DNA- encoded pattern-recognition receptors (PRRs). Promotes nuclear IRF3 ubiquitination and proteasomal degradation. Bridges together TBK1 and NEMO during the innate response to viral infection leading to the activation of TBK1; Belongs to the TR…
Efr3a	-0.286277	0.0798102	Protein EFR3 homolog A; Component of a complex required to localize phosphatidylinositol 4-kinase (PI4K) to the plasma membrane. The complex acts as a regulator of phosphatidylinositol 4-phosphate (PtdIns(4)P) synthesis. In the complex, EFR3A probably acts as the membrane-anchoring component. Also involved in responsiveness to G-protein-coupled receptors; it is however unclear whether this role i…
Tnip1	-0.286208	0.0624563	TNFAIP3-interacting protein 1; Inhibits NF-kappa-B activation and TNF-induced NF-kappa- B-dependent gene expression by regulating A20/TNFAIP3-mediated deubiquitination of IKBKG; proposed to link A20/TNFAIP3 to ubiquitinated IKBKG. Involved in regulation of EGF-induced ERK1/ERK2 signaling pathway; blocks MAPK3/MAPK1 nuclear translocation and MAPK1-dependent transcription. Increases cell surface CD…
Igf1r	-0.286172	0.0431011	Insulin-like growth factor 1 receptor; Receptor tyrosine kinase which mediates actions of insulin-like growth factor 1 (IGF1). Binds IGF1 with high affinity and IGF2 and insulin (INS) with a lower affinity. The activated IGF1R is involved in cell growth and survival control. IGF1R is crucial for tumor transformation and survival of malignant cell. Ligand binding activates the receptor kinase, lea…
Prrg3	-0.285165	0.042738	Proline rich Gla (G-carboxyglutamic acid) 3 (transmembrane)
Rala	-0.284127	0.0804639	V-ral simian leukemia viral oncogene a (ras related); Ras-related protein Ral-A; Multifunctional GTPase involved in a variety of cellular processes including gene expression, cell migration, cell proliferation, oncogenic transformation and membrane trafficking. Accomplishes its multiple functions by interacting with distinct downstream effectors. Acts as a GTP sensor for GTP-dependent exocytosis …
Mras	-0.284059	0.092849	Muscle and microspikes ras; Ras-related protein M-Ras; May serve as an important signal transducer for a novel upstream stimuli in controlling cell proliferation. Weakly activates the MAP kinase pathway (By similarity)
P2rx4	-0.283958	0.0804639	Purinergic receptor p2x, ligand-gated ion channel 4; Receptor for ATP that acts as a ligand-gated ion channel. This receptor is insensitive to the antagonists PPADS and suramin (By similarity)
Thrb	-0.282303	0.0990764	Thyroid hormone receptor beta; Nuclear hormone receptor that can act as a repressor or activator of transcription. High affinity receptor for thyroid hormones, including triiodothyronine and thyroxine; Belongs to the nuclear hormone receptor family. NR1 subfamily
Fer	-0.281031	0.0765377	Fer (fms/fps related) protein kinase; Tyrosine-protein kinase Fer; Tyrosine-protein kinase that acts downstream of cell surface receptors for growth factors and plays a role in the regulation of the actin cytoskeleton, microtubule assembly, lamellipodia formation, cell adhesion, cell migration and chemotaxis. Acts downstream of EGFR, KIT, PDGFRA and PDGFRB. Acts downstream of EGFR to promote acti…
Sptbn2	-0.280689	0.0982723	Spectrin beta, non-erythrocytic 2; Belongs to the spectrin family
Wipf2	-0.280355	0.0824153	WAS/WASL-interacting protein family member 2; Plays an active role in the formation of cell surface protrusions downstream of activated PDGFB receptors. Plays an important role in actin-microspike formation through cooperation with WASL. May cooperate with WASP and WASL to induce mobilization and reorganization of the actin filament system (By similarity)
Ube2ql1	-0.279269	0.0910409	Ubiquitin-conjugating enzyme E2Q-like protein 1; Probable E2 ubiquitin-protein ligase that catalyzes the covalent attachment of ubiquitin to target proteins. May facilitate the monoubiquitination and degradation of MTOR and CCNE1 through interaction with FBXW7
Nnt	-0.279131	0.086932	annotation not available
Abcb7	-0.27843	0.0625149	ATP-binding cassette sub-family B member 7, mitochondrial; Could be involved in the transport of heme from the mitochondria to the cytosol. Plays a central role in the maturation of cytosolic iron-sulfur (Fe/S) cluster-containing proteins (By similarity)
Acp6	-0.277409	0.0757004	Lysophosphatidic acid phosphatase type 6; Hydrolyzes lysophosphatidic acid (LPA) containing a medium length fatty acid chain to the corresponding monoacylglycerol. Has highest activity with lysophosphatidic acid containing myristate (C14:0), monounsaturated oleate (C18:1) or palmitate (C16:0), and lower activity with C18:0 and C6:0 lysophosphatidic acid (By similarity)
D430041D05Rik	-0.275635	0.0654705	RIKEN cDNA D430041D05 gene
Arid5b	-0.273742	0.0984099	AT-rich interactive domain-containing protein 5B; Transcription coactivator that binds to the 5'-AATA[CT]- 3' core sequence and plays a key role in adipogenesis and liver development. Acts by forming a complex with phosphorylated PHF2, which mediates demethylation at Lys-337, leading to target the PHF2-ARID5B complex to target promoters, where PHF2 mediates demethylation of dimethylated 'Lys-9' o…
Fkbp4	-0.273724	0.0872134	Peptidyl-prolyl cis-trans isomerase FKBP4; Immunophilin protein with PPIase and co-chaperone activities. Component of steroid receptors heterocomplexes through interaction with heat-shock protein 90 (HSP90). May play a role in the intracellular trafficking of heterooligomeric forms of steroid hormone receptors between cytoplasm and nuclear compartments. The isomerase activity controls neuronal gr…
Ttpa	-0.273714	0.0804639	Alpha-tocopherol transfer protein; Binds alpha-tocopherol, enhances its transfer between separate membranes, and stimulates its release from liver cells. Binds both phosphatidylinol 3,4-bisphosphate and phosphatidylinol 4,5-bisphosphate; the resulting conformation change is important for the release of the bound alpha-tocopherol
Atg12	-0.273662	0.0640013	Ubiquitin-like protein ATG12; Ubiquitin-like protein involved in autophagy vesicles formation. Conjugation with ATG5 through a ubiquitin-like conjugating system involving also ATG7 as an E1-like activating enzyme and ATG10 as an E2-like conjugating enzyme, is essential for its function. The ATG12-ATG5 conjugate acts as an E3-like enzyme which is required for lipidation of ATG8 family proteins and…
Tmem33	-0.273446	0.0648782	Transmembrane protein 33; Acts as a regulator of the tubular endoplasmic reticulum (ER) network. Suppresses the RTN3/4-induced formation of the ER tubules. Positively regulates PERK-mediated and IRE1-mediated unfolded protein response signaling
Hecw1	-0.27343	0.0959356	Hect, c2 and ww domain containing e3 ubiquitin protein ligase 1; E3 ubiquitin-protein ligase HECW1; E3 ubiquitin-protein ligase that mediates ubiquitination and subsequent degradation of DVL1
Enc1	-0.273347	0.0849235	Kelch-like protein 25/37 (ectoderm-neural cortex protein); Ectoderm-neural cortex protein 1; Actin-binding protein involved in the regulation of neuronal process formation and in differentiation of neural crest cells. Down-regulates transcription factor NF2L2/NRF2 by decreasing the rate of protein synthesis and not via a ubiquitin- mediated proteasomal degradation mechanism (By similarity)
Ndel1	-0.272648	0.0710487	Nuclear distribution protein nudE-like 1; Required for organization of the cellular microtubule array and microtubule anchoring at the centrosome. May regulate microtubule organization at least in part by targeting the microtubule severing protein KATNA1 to the centrosome. Also positively regulates the activity of the minus-end directed microtubule motor protein dynein. May enhance dynein-mediate…
Zdhhc5	-0.272478	0.0738979	Zinc finger, dhhc domain containing 5; Palmitoyltransferase ZDHHC5; Palmitoyl acyltransferase for the G-protein coupled receptor SSTR5 and for FLOT2
Tmco3	-0.271684	0.0721238	Transmembrane and coiled-coil domain-containing protein 3; Probable Na(+)/H(+) antiporter
Sbno1	-0.271391	0.0479587	Sno, strawberry notch homolog 1 (Drosophila); Belongs to the SBNO family
Gskip	-0.270421	0.0912524	GSK3B-interacting protein; A-kinase anchoring protein for GSK3B and PKA that regulates or facilitates their kinase activity towards their targets. The ternary complex enhances Wnt-induced signaling by facilitating the GSK3B- and PKA-induced phosphorylation of beta- catenin leading to beta-catenin degradation and stabilization respectively. Upon cAMP activation, the ternary complex contributes to …
Arhgap31	-0.269828	0.0798102	Rho GTPase-activating protein 31; Functions as a GTPase-activating protein (GAP) for RAC1 and CDC42. Required for cell spreading, polarized lamellipodia formation and cell migration
Creld1	-0.265289	0.0854947	Cysteine-rich with EGF-like domains 1
Vezf1	-0.265199	0.0947782	Vascular endothelial zinc finger 1
Acsl3	-0.264829	0.0844223	Acyl-coa synthetase long-chain family member 3; Long-chain-fatty-acid--CoA ligase 3; Acyl-CoA synthetases (ACSL) activates long-chain fatty acids for both synthesis of cellular lipids, and degradation via beta-oxidation. ACSL3 has mainly an anabolic role in energy metabolism (By similarity). Required for the incorporation of fatty acids into phosphatidylcholine, the major phospholipid located on …
Itsn1	-0.264521	0.0798102	Intersectin-1; Adapter protein that may provide indirect link between the endocytic membrane traffic and the actin assembly machinery. May regulate the formation of clathrin-coated vesicles. Involved in endocytosis of integrin beta-1 (ITGB1) and transferrin receptor (TFR); internalization of ITGB1 as DAB2-dependent cargo but not TFR may involve association with DAB2. Inhibits ARHGAP31 activity to…
Wbp1	-0.263931	0.0910409	WW domain binding protein 1
Ctnnbl1	-0.263467	0.0625149	Beta-catenin-like protein 1; Component of the PRP19-CDC5L complex that forms an integral part of the spliceosome and is required for activating pre-mRNA splicing. May induce apoptosis (By similarity). Participates in AID/AICDA-mediated Ig class switching recombination (CSR)
Ift80	-0.262997	0.0946543	Intraflagellar transport protein 80 homolog; Component of the intraflagellar transport (IFT) complex B, which is essential for the development and maintenance of motile and sensory cilia
Cap2	-0.262876	0.0798102	Cap, adenylate cyclase-associated protein, 2 (yeast); Adenylyl cyclase-associated protein 2; May have a regulatory bifunctional role
Usp39	-0.26166	0.0814925	U4/U6.U5 tri-snRNP-associated protein 2; Plays a role in pre-mRNA splicing as a component of the U4/U6-U5 tri-snRNP, one of the building blocks of the spliceosome. Regulates AURKB mRNA levels, and thereby plays a role in cytokinesis and in the spindle checkpoint. Does not have ubiquitin-specific peptidase activity, but could be a competitor of ubiquitin C-terminal hydrolases (UCHs) (By similarity)
Ncor1	-0.26164	0.0990764	Nuclear receptor co-repressor 1; Mediates transcriptional repression by certain nuclear receptors. Part of a complex which promotes histone deacetylation and the formation of repressive chromatin structures which may impede the access of basal transcription factors. Participates in the transcriptional repressor activity produced by BCL6. Recruited by ZBTB7A to the androgen response elements/ARE o…
Stk4	-0.260632	0.0859261	Serine/threonine-protein kinase 4; Stress-activated, pro-apoptotic kinase which, following caspase-cleavage, enters the nucleus and induces chromatin condensation followed by internucleosomal DNA fragmentation. Key component of the Hippo signaling pathway which plays a pivotal role in organ size control and tumor suppression by restricting proliferation and promoting apoptosis. The core of this p…
Usp15	-0.260488	0.0605599	Ubiquitin carboxyl-terminal hydrolase 15; Hydrolase that removes conjugated ubiquitin from target proteins and regulates various pathways such as the TGF-beta receptor signaling, NF-kappa-B and RNF41/NRDP1-PRKN pathways. Acts as a key regulator of TGF-beta receptor signaling pathway, but the precise mechanism is still unclear: according to a report, acts by promoting deubiquitination of monoubiqu…
Hexim1	-0.259634	0.0928701	Hexamethylene bis-acetamide inducible 1; Protein HEXIM1; Transcriptional regulator which functions as a general RNA polymerase II transcription inhibitor. In cooperation with 7SK snRNA sequesters P-TEFb in a large inactive 7SK snRNP complex preventing RNA polymerase II phosphorylation and subsequent transcriptional elongation. May also regulate NF-kappa-B, ESR1, NR3C1 and CIITA-dependent transcri…
Aff3	-0.259352	0.0886364	AF4/FMR2 family, member 3; Putative transcription activator that may function in lymphoid development and oncogenesis
Mfsd6	-0.259114	0.0984436	Major facilitator superfamily domain-containing protein 6; MHC class I receptor. Binds only to H-2 class I histocompatibility antigen, K-D alpha chain (H-2K(D))
Ttll12	-0.257819	0.0804639	Tubulin tyrosine ligase-like family, member 12
Ptchd4	-0.257273	0.0804639	Patched domain containing 4; Could act as a repressor of canonical hedgehog signaling by antagonizing the effects of SMO, as suggested by down-regulation of hedgehog target genes, including GLI1, PTCH1, and PTCH2 in PTCHD4- expressing cells
Dst	-0.256431	0.0671149	Dystonin; Cytoskeletal linker protein. Acts as an integrator of intermediate filaments, actin and microtubule cytoskeleton networks. Required for anchoring either intermediate filaments to the actin cytoskeleton in neural and muscle cells or keratin- containing intermediate filaments to hemidesmosomes in epithelial cells. The proteins may self-aggregate to form filaments or a two- dimensional mes…
Ttbk1	-0.254896	0.085033	Tau-tubulin kinase 1; Serine/threonine kinase which is able to phosphorylate TAU on serine, threonine and tyrosine residues. Induces aggregation of TAU (By similarity)
Mpv17	-0.253632	0.0680576	Protein Mpv17; Involved in mitochondria homeostasis. May be involved in the metabolism of reactive oxygen species and control of oxidative phosphorylation and mitochondrial DNA (mtDNA) maintenance (Probable); Belongs to the peroxisomal membrane protein PXMP2/4 family
Hnrnpc	-0.25262	0.0724056	Heterogeneous nuclear ribonucleoproteins C1/C2; Binds pre-mRNA and nucleates the assembly of 40S hnRNP particles. Interacts with poly-U tracts in the 3'-UTR or 5'-UTR of mRNA and modulates the stability and the level of translation of bound mRNA molecules. Single HNRNPC tetramers bind 230-240 nucleotides. Trimers of HNRNPC tetramers bind 700 nucleotides. May play a role in the early steps of spli…
Mbnl1	-0.25203	0.0939996	Muscleblind like splicing factor 1; Mediates pre-mRNA alternative splicing regulation. Acts either as activator or repressor of splicing on specific pre-mRNA targets. Inhibits cardiac troponin-T (TNNT2) pre-mRNA exon inclusion but induces insulin receptor (IR) pre-mRNA exon inclusion in muscle. Antagonizes the alternative splicing activity pattern of CELF proteins. Regulates the TNNT2 exon 5 skip…
Zbtb7a	-0.249975	0.0576802	Zinc finger and BTB domain-containing protein 7A; Plays a key role in the instruction of early lymphoid progenitors to develop into B lineage by repressing T-cell instructive Notch signals. Specifically represses the transcription of the CDKN2A gene. Efficiently abrogates E2F1- dependent CDKN2A transactivation/de-repression. Binds to the consensus sequence 5'-[GA][CA]GACCCCCCCCC-3'
Creb1	-0.249947	0.0697443	Cyclic AMP-responsive element-binding protein 1; Phosphorylation-dependent transcription factor that stimulates transcription upon binding to the DNA cAMP response element (CRE), a sequence present in many viral and cellular promoters. Transcription activation is enhanced by the TORC coactivators which act independently of Ser-133 phosphorylation. Involved in different cellular processes includin…
Ar	-0.249552	0.0749638	Androgen receptor; Steroid hormone receptors are ligand-activated transcription factors that regulate eukaryotic gene expression and affect cellular proliferation and differentiation in target tissues. Transcription factor activity is modulated by bound coactivator and corepressor proteins. Transcription activation is down-regulated by NR0B2. Activated, but not phosphorylated, by HIPK3 and ZIPK/D…
Slc4a1ap	-0.249014	0.0687801	Solute carrier family 4 (anion exchanger), member 1, adaptor protein
Kcnip3	-0.248474	0.0984099	Kv channel interacting protein 3, calsenilin; Calsenilin; Calcium-dependent transcriptional repressor that binds to the DRE element of genes including PDYN and FOS. Affinity for DNA is reduced upon binding to calcium and enhanced by binding to magnesium. Seems to be involved in nociception; Belongs to the recoverin family
Ncbp2	-0.246727	0.0917487	Nuclear cap-binding protein subunit 2; Component of the cap-binding complex (CBC), which binds co-transcriptionally to the 5' cap of pre-mRNAs and is involved in various processes such as pre-mRNA splicing, translation regulation, nonsense-mediated mRNA decay, RNA-mediated gene silencing (RNAi) by microRNAs (miRNAs) and mRNA export. The CBC complex is involved in mRNA export from the nucleus via …
4933431E20Rik	-0.246485	0.0798102	LncRNA
Rgs7bp	-0.24506	0.0844223	Regulator of G-protein signaling 7-binding protein; Regulator of G protein-coupled receptor (GPCR) signaling. Regulatory subunit of the R7-Gbeta5 complexes that acts by controlling the subcellular location of the R7-Gbeta5 complexes. When palmitoylated, it targets the R7-Gbeta5 complexes to the plasma membrane, leading to inhibit G protein alpha subunits. When it is unpalmitoylated, the R7-Gbeta5…
Recql	-0.244811	0.0851594	ATP-dependent DNA helicase Q1; Isoform alpha is a DNA helicase that may play a role in the repair of DNA that is damaged by ultraviolet light or other mutagens. Isoform beta may have important roles in the meiotic process. Both isoforms exhibit a magnesium-dependent ATP-dependent DNA-helicase activity that unwinds single- and double-stranded DNA in a 3'-5' direction; Belongs to the helicase famil…
Eapp	-0.244393	0.0607568	E2F-associated phosphoprotein; May play an important role in the fine-tuning of both major E2F1 activities, the regulation of the cell-cycle and the induction of apoptosis. Promotes S-phase entry, and inhibits p14(ARP) expression (By similarity)
Aig1	-0.244309	0.09755	Androgen-induced gene 1 protein; May play a role in androgen-regulated growth of hair follicles; Belongs to the AIG1 family
Mon1b	-0.243704	0.0624563	MON1 homolog B, secretory traffciking associated; MON1 homolog b (yeast); Belongs to the MON1/SAND family
Exoc6b	-0.243683	0.0844223	Exocyst complex component 6B; Component of the exocyst complex involved in the docking of exocytic vesicles with fusion sites on the plasma membrane
Rfwd2	-0.243458	0.0905222	E3 ubiquitin-protein ligase RFWD2; E3 ubiquitin-protein ligase that mediates ubiquitination and subsequent proteasomal degradation of target proteins. E3 ubiquitin ligases accept ubiquitin from an E2 ubiquitin- conjugating enzyme in the form of a thioester and then directly transfers the ubiquitin to targeted substrates. Involved in JUN ubiquitination and degradation. Directly involved in p53 (TP…
D2hgdh	-0.243385	0.0984099	D-2-hydroxyglutarate dehydrogenase, mitochondrial; Catalyzes the oxidation of D-2-hydroxyglutarate to alpha-ketoglutarate
Tmtc3	-0.243009	0.0928701	Transmembrane and TPR repeat-containing protein 3; Involved in the positive regulation of proteasomal protein degradation in the endoplasmic reticulum (ER), and the control of ER stress response
Vps13a	-0.242899	0.0990764	Vacuolar protein sorting-associated protein 13A; May play a role in the control of protein cycling through the trans-Golgi network to early and late endosomes, lysosomes and plasma membrane
Cdc37l1	-0.242323	0.0864152	Hsp90 co-chaperone Cdc37-like 1; Co-chaperone that binds to numerous proteins and promotes their interaction with Hsp70 and Hsp90; Belongs to the CDC37 family
Asap1	-0.242199	0.0624563	Arf-GAP with SH3 domain, ANK repeat and PH domain-containing protein 1; May function as a signal transduction protein involved in the differentiation of fibroblasts into adipocytes and possibly other cell types. Plays a role in ciliogenesis (By similarity). Posseses phosphatidylinositol 4,5-bisphosphate-dependent GTPase- activating protein activity for ARF1 (ADP ribosylation factor 1) and ARF5 an…
Ddx23	-0.24151	0.0765411	DEAD (Asp-Glu-Ala-Asp) box polypeptide 23
Utp6	-0.241204	0.0576802	U3 small nucleolar RNA-associated protein 6 homolog; Involved in nucleolar processing of pre-18S ribosomal RNA
St8sia5	-0.240627	0.0619359	Alpha-n-acetyl-neuraminate alpha-2,8-sialyltransferase (sialyltransferase 8e); Alpha-2,8-sialyltransferase 8E; May be involved in the synthesis of gangliosides GD1c, GT1a, GQ1b and GT3 from GD1a, GT1b, GM1b and GD3 respectively
Ocel1	-0.240511	0.0724056	occludin/ELL domain containing 1; Belongs to the ELL/occludin family
Akt2	-0.240115	0.0772825	RAC-beta serine/threonine-protein kinase; AKT2 is one of 3 closely related serine/threonine- protein kinases (AKT1, AKT2 and AKT3) called the AKT kinases, and which regulate many processes including metabolism, proliferation, cell survival, growth and angiogenesis. This is mediated through serine and/or threonine phosphorylation of a range of downstream substrates. Over 100 substrate candidates h…
Tgfb3	-0.240102	0.0844223	Transforming growth factor beta-3; Involved in embryogenesis and cell differentiation
Rimbp2	-0.239694	0.0724056	RIMS-binding protein 2; Plays a role in the synaptic transmission as bifunctional linker that interacts simultaneously with RIMS1, RIMS2, CACNA1D and CACNA1B
Rpf2	-0.239105	0.0765411	Ribosome production factor 2 homolog; Involved in ribosomal large subunit assembly. May regulate the localization of the 5S RNP/5S ribonucleoprotein particle to the nucleolus
Ppp1r37	-0.239052	0.0941525	Protein phosphatase 1 regulatory subunit 37; Inhibits phosphatase activity of protein phosphatase 1 (PP1) complexes
Zfp809	-0.238876	0.0917487	Krab domain-containing zinc finger protein; Zinc finger protein 809; Transcription factor specifically required to repress retrotransposons in embryonic stem cells. Recognizes and binds retroviral DNA sequences from a large subset of mammalian retroviruses and retroelements and repress their expression by recruiting a repressive complex containing TRIM28/KAP1
Xbp1	-0.238683	0.0804639	X-box-binding protein 1; Functions as a transcription factor during endoplasmic reticulum stress by regulating the unfolded protein response (UPR). Required for cardiac myogenesis and hepatogenesis during embryonic development and the development of secretory tissues such as exocrine pancreas and salivary gland. Involved in differentiation of B lymphocytes to plasma cells and production of immuno…
Spred1	-0.237911	0.0878962	Sprouty protein with evh-1 domain 1, related sequence; Sprouty-related, EVH1 domain-containing protein 1; Tyrosine kinase substrate that inhibits growth-factor- mediated activation of MAP kinase. Negatively regulates hematopoiesis of bone marrow
Kcna2	-0.23428	0.0849235	Potassium voltage-gated channel subfamily A member 2; Voltage-gated potassium channel that mediates transmembrane potassium transport in excitable membranes, primarily in the brain and the central nervous system, but also in the cardiovascular system. Prevents aberrant action potential firing and regulates neuronal output. Forms tetrameric potassium- selective channels through which potassium ion…
Abhd6	-0.234008	0.0697316	Abhydrolase domain-containing protein 6; Monoacylglycerol lipase ABHD6; Lipase that preferentially hydrolysis medium-chain saturated monoacylglycerols including 2-arachidonoylglycerol. Through 2-arachidonoylglycerol degradation may regulate endocannabinoid signaling pathways. May also have a lysophosphatidyl lipase activity with a preference for lysophosphatidylglycerol among other lysophospholip…
Brms1l	-0.233979	0.0576802	Breast cancer metastasis-suppressor 1-like protein; Involved in the histone deacetylase (HDAC1)-dependent transcriptional repression activity. When overexpressed in lung cancer cell line that lacks p53/TP53 expression, inhibits cell growth (By similarity); Belongs to the BRMS1 family
Rab8b	-0.233014	0.0798102	RAB8B, member RAS oncogene family; Ras-related protein Rab-8B; The small GTPases Rab are key regulators of intracellular membrane trafficking, from the formation of transport vesicles to their fusion with membranes. Rabs cycle between an inactive GDP-bound form and an active GTP-bound form that is able to recruit to membranes different sets of downstream effectors directly responsible for vesicle…
Sacm1l	-0.232355	0.095534	SAC1 suppressor of actin mutations 1-like (yeast); Phosphatidylinositide phosphatase SAC1; Phosphoinositide phosphatase that hydrolyzes phosphatidylinositol 3-phosphate (PtdIns(3)P) and phosphatidylinositol 4-phosphate (PtdIns(4)P) (By similarity). Has low activity towards PtdIns(3,5)P2 (By similarity)
Abce1	-0.231221	0.0995914	ATP-binding cassette sub-family E member 1; Antagonizes the binding of 2-5A (5'-phosphorylated 2',5'-linked oligoadenylates) by RNase L through direct interaction with RNase L and therefore inhibits its endoribonuclease activity. May play a central role in the regulation of mRNA turnover. Antagonizes the anti-viral effect of the interferon-regulated 2-5A/RNase L pathway (By similarity); Belongs t…
Zmat3	-0.230883	0.0818658	Zinc finger, matrin type 3; Acts as a bona fide target gene of p53/TP53. May play a role in the TP53-dependent growth regulatory pathway. May contribute to TP53-mediated apoptosis by regulation of TP53 expression and translocation to the nucleus and nucleolus
Lpgat1	-0.230082	0.0885585	Acyl-CoA:lysophosphatidylglycerol acyltransferase 1; Lysophosphatidylglycerol (LPG) specific acyltransferase that recognizes various acyl-CoAs and LPGs as substrates but demonstrates a clear preference for long chain saturated fatty acyl-CoAs and oleoyl-CoA as acyl donors. Prefers oleoyl-LPG over palmitoyl-LPG as an acyl receptor and oleoyl-CoA over lauroyl-CoA as an acyl donor (By similarity)
Paqr4	-0.229909	0.0732251	Progestin and adipoQ receptor family member IV
Rab15	-0.22943	0.0873523	RAB15, member RAS oncogene family; May act in concert with RAB3A in regulating aspects of synaptic vesicle membrane flow within the nerve terminal. EHBP1L1
Krit1	-0.228931	0.0849786	Krev interaction trapped protein 1; Component of the CCM signaling pathway which is a crucial regulator of heart and vessel formation and integrity. Negative regulator of angiogenesis. Inhibits endothelial proliferation, apoptosis, migration, lumen formation and sprouting angiogenesis in primary endothelial cells. Promotes AKT phosphorylation in a NOTCH-dependent and independent manner, and inhib…
Ahsa1	-0.228395	0.0872831	Activator of 90 kDa heat shock protein ATPase homolog 1; Acts as a co-chaperone of HSP90AA1. Activates the ATPase activity of HSP90AA1 leading to increase in its chaperone activity. Competes with the inhibitory co-chaperone FNIP1 for binding to HSP90AA1, thereby providing a reciprocal regulatory mechanism for chaperoning of client proteins; Belongs to the AHA1 family
Tppp	-0.228386	0.0654705	Tubulin polymerization-promoting protein; May play a role in the polymerization of tubulin into microtubules, microtubule bundling and the stabilization of existing microtubules, thus maintaining the integrity of the microtubule network. May play a role in mitotic spindle assembly and nuclear envelope breakdown
Grm8	-0.228202	0.0747959	Glutamate receptor, metabotropic 8; Metabotropic glutamate receptor 8; G-protein coupled receptor for glutamate. Ligand binding causes a conformation change that triggers signaling via guanine nucleotide-binding proteins (G proteins) and modulates the activity of down-stream effectors. Signaling inhibits adenylate cyclase activity
Myt1l	-0.228081	0.0906873	Myelin transcription factor 1-like protein; Transcription factor that plays a key role in neuronal differentiation by specifically repressing expression of non- neuronal genes during neuron differentiation. In contrast to other transcription repressors that inhibit specific lineages, mediates repression of multiple differentiation programs. Also represses expression of negative regulators of neur…
Grm3	-0.228008	0.0742149	Glutamate receptor, metabotropic 3; Metabotropic glutamate receptor 3; G-protein coupled receptor for glutamate. Ligand binding causes a conformation change that triggers signaling via guanine nucleotide-binding proteins (G proteins) and modulates the activity of down-stream effectors. Signaling inhibits adenylate cyclase activity
Slc12a6	-0.227178	0.0956068	Solute carrier family 12 (potassium/chloride transporter), member 4/6; Solute carrier family 12 member 6; Mediates electroneutral potassium-chloride cotransport. May be activated by cell swelling. May contribute to cell volume homeostasis in single cells
Dapk3	-0.225918	0.087592	Death-associated protein kinase 3; Serine/threonine kinase which is involved in the regulation of apoptosis, autophagy, transcription, translation and actin cytoskeleton reorganization. Regulates both type I (caspase- dependent) apoptotic and type II (caspase-independent) autophagic cell deaths signal, depending on the cellular setting. Involved in formation of promyelocytic leukemia protein nucl…
Kcnt2	-0.225778	0.0823295	Potassium channel, subfamily T, member 2
Ccdc126	-0.22533	0.0804639	Coiled-coil domain-containing protein 126; Coiled-coil domain containing 126
Mast2	-0.223343	0.0984099	Microtubule associated serine/threonine kinase 2; Appears to link the dystrophin/utrophin network with microtubule filaments via the syntrophins. Phosphorylation of DMD or UTRN may modulate their affinities for associated proteins. Functions in a multi-protein complex in spermatid maturation. Regulates lipopolysaccharide-induced IL-12 synthesis in macrophages by forming a complex with TRAF6, resu…
Fam208a	-0.223243	0.0772709	Protein TASOR; Component of the HUSH complex, a multiprotein complex that mediates epigenetic repression. The HUSH complex is recruited to genomic loci rich in H3K9me3 and is probably required to maintain transcriptional silencing by promoting recruitment of SETDB1, a histone methyltransferase that mediates further deposition of H3K9me3; Belongs to the FAM208 family
Klf7	-0.222375	0.0919101	Krueppel-like factor 7; Transcriptional activator. Binds specifically to an Ikaros core binding element that is crucial for in vivo NTRK1/TrkA enhancer function; Belongs to the krueppel C2H2-type zinc-finger protein family
Kif21a	-0.222083	0.0724056	Kinesin-like protein KIF21A; Microtubule-binding motor protein probably involved in neuronal axonal transport. In vitro, has a plus-end directed motor activity; Belongs to the TRAFAC class myosin-kinesin ATPase superfamily. Kinesin family
Kcnb1	-0.220283	0.0945239	Potassium voltage-gated channel subfamily B member 1; Voltage-gated potassium channel that mediates transmembrane potassium transport in excitable membranes, primarily in the brain, but also in the pancreas and cardiovascular system. Contributes to the regulation of the action potential (AP) repolarization, duration and frequency of repetitive AP firing in neurons, muscle cells and endocrine cell…
Serac1	-0.22006	0.0804639	Serine active site containing 1; Protein SERAC1; Plays an important role in the phosphatidylglycerol remodeling that is essential for both mitochondrial function and intracellular cholesterol trafficking. May catalyze the remodeling of phosphatidylglycerol and be involved in the transacylation- acylation reaction to produce phosphatidylglycerol-36:1. May be involved in bis(monoacylglycerol)phosph…
Zdhhc9	-0.21872	0.0699413	Zinc finger, dhhc domain containing 9; Palmitoyltransferase ZDHHC9; The ZDHHC9-GOLGA7 complex is a palmitoyltransferase specific for HRAS and NRAS
Fam120c	-0.217541	0.0953136	Constitutive coactivator of PPAR-gamma-like protein 2; Family with sequence similarity 120, member C
Thap2	-0.21751	0.0873992	THAP domain containing, apoptosis associated protein 2
Msantd4	-0.217397	0.0859261	Myb/SANT-like DNA-binding domain containing 4 with coiled-coils
Gla	-0.217164	0.0990764	Alpha-galactosidase a; Galactosidase, alpha
Cyb5r4	-0.214891	0.0613371	Cytochrome b5 reductase 4; NADH-cytochrome b5 reductase involved in endoplasmic reticulum stress response pathway. Plays a critical role in protecting pancreatic beta-cells against oxidant stress, possibly by protecting the cell from excess buildup of reactive oxygen species (ROS)
Cdc5l	-0.214817	0.0605599	Cell division cycle 5-like protein; DNA-binding protein involved in cell cycle control. May act as a transcription activator. Component of the PRP19-CDC5L complex that forms an integral part of the spliceosome and is required for activating pre-mRNA splicing. The PRP19-CDC5L complex may also play a role in the response to DNA damage (DDR); Belongs to the CEF1 family
Xpo1	-0.214068	0.0858642	Exportin-1; Mediates the nuclear export of cellular proteins (cargos) bearing a leucine-rich nuclear export signal (NES) and of RNAs. In the nucleus, in association with RANBP3, binds cooperatively to the NES on its target protein and to the GTPase Ran in its active GTP-bound form. Docking of this complex to the nuclear pore complex (NPC) is mediated through binding to nucleoporins. Upon transit …
Lgi1	-0.214062	0.0976671	Leucine-rich glioma-inactivated protein 1; Regulates voltage-gated potassium channels assembled from KCNA1, KCNA4 and KCNAB1. It slows down channel inactivation by precluding channel closure mediated by the KCNAB1 subunit. Ligand for ADAM22 that positively regulates synaptic transmission mediated by AMPA-type glutamate receptors. Plays a role in suppressing the production of MMP1/3 through the ph…
Rbl2	-0.213917	0.0757004	Rb transcriptional corepressor like 2; Retinoblastoma-like protein 2; Key regulator of entry into cell division. Directly involved in heterochromatin formation by maintaining overall chromatin structure and, in particular, that of constitutive heterochromatin by stabilizing histone methylation. Recruits and targets histone methyltransferases KMT5B and KMT5C, leading to epigenetic transcriptional …
Eif4g2	-0.213347	0.0945408	Eukaryotic translation initiation factor 4, gamma 2; Appears to play a role in the switch from cap-dependent to IRES-mediated translation during mitosis, apoptosis and viral infection. Cleaved by some caspases and viral proteases
Hspd1	-0.210657	0.0653586	60 kDa heat shock protein, mitochondrial; Chaperonin implicated in mitochondrial protein import and macromolecular assembly. Together with Hsp10, facilitates the correct folding of imported proteins. May also prevent misfolding and promote the refolding and proper assembly of unfolded polypeptides generated under stress conditions in the mitochondrial matrix. The functional units of these chapero…
Sulf2	-0.210641	0.0998037	Extracellular sulfatase Sulf-2; Exhibits arylsulfatase activity and highly specific endoglucosamine-6-sulfatase activity. It can remove sulfate from the C-6 position of glucosamine within specific subregions of intact heparin (By similarity); Belongs to the sulfatase family
Cacybp	-0.209874	0.0804639	Calcyclin-binding protein; May be involved in calcium-dependent ubiquitination and subsequent proteasomal degradation of target proteins. Probably serves as a molecular bridge in ubiquitin E3 complexes. Participates in the ubiquitin-mediated degradation of beta-catenin (CTNNB1) (By similarity)
Ahcyl1	-0.208882	0.0932787	S-adenosylhomocysteine hydrolase-like protein 1; Multifaceted cellular regulator which coordinates several essential cellular functions including regulation of epithelial HCO3(-) and fluid secretion, mRNA processing and DNA replication. Regulates ITPR1 sensitivity to inositol 1,4,5- trisphosphate competing for the common binding site and acting as endogenous 'pseudoligand' whose inhibitory activi…
Ube2n	-0.206352	0.0917487	Ubiquitin-conjugating enzyme E2 N; The UBE2V1-UBE2N and UBE2V2-UBE2N heterodimers catalyze the synthesis of non-canonical 'Lys-63'-linked polyubiquitin chains. This type of polyubiquitination does not lead to protein degradation by the proteasome. Mediates transcriptional activation of target genes. Plays a role in the control of progress through the cell cycle and differentiation. Plays a role i…
Slc43a2	-0.205841	0.086932	Mfs transporter, lat3 family, solute carrier family 43, member 2; Large neutral amino acids transporter small subunit 4; Sodium-, chloride-, and pH-independent, high affinity transport of large neutral amino acids; Belongs to the SLC43A transporter (TC 2.A.1.44) family
Klhl18	-0.205212	0.0945239	Kelch-like protein 18; Substrate-specific adapter of a BCR (BTB-CUL3-RBX1) E3 ubiquitin-protein ligase complex required for mitotic progression and cytokinesis (By similarity). The BCR(KLHL18) E3 ubiquitin ligase complex mediates the ubiquitination of AURKA leading to its activation at the centrosome which is required for initiating mitotic entry (By similarity). Regulates light- and dark-depende…
Zfp532	-0.204333	0.0945239	Zinc finger protein 532; May be involved in transcriptional regulation
Sucla2	-0.204231	0.0885585	Succinate--CoA ligase [ADP-forming] subunit beta, mitochondrial; ATP-specific succinyl-CoA synthetase functions in the citric acid cycle (TCA), coupling the hydrolysis of succinyl-CoA to the synthesis of ATP and thus represents the only step of substrate-level phosphorylation in the TCA. The beta subunit provides nucleotide specificity of the enzyme and binds the substrate succinate, while the bi…
Snrnp27	-0.203512	0.0882206	U4/U6.U5 small nuclear ribonucleoprotein 27 kDa protein; May play a role in mRNA splicing; Belongs to the SNUT3 family
Hip1	-0.202675	0.0886364	Huntingtin-interacting protein 1; Plays a role in clathrin-mediated endocytosis and trafficking. Involved in regulating AMPA receptor trafficking in the central nervous system in an NMDA- dependent manner. Regulates presynaptic nerve terminal activity. Enhances androgen receptor (AR)-mediated transcription (By similarity). May act as a proapoptotic protein that induces cell death by acting throug…
Bsn	-0.199067	0.0872134	Protein bassoon; Is thought to be involved in the organization of the cytomatrix at the nerve terminals active zone (CAZ) which regulates neurotransmitter release. Seems to act through binding to ERC2/CAST1. Essential in regulated neurotransmitter release from a subset of brain glutamatergic synapses (By similarity). Involved in the formation of the retinal photoreceptor ribbon synapses
Cyhr1	-0.198021	0.0816314	Cysteine and histidine-rich protein 1; Cysteine and histidine rich 1; Belongs to the CYHR1 family
Usp45	-0.197033	0.0826079	Ubiquitin carboxyl-terminal hydrolase 16/45; Ubiquitin specific petidase 45; Belongs to the peptidase C19 family
Tex2	-0.196339	0.0772709	Testis-expressed protein 2; Testis expressed gene 2
Hivep2	-0.195847	0.086932	Human immunodeficiency virus type i enhancer binding protein 2; Transcription factor HIVEP2; Specifically binds to the DNA sequence 5'-GGGACTTTCC-3' which is found in the enhancer elements of numerous viral promoters such as those of SV40, CMV, or HIV1. In addition, related sequences are found in the enhancer elements of a number of cellular promoters, including those of the class I MHC, interleu…
Asap2	-0.195443	0.0873722	Arf-GAP with SH3 domain, ANK repeat and PH domain-containing protein 2; Activates the small GTPases ARF1, ARF5 and ARF6. Regulates the formation of post-Golgi vesicles and modulates constitutive secretion. Modulates phagocytosis mediated by Fc gamma receptor and ARF6. Modulates PXN recruitment to focal contacts and cell migration (By similarity)
Tceanc2	-0.19419	0.0872134	Transcription elongation factor A (SII) N-terminal and central domain containing 2
Snap91	-0.193443	0.0804639	Adaptins are components of the adaptor complexes which link clathrin to receptors in coated vesicles. Clathrin-associated protein complexes are believed to interact with the cytoplasmic tails of membrane proteins, leading to their selection and concentration. Binding of AP180 to clathrin triskelia induces their assembly into 60- 70 nm coats
Gcc2	-0.193114	0.0849235	Grip and coiled-coil domain-containing protein 2; Golgin which probably tethers transport vesicles to the trans-Golgi network (TGN) and regulates vesicular transport between the endosomes and the Golgi. As a RAB9A effector it is involved in recycling of the mannose 6-phosphate receptor from the late endosomes to the TGN. May also play a role in transport between the recycling endosomes and the Go…
Dcaf6	-0.1927	0.0810561	DDB1- and CUL4-associated factor 6; Ligand-dependent coactivator of nuclear receptors. Enhance transcriptional activity of the nuclear receptors NR3C1 and AR. May function as a substrate receptor for CUL4-DDB1 E3 ubiquitin-protein ligase complex (By similarity)
Ebna1bp2	-0.192574	0.0824153	Probable rRNA-processing protein EBP2; Required for the processing of the 27S pre-rRNA
Kctd3	-0.191373	0.0872831	BTB/POZ domain-containing protein KCTD3; Accessory subunit of potassium/sodium hyperpolarization- activated cyclic nucleotide-gated channel 3 (HCN3) upregulating its cell-surface expression and current density without affecting its voltage dependence and kinetics
Rps6ka2	-0.189336	0.0819832	Ribosomal protein S6 kinase alpha-2; Serine/threonine-protein kinase that acts downstream of ERK (MAPK1/ERK2 and MAPK3/ERK1) signaling and mediates mitogenic and stress-induced activation of transcription factors, regulates translation, and mediates cellular proliferation, survival, and differentiation. May function as tumor suppressor in epithelial ovarian cancer cells (By similarity)
H2afv	-0.188778	0.0984436	H2A.Z histone variant 2; Histone H2A.V; Variant histone H2A which replaces conventional H2A in a subset of nucleosomes. Nucleosomes wrap and compact DNA into chromatin, limiting DNA accessibility to the cellular machineries which require DNA as a template. Histones thereby play a central role in transcription regulation, DNA repair, DNA replication and chromosomal stability. DNA accessibility is …
Aqr	-0.18483	0.0843582	Intron-binding protein aquarius; Intron-binding spliceosomal protein required to link pre-mRNA splicing and snoRNP (small nucleolar ribonucleoprotein) biogenesis. Plays a key role in position-dependent assembly of intron-encoded box C/D small snoRNP, splicing being required for snoRNP assembly. May act by helping the folding of the snoRNA sequence. Binds to intron of pre-mRNAs in a sequence-indep…
Ppp2r5a	-0.184148	0.0960779	Serine/threonine-protein phosphatase 2A 56 kDa regulatory subunit alpha isoform; The B regulatory subunit might modulate substrate selectivity and catalytic activity, and also might direct the localization of the catalytic enzyme to a particular subcellular compartment; Belongs to the phosphatase 2A regulatory subunit B56 family
Arhgef18	-0.180958	0.0995914	Rho guanine nucleotide exchange factor 18; Acts as guanine nucleotide exchange factor (GEF) for RhoA GTPases. May play a role in actin cytoskeleton reorganization in different tissues since its activation induces formation of actin stress fibers. Also act as a GEF for RAC1, inducing production of reactive oxygen species (ROS). Does not act as a GEF for CDC42. The G protein beta-gamma (Gbetagamma)…
Herpud1	-0.17898	0.0951343	Homocysteine-inducible, endoplasmic reticulum stress-inducible, ubiquitin-like domain member 1; Homocysteine-responsive endoplasmic reticulum-resident ubiquitin-like domain member 1 protein; Component of the endoplasmic reticulum quality control (ERQC) system also called ER-associated degradation (ERAD) involved in ubiquitin-dependent degradation of misfolded endoplasmic reticulum proteins. Binds…
Ap3b1	-0.176669	0.0991374	Adaptor-related protein complex 3, beta 1 subunit; AP-3 complex subunit beta-1; Subunit of non-clathrin- and clathrin-associated adaptor protein complex 3 (AP-3) that plays a role in protein sorting in the late-Golgi/trans-Golgi network (TGN) and/or endosomes. The AP complexes mediate both the recruitment of clathrin to membranes and the recognition of sorting signals within the cytosolic tails o…
Clu	-0.176563	0.0945591	Clusterin; Functions as extracellular chaperone that prevents aggregation of nonnative proteins. Prevents stress-induced aggregation of blood plasma proteins. Inhibits formation of amyloid fibrils by APP, APOC2, B2M, CALCA, CSN3, SNCA and aggregation-prone LYZ variants (in vitro). Does not require ATP. Maintains partially unfolded proteins in a state appropriate for subsequent refolding by other …
Trio	-0.176335	0.0946543	Triple functional domain (ptprf interacting); Triple functional domain protein; Guanine nucleotide exchange factor (GEF) for RHOA and RAC1 GTPases. Involved in coordinating actin remodeling, which is necessary for cell migration and growth (By similarity). In developing hippocampal neurons, limits dendrite formation, without affecting the establishment of axon polarity. Once dendrites are formed,…
Dhx29	-0.174785	0.0984099	ATP-dependent RNA helicase DHX29; ATP-binding RNA helicase involved in translation initiation. Part of the 43S pre-initiation complex that is required for efficient initiation on mRNAs of higher eukaryotes with structured 5'-UTRs by promoting efficient NTPase-dependent 48S complex formation. Specifically binds to the 40S ribosome near the mRNA entrance. Does not possess a processive helicase acti…
Aqp11	-0.173707	0.095534	Aquaporin-11; Aquaporins facilitate the transport of water and small neutral solutes across cell membranes
Map3k5	-0.173595	0.085909	Mitogen-activated protein kinase kinase kinase 5; Serine/threonine kinase which acts as an essential component of the MAP kinase signal transduction pathway. Plays an important role in the cascades of cellular responses evoked by changes in the environment. Mediates signaling for determination of cell fate such as differentiation and survival. Plays a crucial role in the apoptosis signal transduc…
Hsp90ab1	-0.171435	0.0945239	Heat shock protein 90 alpha (cytosolic), class b member 1; Heat shock protein HSP 90-beta; Molecular chaperone that promotes the maturation, structural maintenance and proper regulation of specific target proteins involved for instance in cell cycle control and signal transduction. Undergoes a functional cycle that is linked to its ATPase activity. This cycle probably induces conformational chang…
Sod2	-0.170221	0.0960779	Superoxide dismutase [Mn], mitochondrial; Destroys superoxide anion radicals which are normally produced within the cells and which are toxic to biological systems
Cd47	-0.169388	0.096705	CD47 antigen (Rh-related antigen, integrin-associated signal transducer); Leukocyte surface antigen CD47; Has a role in both cell adhesion by acting as an adhesion receptor for THBS1 on platelets, and in the modulation of integrins. Plays an important role in memory formation and synaptic plasticity in the hippocampus. Receptor for SIRPA, binding to which prevents maturation of immature dendritic…
Emc8	0.174718	0.0931911	ER membrane protein complex subunit 8; Belongs to the EMC8/EMC9 family
