# Supplementary material for: Cell-specific vulnerability to metabolic failure: the crucial role of parvalbumin expressing neurons in creatine transporter deficiency
Source: Acta Neuropathol Commun. 2023 Mar 7;11:34. doi: 10.1186/s40478-023-01533-w (PMC9990224; doi:10.1186/s40478-023-01533-w)
Supplement: Supplementary file 3 — Additional file 3: Table S2. Quantitative PCR validation of top differentially-expressed genes. [file 40478_2023_1533_MOESM3_ESM.xlsx]

## Sheet: Foglio1
Table S2. Quantitative PCR validation of top differentially-expressed genes.
Relative gene expression of the top three upregulated and downregulated genes identified with bulk RNA sequencing. Expression levels were normalised to SV2B and PGK1. Data were tested for normal distribution and means were compared with either unpaired or Mann-whitney t-test. *p<0.05; **p< 0.01; ****p<0.0001. Data are expressed as mean ± SEM
	mRNA fold change vs WT (log10)
Gene	WT	KO
Sla2	1.01 ± 0.10	1.11 ± 0.05
PcsK9	1.10 ± 0.11	1.97 ± 0.24 *
Capsl	1.03 ± 0.19	0.90 ± 0.06
Slc6A8	1.00 ± 0.06	n.d.
Apln	1.00 ± 0.00	0.46 ± 0.02 ****
Scd3	1.00 ± 0.03	0.08 ± 0.04 **
