# Supplementary material for: Cell-specific vulnerability to metabolic failure: the crucial role of parvalbumin expressing neurons in creatine transporter deficiency
Source: Acta Neuropathol Commun. 2023 Mar 7;11:34. doi: 10.1186/s40478-023-01533-w (PMC9990224; doi:10.1186/s40478-023-01533-w)
Supplement: Supplementary file 4 — Additional file 4: Table S3. Gene Ontology analysis for biological process for up- and downregulated genes in bulk RNA-seq. [file 40478_2023_1533_MOESM4_ESM.xlsx]

## Sheet: Upregulated genes
Table S3. Gene Ontology analysis for biological process for up- and downregulated genes in bulk RNA-seq
Enrichment FDR	nGenes	Pathway Genes	Fold Enrichment	Pathway	URL	Genes
0.00984235	4	9	21.7113	Detoxification of inorganic compound	http://amigo.geneontology.org/amigo/term/GO:0061687	Abcb6 Mt2 Mt1 Slc30a1
0.0224554	4	11	17.7638	Stress response to metal ion	http://amigo.geneontology.org/amigo/term/GO:0097501	Abcb6 Mt2 Mt1 Slc30a1
0.000591379	12	101	5.80401	Cytoplasmic translation	http://amigo.geneontology.org/amigo/term/GO:0002181	Rps29 Rps21 Rpl18a Rpl29 Rps23 Rpl38 Rpl32 Rpl36 Rpl35a Rps28 Rpl31 Rpl39
0.000591379	14	138	4.95584	Electron transport chain	http://amigo.geneontology.org/amigo/term/GO:0022900	Sdhb Taz Surf1 Cox7c Uqcr11 Ndufb9 Ndufb4 Ndufv3 Cox7a2l Ndufa4 Cox4i1 Slc37a2 Ndufa13 Cox5b
0.000169551	35	640	2.67151	Translation	http://amigo.geneontology.org/amigo/term/GO:0006412	Mrpl52 Hnrnpl Tarbp2 Rps24 Igfbp5 Ggt7 Rps20 Rbm3 Rps29 Eef2k Rps16 Rps21 Pcif1 Rpl21 Rpl37 Pars2 Rpl18a Cirbp Rpl29 Rps23 Rpl38 Rpl32 Rpl36 Rpl35a Rps17 Rps12 Rpl35 Rpl27 Rps28 Rpl31 Rpl36a Rpl39 Uba52 Rps13 Rpl41
1.29587e-05	44	818	2.62765	Peptide metabolic proc.	http://amigo.geneontology.org/amigo/term/GO:0006518	Mrpl52 Hnrnpl Lta4h Ifngr1 Gstz1 Sod1 Tarbp2 Rps24 Igfbp5 Cpxm1 Ggt7 Rps20 Gstk1 Rbm3 Casp3 Gstt2 Rps29 Eef2k Rps16 Rps21 Pcif1 Rpl21 Rpl37 Pars2 Rpl18a Cirbp Rpl29 Rps23 Rpl38 Rpl32 Rpl36 Rpl35a Rps17 Rps12 Rpl35 Rpl27 Rps28 Gstm6 Rpl31 Rpl36a Rpl39 Uba52 Rps13 Rpl41
0.000281424	35	660	2.59055	Peptide biosynthetic proc.	http://amigo.geneontology.org/amigo/term/GO:0043043	Mrpl52 Hnrnpl Tarbp2 Rps24 Igfbp5 Ggt7 Rps20 Rbm3 Rps29 Eef2k Rps16 Rps21 Pcif1 Rpl21 Rpl37 Pars2 Rpl18a Cirbp Rpl29 Rps23 Rpl38 Rpl32 Rpl36 Rpl35a Rps17 Rps12 Rpl35 Rpl27 Rps28 Rpl31 Rpl36a Rpl39 Uba52 Rps13 Rpl41
3.53514e-07	56	1060	2.58078	Cellular amide metabolic proc.	http://amigo.geneontology.org/amigo/term/GO:0043603	Mrpl52 Hnrnpl Lta4h Ifngr1 Sgpl1 Aloxe3 Gstz1 Degs2 Dgat1 Sod1 Cers5 Tarbp2 Gpam Rps24 Igfbp5 Cpxm1 Ggt7 Hmgcs2 Rps20 Naaa Gstk1 Rbm3 Casp3 Cln6 Gstt2 Nagk Rps29 Eef2k Amdhd2 Rps16 Rps21 Pcif1 Rpl21 Rpl37 Pars2 Rpl18a Cirbp Rpl29 Rps23 Rpl38 Rpl32 Rpl36 Rpl35a Rps17 Rps12 Rpl35 Rpl27 Rps28 Htra2 Gstm6 Rpl31 Rpl36a Rpl39 Uba52 Rps13 Rpl41
0.000523982	38	776	2.39216	Amide biosynthetic proc.	http://amigo.geneontology.org/amigo/term/GO:0043604	Mrpl52 Hnrnpl Aloxe3 Degs2 Cers5 Tarbp2 Rps24 Igfbp5 Ggt7 Rps20 Rbm3 Rps29 Eef2k Rps16 Rps21 Pcif1 Rpl21 Rpl37 Pars2 Rpl18a Cirbp Rpl29 Rps23 Rpl38 Rpl32 Rpl36 Rpl35a Rps17 Rps12 Rpl35 Rpl27 Rps28 Rpl31 Rpl36a Rpl39 Uba52 Rps13 Rpl41
0.000169551	63	1552	1.98298	Organonitrogen compound biosynthetic proc.	http://amigo.geneontology.org/amigo/term/GO:1901566	Mri1 Fpgs Taz Mrpl52 Hnrnpl Abca1 Aloxe3 Degs2 Angpt1 Pigp Cers5 Tarbp2 Trem2 Rps24 Atp5c1 Igfbp5 Abcb6 Dtymk Dpm2 Fabp5 Ggt7 Rps20 Mthfr Tmem165 Srrd Rbm3 Itm2a Ilvbl Rps29 Eef2k Ggta1 Tmem258 Rps16 Chpf2 Rps21 B3galnt2 Pcif1 Rpl21 Rpl37 Pigv Pars2 Rpl18a Cirbp Rpl29 Rps23 Atp5k Rft1 Rpl38 Rpl32 Rpl36 Rpl35a Rps17 Rps12 Rpl35 Rpl27 Rps28 B3gnt9 Rpl31 Rpl36a Rpl39 Uba52 Rps13 Rpl41

## Sheet: Downregulated genes
Enrichment FDR	nGenes	Pathway Genes	Fold Enrichment	Pathway	URL	Genes
0.00331711	3	3	51.7376	Detection of oxygen	http://amigo.geneontology.org/amigo/term/GO:0003032	Sod2 Tgfb3 Eng
0.00388208	7	41	8.83325	Neg. reg. of response to endoplasmic reticulum stress	http://amigo.geneontology.org/amigo/term/GO:1903573	Xbp1 Clu Hspa5 Herpud1 Hyou1 Lrrk2 Aqp11
0.00403114	8	58	7.13622	Chaperone-mediated protein folding	http://amigo.geneontology.org/amigo/term/GO:0061077	Chordc1 Clu St13 Sdf2l1 Hspa5 Ppid Hsph1 Fkbp4
0.00403114	9	76	6.12682	Reg. of response to endoplasmic reticulum stress	http://amigo.geneontology.org/amigo/term/GO:1905897	Xbp1 Clu Hspa5 Herpud1 Hyou1 Manf Lrrk2 Tmem33 Aqp11
1.23987e-05	18	162	5.74862	Protein folding	http://amigo.geneontology.org/amigo/term/GO:0006457	Chordc1 Calr Dnajb11 Hsp90b1 Ahsa1 Clu Dnajc3 St13 Sdf2l1 Hsp90ab1 Cdc37l1 Hspd1 Hspa5 Pdia3 Ppid Hsph1 Fkbp4 Cryab
0.00388208	17	254	3.46275	Response to endoplasmic reticulum stress	http://amigo.geneontology.org/amigo/term/GO:0034976	Calr Hsp90b1 Xbp1 Clu Dnajc3 Sdf2l1 Hspa5 Pdia3 Elavl4 Herpud1 Hyou1 Manf Lrrk2 Tmtc3 Tmem33 Aqp11 Map3k5
0.00382286	25	483	2.67793	Posttranscriptional reg. of gene expression	http://amigo.geneontology.org/amigo/term/GO:0010608	Calr Akt2 Eif4g2 Mettl16 Pabpc4 Ncor1 Dnajc3 Ncbp2 Eif5b Caprin1 Elavl4 Eif2ak1 Rbm10 Dkc1 Dapk3 Abcf1 Otud6b Enc1 Dhx29 2810006K23Rik Abce1 Hnrnpm Hnrnpc Marf1 Samd4b
0.00134673	34	707	2.48809	Trans-synaptic signaling	http://amigo.geneontology.org/amigo/term/GO:0099537	Grm3 Homer1 Git1 Pacsin2 Cacng2 Xbp1 Akap5 Shc3 Fam107a Il1rap Grm8 Cbln2 Abhd6 Creb1 Slc12a6 Car2 Elavl4 Rimbp2 P2rx4 Erc1 Cckbr Cx3cl1 Egr3 Lrrk2 Shank2 Plcl1 Zmynd8 Plcb4 Sipa1l1 Kcnj10 Bdnf Kcnb1 Lgi1 Sptbn2
0.00165296	33	699	2.44255	Anterograde trans-synaptic signaling	http://amigo.geneontology.org/amigo/term/GO:0098916	Grm3 Homer1 Git1 Pacsin2 Cacng2 Xbp1 Akap5 Shc3 Fam107a Grm8 Cbln2 Abhd6 Creb1 Slc12a6 Car2 Elavl4 Rimbp2 P2rx4 Erc1 Cckbr Cx3cl1 Egr3 Lrrk2 Shank2 Plcl1 Zmynd8 Plcb4 Sipa1l1 Kcnj10 Bdnf Kcnb1 Lgi1 Sptbn2
0.00165296	33	699	2.44255	Chemical synaptic transmission	http://amigo.geneontology.org/amigo/term/GO:0007268	Grm3 Homer1 Git1 Pacsin2 Cacng2 Xbp1 Akap5 Shc3 Fam107a Grm8 Cbln2 Abhd6 Creb1 Slc12a6 Car2 Elavl4 Rimbp2 P2rx4 Erc1 Cckbr Cx3cl1 Egr3 Lrrk2 Shank2 Plcl1 Zmynd8 Plcb4 Sipa1l1 Kcnj10 Bdnf Kcnb1 Lgi1 Sptbn2
0.00173086	34	738	2.38357	Synaptic signaling	http://amigo.geneontology.org/amigo/term/GO:0099536	Grm3 Homer1 Git1 Pacsin2 Cacng2 Xbp1 Akap5 Shc3 Fam107a Il1rap Grm8 Cbln2 Abhd6 Creb1 Slc12a6 Car2 Elavl4 Rimbp2 P2rx4 Erc1 Cckbr Cx3cl1 Egr3 Lrrk2 Shank2 Plcl1 Zmynd8 Plcb4 Sipa1l1 Kcnj10 Bdnf Kcnb1 Lgi1 Sptbn2
0.00388208	30	654	2.37328	Localization within membrane	http://amigo.geneontology.org/amigo/term/GO:0051668	Akt2 Rala Git1 Efr3a Cacng2 Rock2 Akap5 Ap3b1 Nfasc Ppp2r5a Hspa5 Sec62 Ift80 Eps15 Emc8 Acsl3 Exoc6b Zdhhc5 Rab8b Cnpy4 Zdhhc9 Zmynd8 Aqp11 Ar Mapk10 Kcnb1 Ezr Lgi1 Myadm Kcnip3
0.00134673	42	966	2.24946	Reg. of cellular component biogenesis	http://amigo.geneontology.org/amigo/term/GO:0044087	Fer Arhgef18 Rala Git1 Ttbk1 Trim37 Ndel1 Cobl Rock2 Pecam1 Tgfb3 Mak Tppp Iqgap2 Fam107a Clu Asap1 Il1rap Atg3 Cbln2 Podxl Creb1 Pip4k2a Hspa5 Fkbp4 Cx3cl1 Cryab Dapk3 Lrrk2 Ppp1r16b Zmynd8 Ldb2 Crocc Sipa1l1 Lrrtm3 Bdnf Cdc42ep1 Oprd1 Ezr Cd47 Sptbn2 Myadm
0.00139091	44	1056	2.15573	Cell morphogenesis	http://amigo.geneontology.org/amigo/term/GO:0000902	Fer Calr Arhgef18 Eif4g2 Pacsin2 Stk4 Ndel1 Cobl Llph Nefh Pecam1 Akap5 Hecw1 Cap2 Ap3b1 Clu Trio Hsp90ab1 Lipa Creb1 Klf7 Dst Nfasc Caprin1 Elavl4 Rnf6 Cfdp1 Dixdc1 Smarca4 Dapk3 Lrrk2 Shank2 Sipa1l1 Ar Cdh19 Bdnf Cdc42ep1 Zfpm1 Ezr Fmnl1 Sema3e Lgi1 Myadm Ccr5
0.00388208	38	925	2.12544	Neg. reg. of gene expression	http://amigo.geneontology.org/amigo/term/GO:0010629	Calr Akt2 Mettl16 Pabpc4 Git1 Ttbk1 Ncor1 Tgfb3 Ncbp2 Hsp90ab1 Creb1 Eng Caprin1 Helz2 Elavl4 Srsf10 Eif2ak1 Rbm10 Eri1 Rbl2 Cx3cl1 Cryab Smarca4 Dapk3 Lrrk2 Apln Otud6b Enc1 Upf2 Zfpm1 Oprd1 Ezr Hnrnpm Hnrnpc Marf1 Myadm Ceacam1 Samd4b
0.00134673	54	1385	2.01721	Cytoskeleton organization	http://amigo.geneontology.org/amigo/term/GO:0007010	Fer Chordc1 Calr Arhgef18 Rala Git1 Ttll5 Pacsin2 Ncor1 Trim37 Ndel1 Cep290 Hsp90b1 Cobl Xpo1 Nefh Tubd1 Rock2 Pecam1 Tgfb3 Cap2 Tppp Iqgap2 Fam107a Nefm Dst Ubxn2b Hsph1 Fkbp4 Cx3cl1 Tpm4 Mast3 Cryab Dixdc1 Ina Dapk3 Cep19 Gadd45a Mical2 Hip1 Daam2 Crocc Map7d2 Katnal1 Specc1 Sipa1l1 C2cd3 Ezr Cd47 Fmnl1 Sema3e Sptbn2 Myadm Wdr92
0.00331711	56	1570	1.84542	Cell projection organization	http://amigo.geneontology.org/amigo/term/GO:0030030	Fer Eif4g2 Homer1 Rala Git1 Ttll5 Pacsin2 Ndel1 Cep290 Cep83 Cobl Llph Nefh Tubd1 Akap5 Hecw1 Mak Clu Trio Asap1 Il1rap Atg3 Itsn1 Hsp90ab1 Podxl Creb1 Klf7 Dst Nfasc Hspa5 Caprin1 Ift80 Elavl4 Rnf6 Fkbp4 Cx3cl1 Dixdc1 Rpgrip1l Cep19 Lrrk2 Rab8b Shank2 Ppp1r16b Zmynd8 Crocc Enc1 Sipa1l1 C2cd3 Bdnf Cdc42ep1 Ezr Tsga10 Sema3e Lgi1 Wdr92 Ccr5
0.00403114	53	1496	1.83295	Cell-cell signaling	http://amigo.geneontology.org/amigo/term/GO:0007267	Grm3 Sulf2 Homer1 Git1 Pacsin2 Stk4 Cacng2 Xbp1 Stxbp4 Akap5 Shc3 Fam107a Il1rap Itsn1 Grm8 Cbln2 Abhd6 Creb1 Klf7 Slc12a6 Car2 Ift80 Elavl4 Rspo1 Rimbp2 P2rx4 Erc1 Cckbr Cx3cl1 Dixdc1 Smarca4 Cyb5r4 Egr3 Dapk3 Lrrk2 Rab8b Apln Shank2 Plcl1 Zmynd8 Plcb4 Daam2 Kcna2 Sipa1l1 Kcnj10 Gskip Bdnf Kcnb1 Vsnl1 Panx2 Lgi1 Sptbn2 Ccr5
0.00406824	52	1470	1.83017	Reg. of phosphate metabolic proc.	http://amigo.geneontology.org/amigo/term/GO:0019220	Fer Chordc1 Akt2 Git1 Ttbk1 Stk4 Ncor1 Hsp90b1 Ccng1 Xbp1 Rock2 Pecam1 Akap5 Clu Gfra2 Dnajc3 Deptor Itsn1 Hsp90ab1 Ppp2r5a Pip4k2a Eng Spred1 Rspo1 Rimbp2 Eif2ak1 Flt1 Hsph1 Mphosph10 Rbl2 Cx3cl1 Acsl3 Zbtb7a Lrrk2 Gadd45a Apln Ppp1r16b Plcl1 Rcan2 Ldb2 Npnt Gskip Ar Bdnf Hexim1 Oprd1 Ppp1r37 Magi3 Marf1 Myadm Map3k5 Ceacam1
0.00406824	57	1665	1.7712	Pos. reg. of signaling	http://amigo.geneontology.org/amigo/term/GO:0023056	Calr Akt2 Sulf2 Stk4 Wwc1 Cacng2 Usp15 Xbp1 Tubd1 Akap5 Ly86 Fam107a Clu Itsn1 Hsp90ab1 Ly96 Creb1 Eng Pdia3 Spred1 Car2 Schip1 Alpk1 Eps15 Rspo1 Nmnat1 P2rx4 Flt1 Erc1 Cckbr Cx3cl1 Dixdc1 Smarca4 Zdhhc5 Dapk3 Lrrk2 Gadd45a Rab8b Apln Shank2 Tmem33 Sh3rf3 Hip1 Daam2 Npnt Gskip Ar Bdnf Hexim1 Gpr3 Magi3 Vsnl1 Lgi1 Map3k5 Ceacam1 Ube2n Tnfsf12
