# Supplementary material for: Cell-specific vulnerability to metabolic failure: the crucial role of parvalbumin expressing neurons in creatine transporter deficiency
Source: Acta Neuropathol Commun. 2023 Mar 7;11:34. doi: 10.1186/s40478-023-01533-w (PMC9990224; doi:10.1186/s40478-023-01533-w)
Supplement: Supplementary file 5 — Additional file 5: Table S4. Gene Ontology analysis for cellular component for up- and downregulated genes in bulk RNA-seq. [file 40478_2023_1533_MOESM5_ESM.xlsx]

## Sheet: Upregulated genes
Table S4. Gene Ontology analysis for cellular component for up- and downregulated genes in bulk RNA-seq
Enrichment FDR	nGenes	Pathway Genes	Fold Enrichment	Pathway	URL	Genes
0.0221126	2	3	32.567	Ciliary inversin compartment	http://amigo.geneontology.org/amigo/term/GO:0097543	Nek8 Nphp3
0.00346818	3	6	24.4252	Cytoplasmic side of rough endoplasmic reticulum membrane	http://amigo.geneontology.org/amigo/term/GO:0098556	Rps29 Rpl27 Rps28
1.00998e-10	12	32	18.3189	Polysomal ribosome	http://amigo.geneontology.org/amigo/term/GO:0042788	Btf3 Rps29 Rps21 Rpl18a Rpl29 Rps23 Rpl38 Rpl32 Rpl36 Rps28 Rpl31 Rpl39
0.0274238	3	12	12.2126	Mitochondrial respiratory chain complex IV	http://amigo.geneontology.org/amigo/term/GO:0005751	Cox7c Ndufa4 Cox4i1
9.55938e-07	10	45	10.8557	Cytosolic small ribosomal subunit	http://amigo.geneontology.org/amigo/term/GO:0022627	Rps24 Rps20 Rps29 Rps16 Rps21 Rps23 Rps17 Rps28 Uba52 Rps13
0.0392552	3	14	10.468	Multivesicular body membrane	http://amigo.geneontology.org/amigo/term/GO:0032585	Nsg2 Abcb6 Nsg1
3.2853e-08	13	64	9.92275	Cytosolic large ribosomal subunit	http://amigo.geneontology.org/amigo/term/GO:0022625	Rpl37 Rpl18a Rpl29 Rpl38 Rpl32 Rpl36 Rpl35a Rpl35 Rpl27 Rpl31 Rpl36a Rpl39 Uba52
4.0364e-13	22	112	9.59562	Cytosolic ribosome	http://amigo.geneontology.org/amigo/term/GO:0022626	Rps24 Rps20 Rps29 Rps16 Rps21 Rpl37 Rpl18a Rpl29 Rps23 Rpl38 Rpl32 Rpl36 Rpl35a Rps17 Rpl35 Rpl27 Rps28 Rpl31 Rpl36a Rpl39 Uba52 Rps13
9.4182e-07	12	70	8.37436	Polysome	http://amigo.geneontology.org/amigo/term/GO:0005844	Btf3 Rps29 Rps21 Rpl18a Rpl29 Rps23 Rpl38 Rpl32 Rpl36 Rps28 Rpl31 Rpl39
0.00085523	7	46	7.43376	Mitochondrial respiratory chain complex I	http://amigo.geneontology.org/amigo/term/GO:0005747	Ndufb9 Ndufb4 Ndufv3 Ndufa4 Ndufa3 Ndufa13 Ndufc1
0.00085523	7	46	7.43376	NADH dehydrogenase complex	http://amigo.geneontology.org/amigo/term/GO:0030964	Ndufb9 Ndufb4 Ndufv3 Ndufa4 Ndufa3 Ndufa13 Ndufc1
0.00085523	7	46	7.43376	Respiratory chain complex I	http://amigo.geneontology.org/amigo/term/GO:0045271	Ndufb9 Ndufb4 Ndufv3 Ndufa4 Ndufa3 Ndufa13 Ndufc1
1.30343e-05	11	75	7.16473	Mitochondrial respirasome	http://amigo.geneontology.org/amigo/term/GO:0005746	Sdhb Cox7c Ndufb9 Ndufb4 Ndufv3 Cox7a2l Ndufa4 Cox4i1 Ndufa3 Ndufa13 Ndufc1
0.0391563	4	28	6.97864	Rough endoplasmic reticulum membrane	http://amigo.geneontology.org/amigo/term/GO:0030867	Ssr4 Rps29 Rpl27 Rps28
1.97161e-05	11	79	6.80196	Small ribosomal subunit	http://amigo.geneontology.org/amigo/term/GO:0015935	Rps24 Rps20 Rps29 Rps16 Mrps26 Rps21 Rps23 Rps17 Rps28 Uba52 Rps13
1.33717e-05	12	92	6.3718	Respirasome	http://amigo.geneontology.org/amigo/term/GO:0070469	Sdhb Cox7c Uqcr11 Ndufb9 Ndufb4 Ndufv3 Cox7a2l Ndufa4 Cox4i1 Ndufa3 Ndufa13 Ndufc1
4.0364e-13	30	236	6.2098	Ribosome	http://amigo.geneontology.org/amigo/term/GO:0005840	Mrpl52 Rps6kl1 Btf3 Rps24 Rps20 Rbm3 Rps29 Rps16 Mrps26 Rps21 Rpl21 Rpl37 Rpl18a Rpl29 Rps23 Rpl38 Rpl32 Rpl36 Rpl35a Rps17 Rps12 Rpl35 Rpl27 Rps28 Rpl31 Rpl36a Rpl39 Uba52 Rps13 Rpl41
0.000132175	10	79	6.1836	Respiratory chain complex	http://amigo.geneontology.org/amigo/term/GO:0098803	Sdhb Cox7c Ndufb9 Ndufb4 Ndufv3 Ndufa4 Cox4i1 Ndufa3 Ndufa13 Ndufc1
9.56228e-11	25	200	6.10631	Ribosomal subunit	http://amigo.geneontology.org/amigo/term/GO:0044391	Mrpl52 Rps24 Rps20 Rbm3 Rps29 Rps16 Mrps26 Rps21 Rpl37 Rpl18a Rpl29 Rps23 Rpl38 Rpl32 Rpl36 Rpl35a Rps17 Rpl35 Rpl27 Rps28 Rpl31 Rpl36a Rpl39 Uba52 Rps13
2.0268e-06	15	126	5.81553	Large ribosomal subunit	http://amigo.geneontology.org/amigo/term/GO:0015934	Mrpl52 Rbm3 Rpl37 Rpl18a Rpl29 Rpl38 Rpl32 Rpl36 Rpl35a Rpl35 Rpl27 Rpl31 Rpl36a Rpl39 Uba52
7.18319e-05	13	128	4.96137	Inner mitochondrial membrane protein complex	http://amigo.geneontology.org/amigo/term/GO:0098800	Sdhb Cox7c Ndufb9 Ndufb4 Ndufv3 Atp5c1 Ndufa4 Cox4i1 Ndufa3 Ndufa13 Ndufc1 Atp5k Romo1
0.00406447	9	99	4.44095	Mitochondrial intermembrane space	http://amigo.geneontology.org/amigo/term/GO:0005758	Fkbp10 Timm9 Sod1 Dtymk Ccs Txnip Cox17 Ggnbp1 Htra2
0.0391953	6	67	4.37467	Nuclear pore	http://amigo.geneontology.org/amigo/term/GO:0005643	Rae1 Nup93 Aaas Nup133 Ranbp17 Nup88
0.0058991	9	105	4.18718	Rough endoplasmic reticulum	http://amigo.geneontology.org/amigo/term/GO:0005791	Ssr4 Ache Rps29 Rps21 Pcsk9 Rps23 Rpl27 Rps28 Lyz2
0.00861176	9	111	3.96085	Organelle envelope lumen	http://amigo.geneontology.org/amigo/term/GO:0031970	Fkbp10 Timm9 Sod1 Dtymk Ccs Txnip Cox17 Ggnbp1 Htra2
0.0274238	8	107	3.65237	Oxidoreductase complex	http://amigo.geneontology.org/amigo/term/GO:1990204	Sdhb Ndufb9 Ndufb4 Ndufv3 Ndufa4 Ndufa3 Ndufa13 Ndufc1
0.000237082	18	264	3.33071	Mitochondrial protein-containing complex	http://amigo.geneontology.org/amigo/term/GO:0098798	Sdhb Mrpl52 Cox7c Timm9 Ndufb9 Ndufb4 Ndufv3 Atp5c1 Ndufa4 Cox4i1 Tomm6 Ndufa3 Ndufa13 Ndufc1 Mrps26 Atp5k Romo1 Tomm20
4.13953e-07	33	510	3.16091	Organelle inner membrane	http://amigo.geneontology.org/amigo/term/GO:0019866	Mfsd10 Fpgs Sdhb Taz Slc25a11 Surf1 Cox7c Uqcr11 Timm9 Ndufb9 Ndufb4 Ndufv3 Cox7a2l Tm7sf2 Gpam Atp5c1 Slc25a10 Src Hmgcs2 Ndufa4 Gstk1 Cox4i1 Abcb10 Parl Ndufa3 Ndufa13 Ndufc1 Slc25a28 Sun2 Tmem201 Atp5k Cox5b Romo1
2.56593e-06	29	451	3.14116	Mitochondrial inner membrane	http://amigo.geneontology.org/amigo/term/GO:0005743	Fpgs Sdhb Taz Slc25a11 Surf1 Cox7c Uqcr11 Timm9 Ndufb9 Ndufb4 Ndufv3 Cox7a2l Gpam Atp5c1 Slc25a10 Src Hmgcs2 Ndufa4 Gstk1 Cox4i1 Abcb10 Parl Ndufa3 Ndufa13 Ndufc1 Slc25a28 Atp5k Cox5b Romo1
6.86174e-09	45	734	2.99492	Mitochondrial envelope	http://amigo.geneontology.org/amigo/term/GO:0005740	Fkbp10 Qtrt1 Fpgs Sdhb Taz Slc25a11 Surf1 Cox7c Fis1 Uqcr11 Timm9 Ndufb9 Ndufb4 Sod1 Ndufv3 Cox7a2l Bad Gpam Atp5c1 Slc25a10 Abcb6 Dtymk Src Hmgcs2 Acads Ndufa4 Abcg2 Gstk1 Cox4i1 Abcb10 Tomm6 Parl Ccs Ndufa3 Ndufa13 Ndufc1 Txnip Slc25a28 Cox17 Ggnbp1 Atp5k Cox5b Romo1 Htra2 Tomm20
9.55938e-07	38	675	2.7501	Mitochondrial membrane	http://amigo.geneontology.org/amigo/term/GO:0031966	Qtrt1 Fpgs Sdhb Taz Slc25a11 Surf1 Cox7c Fis1 Uqcr11 Timm9 Ndufb9 Ndufb4 Ndufv3 Cox7a2l Bad Gpam Atp5c1 Slc25a10 Abcb6 Src Hmgcs2 Acads Ndufa4 Abcg2 Gstk1 Cox4i1 Abcb10 Tomm6 Parl Ndufa3 Ndufa13 Ndufc1 Slc25a28 Atp5k Cox5b Romo1 Htra2 Tomm20
1.33566e-08	59	1174	2.45501	Organelle envelope	http://amigo.geneontology.org/amigo/term/GO:0031967	S100a6 Mfsd10 Fkbp10 Qtrt1 Fpgs Sdhb Taz Slc25a11 Surf1 Cox7c Fis1 Uqcr11 Timm9 Ndufb9 Ndufb4 Sod1 Ache Ndufv3 Cox7a2l Tm7sf2 Bad Gpam Atp5c1 Slc25a10 Abcb6 Dtymk Rae1 Src Hmgcs2 Cptp Acads Ndufa4 Abcg2 Gstk1 Cox4i1 Abcb10 Nup93 Tomm6 Parl Ccs Ndufa3 Ndufa13 Aaas Ndufc1 Slc30a1 Txnip Nup133 Slc25a28 Ranbp17 Nup88 Sun2 Tmem201 Cox17 Ggnbp1 Atp5k Cox5b Romo1 Htra2 Tomm20
1.33566e-08	59	1174	2.45501	Envelope	http://amigo.geneontology.org/amigo/term/GO:0031975	S100a6 Mfsd10 Fkbp10 Qtrt1 Fpgs Sdhb Taz Slc25a11 Surf1 Cox7c Fis1 Uqcr11 Timm9 Ndufb9 Ndufb4 Sod1 Ache Ndufv3 Cox7a2l Tm7sf2 Bad Gpam Atp5c1 Slc25a10 Abcb6 Dtymk Rae1 Src Hmgcs2 Cptp Acads Ndufa4 Abcg2 Gstk1 Cox4i1 Abcb10 Nup93 Tomm6 Parl Ccs Ndufa3 Ndufa13 Aaas Ndufc1 Slc30a1 Txnip Nup133 Slc25a28 Ranbp17 Nup88 Sun2 Tmem201 Cox17 Ggnbp1 Atp5k Cox5b Romo1 Htra2 Tomm20
7.98052e-05	35	725	2.3583	Ribonucleoprotein complex	http://amigo.geneontology.org/amigo/term/GO:1990904	Mrpl52 Hnrnpl Btf3 Tarbp2 Rps24 Gar1 Rps20 Dhx32 Rbm3 Srsf2 Lsm3 Rps29 Rps16 Mrps26 Rps21 Rpl37 Rpl18a Cirbp Rpl29 Rps23 Rpl38 Rpl32 Rpl36 Rpl35a Rps17 Rpl35 Rpl27 Prpf4 Rps28 Rpl31 Rpl36a Rpl39 Uba52 Snrpe Rps13
0.000209861	65	1825	1.73988	Mitochondrion	http://amigo.geneontology.org/amigo/term/GO:0005739	Fkbp10 Qtrt1 Fpgs Sdhb Taz Mrpl52 Slc25a11 Surf1 Plgrkt Cox7c Fis1 Sgk1 Uqcr11 Mpg Gstz1 Timm9 Ndufb9 Ndufb4 Sod1 Ndufv3 Cox7a2l Bad Gpam Atp5c1 Slc25a10 Abcb6 Dtymk Ntsr1 Src Hmgcs2 Mecr Acads Ndufa4 Abcg2 Gstk1 Dhx32 Cox4i1 Abcb10 Tomm6 Parl Ccs Aldh1b1 Ndufa3 Apex1 Ndufa13 Ndufc1 Tap1 Mrps26 Txnip Alkbh3 Slc25a28 Pars2 Cox17 Hrk Ggnbp1 Atp5k Isoc2b Smim4 Rpl35a Cox5b Romo1 Htra2 Ptrh2 Sdhaf1 T…
0.00586284	47	1356	1.69319	Catalytic complex	http://amigo.geneontology.org/amigo/term/GO:1902494	Ddb2 Med6 Kmt2b Sdhb Socs2 Hint1 Ercc8 Psme1 Ndufb9 Ndufb4 Pigp Tarbp2 Ndufv3 Dync2li1 Psmb7 Dpm2 Wdr5 Gid8 Sla2 Gar1 Ccne2 Smarcd3 Mad2l2 Ndufa4 Ppp4c Ilvbl Psmf1 Lsm3 Ndufa3 Ndufa13 Tmem258 Siah1a Dcaf15 Ndufc1 Rcor3 Actr5 Med30 Nfrkb Pigv Otulin Dcaf7 Traf7 Fbxo6 Eno3 Htra2 Eme2 Snrpe
0.0443081	53	1761	1.47023	Endoplasmic reticulum	http://amigo.geneontology.org/amigo/term/GO:0005783	Fkbp10 Ssr4 Trappc6a Fis1 Sgk1 Ifngr1 Sgpl1 Srebf1 Degs2 Dgat1 Pigp Cers5 Slc26a6 Ache Slc37a1 Tm7sf2 Rps24 Abcb6 Dpm2 Gpsm1 Ntsr1 Nsg1 Tpst2 Mbtps1 Slc37a2 Cln6 Ppib Ilvbl Psmf1 Emid1 Rps29 Apex1 Tmem258 Tap1 Pafah2 Atp11b Slc30a1 Rps21 Sec24d B3galnt2 Slc16a11 Pigv Pcsk9 Lacc1 Tmem201 Rps23 Rft1 Fbxo6 Rpl27 Rps28 Lyz2 Kdelr2 Rpl36a

## Sheet: Downregulated genes
Enrichment FDR	nGenes	Pathway Genes	Fold Enrichment	Pathway	URL	Genes
7.50287e-05	5	10	25.8688	Endoplasmic reticulum chaperone complex	http://amigo.geneontology.org/amigo/term/GO:0034663	Dnajb11 Hsp90b1 Sdf2l1 Hspa5 Hyou1
0.00166359	4	11	18.8137	Neurofilament	http://amigo.geneontology.org/amigo/term/GO:0005883	Nefh Nefm Ina Shank2
0.00518584	4	15	13.7967	Postsynaptic cytoskeleton	http://amigo.geneontology.org/amigo/term/GO:0099571	Nefh Itsn1 Ina Sptbn2
0.000335407	7	36	10.0601	Smooth endoplasmic reticulum	http://amigo.geneontology.org/amigo/term/GO:0005790	Calr Hsp90b1 Dnajc3 Hspa5 Pdia3 Hyou1 Plcb4
1.09835e-05	15	124	6.25858	Endoplasmic reticulum lumen	http://amigo.geneontology.org/amigo/term/GO:0005788	Calr Dnajb11 P4ha1 Hsp90b1 Pdia6 Clu Dnajc3 Sdf2l1 Gbf1 Pdia4 Hspa5 Pdia3 Hyou1 Manf Bdnf
0.00430791	8	77	5.37533	Inclusion body	http://amigo.geneontology.org/amigo/term/GO:0016234	Trim37 Nefh Clu Hsp90ab1 Eps15 Rnf32 Herpud1 Lrrk2
0.000688071	15	206	3.7673	Myelin sheath	http://amigo.geneontology.org/amigo/term/GO:0043209	Sod2 Rala Nefh Tppp Sucla2 Stip1 Hspd1 Nfasc Hspa5 Pdia3 Car2 Mpdz Cryab Ina Ezr
5.89672e-05	28	474	3.05623	Glutamatergic synapse	http://amigo.geneontology.org/amigo/term/GO:0098978	Grm3 Homer1 Git1 Pacsin2 Cacng2 Slc6a8 Akap5 Rgs7bp Il1rap Itsn1 Grm8 Cbln2 Abhd6 Caprin1 Elavl4 Eps15 Erc1 Bsn Ina Lrrk2 Shank2 Plcb4 Hip1 Sipa1l1 Lrrtm3 Mapk10 Lgi1 Sptbn2
0.000811634	23	437	2.72303	Cell leading edge	http://amigo.geneontology.org/amigo/term/GO:0031252	Fer Akt2 Pacsin2 Ndel1 Wwc1 Cobl Pecam1 Akap5 Iqgap2 Hcn1 Fam107a Arhgap31 Itsn1 Synj2 Gbf1 Podxl Caprin1 Ldb2 Kcna2 Oprd1 Kcnb1 Ezr Myadm
0.00518584	18	349	2.66841	Cell projection membrane	http://amigo.geneontology.org/amigo/term/GO:0031253	Akt2 Pacsin2 Wwc1 Slc46a1 Akap5 Hcn1 Fam107a Asap1 Synj2 Hsp90ab1 Podxl Eps15 Shank2 Kcna2 Oprd1 Kcnb1 Ezr Ceacam1
6.01619e-05	37	770	2.48609	Axon	http://amigo.geneontology.org/amigo/term/GO:0030424	Grm3 Eif4g2 Homer1 Git1 Ndel1 Cacng2 Cobl Nefh Ap3b1 Rgs7bp Hcn1 Clu Nefm Kif21a Itsn1 Synj2 Hsp90ab1 Creb1 Dst Nfasc Slc12a6 Car2 Elavl4 P2rx4 Rnf6 Fkbp4 Cryab Dixdc1 Bsn Lrrk2 Shank2 Kcna2 Ar Bdnf Oprd1 Kcnb1 Kcnip3
0.000222342	34	737	2.38681	Postsynapse	http://amigo.geneontology.org/amigo/term/GO:0098794	Grm3 Homer1 Git1 Cacng2 Slc6a8 Nefh Akap5 Cap2 Tppp Rgs7bp Asap1 Itsn1 Abhd6 Dst Caprin1 Mpdz Eps15 P2rx4 Erc1 Cx3cl1 Cryab Bsn Ina Lrrk2 Shank2 Zmynd8 Plcb4 Hip1 Sipa1l1 Lrrtm3 Bdnf Oprd1 Kcnb1 Sptbn2
0.000506798	34	774	2.27271	Perinuclear region of cytoplasm	http://amigo.geneontology.org/amigo/term/GO:0048471	Calr Ubqln4 Ttbk1 Trim37 Wwc1 Hsp90b1 Ccar1 Cobl Ccng1 Akap5 Rab15 Tppp Aggf1 Clu Synj2 Cdc5l Hsp90ab1 P2rx4 Fkbp4 Cx3cl1 Manf Cyb5r4 Acsl3 Rab8b Apln Ppp1r16b Aqp11 Upf2 Gskip Bdnf Ezr Cyhr1 Sptbn2 Tnfsf12
0.000855511	33	770	2.21733	Dendrite	http://amigo.geneontology.org/amigo/term/GO:0030425	Grm3 Homer1 Cobl Ccng1 Nefh Akap5 Rgs7bp Hcn1 Clu Asap1 Kif21a Itsn1 Hsp90ab1 Nfasc Caprin1 Mpdz Elavl4 P2rx4 Cryab Bsn Zdhhc5 Lrrk2 Shank2 Zmynd8 Plcb4 Kcna2 Sipa1l1 Aqp11 Ar Bdnf Oprd1 Kcnb1 Kcnip3
0.000855511	33	772	2.21158	Dendritic tree	http://amigo.geneontology.org/amigo/term/GO:0097447	Grm3 Homer1 Cobl Ccng1 Nefh Akap5 Rgs7bp Hcn1 Clu Asap1 Kif21a Itsn1 Hsp90ab1 Nfasc Caprin1 Mpdz Elavl4 P2rx4 Cryab Bsn Zdhhc5 Lrrk2 Shank2 Zmynd8 Plcb4 Kcna2 Sipa1l1 Aqp11 Ar Bdnf Oprd1 Kcnb1 Kcnip3
0.00174943	33	806	2.11829	Cell body	http://amigo.geneontology.org/amigo/term/GO:0044297	Homer1 Cacybp Ttbk1 Ndel1 Cobl Ccng1 Nefh Akap5 Tgfb3 Rgs7bp Hcn1 Itsn1 Hsp90ab1 Grm8 Podxl Elavl4 P2rx4 Fkbp4 Cx3cl1 Cryab Dixdc1 Bsn Lrrk2 Shank2 Kcna2 Enc1 Sipa1l1 Kcnj10 Mapk10 Bdnf Kcnb1 Ezr Sptbn2
0.000214408	44	1076	2.11566	Somatodendritic compartment	http://amigo.geneontology.org/amigo/term/GO:0036477	Grm3 Homer1 Ttbk1 Ndel1 Cacng2 Cobl Ccng1 Nefh Akap5 Tgfb3 Rgs7bp Hcn1 Clu Asap1 Kif21a Itsn1 Hsp90ab1 Grm8 Nfasc Caprin1 Mpdz Elavl4 P2rx4 Fkbp4 Cx3cl1 Cryab Dixdc1 Bsn Zdhhc5 Lrrk2 Shank2 Zmynd8 Plcb4 Kcna2 Enc1 Sipa1l1 Aqp11 Ar Mapk10 Bdnf Oprd1 Kcnb1 Sptbn2 Kcnip3
0.00518584	29	717	2.09259	Neuronal cell body	http://amigo.geneontology.org/amigo/term/GO:0043025	Homer1 Ttbk1 Ndel1 Cobl Ccng1 Nefh Akap5 Tgfb3 Rgs7bp Hcn1 Itsn1 Hsp90ab1 Grm8 Elavl4 P2rx4 Fkbp4 Cx3cl1 Cryab Dixdc1 Bsn Lrrk2 Shank2 Kcna2 Enc1 Sipa1l1 Mapk10 Bdnf Kcnb1 Sptbn2
6.01619e-05	57	1465	2.013	Synapse	http://amigo.geneontology.org/amigo/term/GO:0045202	Grm3 Homer1 Git1 Pacsin2 Ndel1 Cacng2 Slc6a8 Nefh Xbp1 Akap5 Cap2 Shc3 Tppp Ap3b1 Rgs7bp Hcn1 Fam107a Clu Asap1 Il1rap Itsn1 Synj2 Grm8 Cbln2 Abhd6 Dst Slc12a6 Caprin1 Mpdz Elavl4 Eps15 Rimbp2 P2rx4 Erc1 Cx3cl1 Cryab Dixdc1 Bsn Egr3 Ina Lrrk2 Rab8b Shank2 Zmynd8 Plcb4 Hip1 Kcna2 Sipa1l1 Lrrtm3 Kcnj10 Mapk10 Bdnf Oprd1 Kcnb1 Lgi1 Sptbn2 Kcnip3
0.00012572	58	1561	1.92234	Neuron projection	http://amigo.geneontology.org/amigo/term/GO:0043005	Grm3 Eif4g2 Homer1 Git1 Cacybp Ndel1 Cacng2 Cep290 Cobl Ccng1 Nefh Akap5 Mak Ap3b1 Rgs7bp Hcn1 Fam107a Clu Nefm Asap1 Kif21a Itsn1 Synj2 Hsp90ab1 Grm8 Creb1 Dst Nfasc Pip4k2a Slc12a6 Caprin1 Car2 Mpdz Elavl4 P2rx4 Rnf6 Fkbp4 Cx3cl1 Cryab Dixdc1 Bsn Rpgrip1l Zdhhc5 Lrrk2 Shank2 Zmynd8 Plcb4 Kcna2 Rnpep Sipa1l1 Aqp11 Ar Mapk10 Bdnf Oprd1 Kcnb1 Tsga10 Kcnip3
