# Supplementary material for: Cell-specific vulnerability to metabolic failure: the crucial role of parvalbumin expressing neurons in creatine transporter deficiency
Source: Acta Neuropathol Commun. 2023 Mar 7;11:34. doi: 10.1186/s40478-023-01533-w (PMC9990224; doi:10.1186/s40478-023-01533-w)
Supplement: Supplementary file 6 — Additional file 6: Table S5. Clusters of protein-protein interactions (PPI) for the corresponding proteins of up- and downregulated genes in bulk RNA-seq. [file 40478_2023_1533_MOESM6_ESM.xlsx]

## Sheet: Upregulated genes
Table S5. Clusters of protein-protein interactions (PPI) for the corresponding proteins of up- and downregulated genes in bulk RNA-seq
Term ID	Term description	Observed gene count	Background gene count	Strength	FDR	Matching proteins in the network
CL:5815	Cytosolic ribosome	23	87	1.09	3.82e-13	Rps29,Rpl21,Rpl37,Rps23,Rpl18a,Rps21,Rpl36,Rps17,Rpl35,Rpl29,Rpl32,Rpl27,Rpl38,Rps16,Rpl36a,Rps28,Rpl35a,Rpl39,Uba52,Rps20,Rps24,Rps13,Rpl31
CL:5809	SRP-dependent cotranslational protein targeting to membrane, and Ribosomal protein S30	24	104	1.03	5.41e-13	Rps29,Rpl21,Rpl37,Rps23,Rpl18a,Rps21,Rps12,Rpl36,Rps17,Rpl35,Rpl29,Rpl32,Rpl27,Rpl38,Rps16,Rpl36a,Rps28,Rpl35a,Rpl39,Uba52,Rps20,Rps24,Rps13,Rpl31
CL:5816	SRP-dependent cotranslational protein targeting to membrane	22	81	1.1	5.41e-13	Rps29,Rpl21,Rpl37,Rps23,Rpl18a,Rps21,Rpl36,Rps17,Rpl35,Rpl29,Rpl32,Rpl27,Rpl38,Rps16,Rps28,Rpl35a,Rpl39,Uba52,Rps20,Rps24,Rps13,Rpl31
CL:5761	Mixed, incl. cytosolic ribosome, and ribosomal protein l7ae/l30e/s12e/gadd45 family	25	168	0.84	1.39e-10	Btf3,Rps29,Rpl21,Rpl37,Rps23,Rpl18a,Rps21,Rps12,Rpl36,Rps17,Rpl35,Rpl29,Rpl32,Rpl27,Rpl38,Rps16,Rpl36a,Rps28,Rpl35a,Rpl39,Uba52,Rps20,Rps24,Rps13,Rpl31
CL:5758	Mixed, incl. srp-dependent cotranslational protein targeting to membrane, and translational elongation	26	192	0.8	2.82e-10	Btf3,Srpr,Rps29,Rpl21,Rpl37,Rps23,Rpl18a,Rps21,Rps12,Rpl36,Rps17,Rpl35,Rpl29,Rpl32,Rpl27,Rpl38,Rps16,Rpl36a,Rps28,Rpl35a,Rpl39,Uba52,Rps20,Rps24,Rps13,Rpl31
CL:5817	Cytosolic large ribosomal subunit	13	44	1.14	3.46e-08	Rpl21,Rpl37,Rpl18a,Rpl36,Rpl35,Rpl29,Rpl32,Rpl27,Rpl38,Rpl35a,Rpl39,Uba52,Rpl31
CL:5824	Cytosolic large ribosomal subunit	10	31	1.18	2.27e-06	Rpl21,Rpl37,Rpl18a,Rpl36,Rpl32,Rpl27,Rpl38,Rpl35a,Rpl39,Rpl31
CL:5911	Cytosolic small ribosomal subunit	9	27	1.19	9.54e-06	Rps29,Rps23,Rps21,Rps17,Rps16,Rps28,Rps20,Rps24,Rps13
CL:9505	Electron transport chain, and mitochondrial proton-transporting ATP synthase complex	15	108	0.81	1.04e-05	Uqcr11,Ndufb9,Ndufb4,Ndufa4,Cox4i1,Ndufc1,Ndufv3,Atp5k,Ndufa3,Cox5b,Usmg5,Ndufa13,Atp5c1,Cox7c,Cox7a2l
CL:9503	Respiratory electron transport, ATP synthesis by chemiosmotic coupling, and heat production by uncoupling proteins., and cytochrome-c oxidase activity	16	139	0.73	3.46e-05	Surf1,Uqcr11,Ndufb9,Ndufb4,Ndufa4,Cox4i1,Ndufc1,Ndufv3,Atp5k,Ndufa3,Cox5b,Usmg5,Ndufa13,Atp5c1,Cox7c,Cox7a2l
CL:9507	Respirasome	12	78	0.86	6.77e-05	Uqcr11,Ndufb9,Ndufb4,Ndufa4,Cox4i1,Ndufc1,Ndufv3,Ndufa3,Cox5b,Ndufa13,Cox7c,Cox7a2l
CL:5913	Cytosolic small ribosomal subunit	7	22	1.17	0.0003	Rps23,Rps21,Rps17,Rps16,Rps20,Rps24,Rps13
CL:5914	Cytosolic small ribosomal subunit	6	17	1.22	0.00099	Rps23,Rps21,Rps16,Rps20,Rps24,Rps13
CL:5916	Cytosolic small ribosomal subunit	5	11	1.33	0.0022	Rps21,Rps16,Rps20,Rps24,Rps13
CL:9512	NADH dehydrogenase complex	7	37	0.95	0.0051	Ndufb9,Ndufb4,Ndufa4,Ndufc1,Ndufv3,Ndufa3,Ndufa13
CL:5826	Cytosolic large ribosomal subunit	6	26	1.03	0.0069	Rpl21,Rpl37,Rpl18a,Rpl32,Rpl38,Rpl39

## Sheet: Downregulated genes
Term ID	Term description	Observed gene count	Background gene count	Strength	FDR	Matching proteins in the network
CL:7477	Mixed, incl. endoplasmic reticulum chaperone complex, and ken domain	10	16	1.49	1.52e-07	Hsp90b1,Dnajc3,Sdf2l1,Pdia6,Xbp1,Hyou1,Pdia4,Hspa5,Manf,Dnajb11
CL:7473	Mixed, incl. endoplasmic reticulum chaperone complex, and unfolded protein response	12	39	1.19	5.03e-07	Hsp90b1,Dnajc3,Sdf2l1,Gpx7,Pdia6,Xbp1,Hyou1,Pdia4,Hspa5,Herpud1,Manf,Dnajb11
CL:7474	Endoplasmic reticulum chaperone complex, and unfolded protein response	11	29	1.28	5.03e-07	Hsp90b1,Dnajc3,Sdf2l1,Gpx7,Pdia6,Xbp1,Hyou1,Pdia4,Hspa5,Manf,Dnajb11
CL:7472	Protein processing in endoplasmic reticulum, and signal peptidase complex	13	73	0.95	1.26e-05	Hsp90b1,Dnajc3,Sdf2l1,Sec62,Gpx7,Pdia6,Xbp1,Hyou1,Pdia4,Hspa5,Herpud1,Manf,Dnajb11
CL:7494	Endoplasmic reticulum chaperone complex	6	6	1.7	3.78e-05	Hsp90b1,Sdf2l1,Pdia6,Hyou1,Pdia4,Dnajb11
CL:7471	Protein processing in endoplasmic reticulum, and signal peptide processing	14	123	0.75	0.00038	Hsp90b1,Dnajc3,Sdf2l1,Sec62,Ubxn2b,Gpx7,Pdia6,Xbp1,Hyou1,Pdia4,Hspa5,Herpud1,Manf,Dnajb11
