# Supplementary material for: Cell-specific vulnerability to metabolic failure: the crucial role of parvalbumin expressing neurons in creatine transporter deficiency
Source: Acta Neuropathol Commun. 2023 Mar 7;11:34. doi: 10.1186/s40478-023-01533-w (PMC9990224; doi:10.1186/s40478-023-01533-w)
Supplement: Supplementary file 7 — Additional file 7: Table S6. List of population marker genes used for supervised clustering analysis of snRNA-seq data. [file 40478_2023_1533_MOESM7_ESM.xlsx]

## Sheet: Population marker genes
Table S6. List of population marker genes used for supervised clustering analysis of snRNA-seq data
Marker genes for major populations were identifyed by logistic regression using samples as latent variable. Seurat (v.3.1.4); function: FindAllMarkers(); parameters: test.use="LR"; latent.vars="orig.ident"; logfc.threshold = 0.25; min.pct = 0.1
Gene symbol	Average log Fold Change	pct.1	pct.2	p value	Adjusted p value	Cluster
Dpp10	1.60315	0.996	0.931	0	0	Excit
Tafa1	1.50608	0.721	0.338	0	0	Excit
Cdh12	1.47974	0.954	0.644	0	0	Excit
Car10	1.38921	0.922	0.402	0	0	Excit
Pdzrn3	1.35137	0.705	0.2	0	0	Excit
Sv2b	1.30522	0.937	0.188	0	0	Excit
Hs3st4	1.28988	0.69	0.353	0	0	Excit
Arpp21	1.21357	0.998	0.523	0	0	Excit
Ptprd	1.19718	1	0.99	0	0	Excit
Khdrbs3	1.18305	0.943	0.403	0	0	Excit
Satb2	1.14433	0.766	0.092	0	0	Excit
4930578G10Rik	1.14308	0.89	0.342	0	0	Excit
Rgs6	1.133	0.833	0.293	0	0	Excit
Kcnh7	1.09901	0.995	0.689	0	0	Excit
Kalrn	1.04178	0.999	0.652	0	0	Excit
Camk2a	1.02334	0.97	0.447	0	0	Excit
Kcnma1	0.994919	0.999	0.705	0	0	Excit
Mical2	0.990951	0.935	0.303	0	0	Excit
Khdrbs2	0.976455	0.89	0.354	0	0	Excit
Kcnj6	0.969159	0.883	0.248	0	0	Excit
Ryr2	0.959771	0.989	0.534	0	0	Excit
Nwd2	0.94348	0.68	0.144	0	0	Excit
Cadps2	0.938322	0.733	0.19	0	0	Excit
Nell2	0.934869	0.959	0.397	0	0	Excit
Nrg1	0.932922	0.997	0.796	0	0	Excit
Hecw1	0.932186	0.973	0.452	0	0	Excit
Grin2a	0.921087	0.995	0.568	0	0	Excit
Pcsk2	0.918566	0.984	0.486	0	0	Excit
Chrm3	0.910237	0.856	0.41	0	0	Excit
Mlip	0.907382	0.772	0.184	0	0	Excit
Sidt1	0.906745	0.798	0.204	0	0	Excit
Kcnip4	0.899115	0.998	0.963	0	0	Excit
Fhod3	0.896666	0.769	0.226	0	0	Excit
Nrg3	0.888714	1	0.935	0	0	Excit
Celf2	0.885201	1	0.944	0	0	Excit
Adcy2	0.881775	0.928	0.33	0	0	Excit
Ralyl	0.87556	0.987	0.676	0	0	Excit
Lingo2	0.87414	0.936	0.726	0	0	Excit
Ldb2	0.867942	0.738	0.269	0	0	Excit
Apba2	0.848321	0.949	0.408	0	0	Excit
Pde1a	0.84348	0.839	0.354	0	0	Excit
Ext1	0.830333	0.979	0.615	0	0	Excit
Csmd1	0.829246	1	0.905	0	0	Excit
Ak5	0.825514	0.808	0.268	0	0	Excit
Sphkap	0.822736	0.786	0.232	0	0	Excit
Prickle1	0.813774	0.977	0.525	0	0	Excit
Agbl4	0.813659	0.984	0.581	0	0	Excit
Efna5	0.813566	0.797	0.353	0	0	Excit
Ankrd33b	0.81128	0.764	0.185	0	0	Excit
Nav3	0.808176	0.999	0.816	0	0	Excit
Kcnt2	0.803632	0.873	0.341	0	0	Excit
Brinp1	0.801489	0.971	0.551	0	0	Excit
Cnksr2	0.795458	0.983	0.566	0	0	Excit
Rims1	0.79543	0.998	0.702	0	0	Excit
Phf24	0.792511	0.852	0.254	0	0	Excit
Cacna2d1	0.792382	0.988	0.526	0	0	Excit
Clstn2	0.791885	0.931	0.376	0	0	Excit
Grm8	0.781986	0.768	0.312	0	0	Excit
Sh3gl2	0.780028	0.929	0.414	0	0	Excit
Hs6st3	0.779166	0.855	0.558	0	0	Excit
Fstl4	0.77582	0.793	0.311	0	0	Excit
Prr16	0.774376	0.672	0.309	0	0	Excit
Dmd	0.772124	0.996	0.737	0	0	Excit
Tenm2	0.77171	0.988	0.802	0	0	Excit
Hs3st2	0.767498	0.46	0.079	0	0	Excit
R3hdm1	0.764243	0.993	0.753	0	0	Excit
Gabbr2	0.76066	0.94	0.394	0	0	Excit
Syt1	0.752931	0.999	0.838	0	0	Excit
Cacnb4	0.744644	0.984	0.62	0	0	Excit
D430041D05Rik	0.744538	0.916	0.408	0	0	Excit
Erc2	0.741922	0.996	0.683	0	0	Excit
Lrfn2	0.741485	0.77	0.25	0	0	Excit
Galnt9	0.738854	0.591	0.11	0	0	Excit
Zfpm2	0.737086	0.532	0.289	0	0	Excit
Lingo1	0.733655	0.735	0.151	0	0	Excit
Rgs7	0.73133	0.979	0.602	0	0	Excit
Shank2	0.725164	0.893	0.35	0	0	Excit
Hivep2	0.725157	0.996	0.669	0	0	Excit
Fam155a	0.723711	0.998	0.733	0	0	Excit
Unc5d	0.719872	0.803	0.442	0	0	Excit
Rasgef1b	0.718888	0.86	0.312	0	0	Excit
Prkag2	0.717775	0.739	0.245	0	0	Excit
Cdh18	0.71441	0.779	0.511	0	0	Excit
Cap2	0.709313	0.891	0.381	0	0	Excit
Gm12394	0.704364	0.701	0.189	0	0	Excit
Fam189a1	0.700209	0.903	0.407	0	0	Excit
Tmem178	0.69973	0.636	0.173	0	0	Excit
Snap25	0.698398	0.994	0.643	0	0	Excit
Sez6l	0.698257	0.845	0.268	0	0	Excit
Pde4d	0.694572	0.975	0.702	0	0	Excit
Homer1	0.68948	0.872	0.429	0	0	Excit
Sdk2	0.682748	0.503	0.148	0	0	Excit
Kcnb2	0.681335	0.904	0.52	0	0	Excit
Rbfox3	0.68098	0.963	0.432	0	0	Excit
Rap1gap2	0.679604	0.773	0.233	0	0	Excit
Scube1	0.675154	0.427	0.039	0	0	Excit
Ano3	0.674672	0.849	0.337	0	0	Excit
Dclk1	0.673538	0.996	0.665	0	0	Excit
Tafa2	0.671208	0.734	0.462	0	0	Excit
Bsn	0.66887	0.825	0.296	0	0	Excit
Asic2	0.668096	0.992	0.636	0	0	Excit
Fut9	0.667985	0.912	0.459	0	0	Excit
Nrxn1	0.666561	1	0.927	0	0	Excit
Ptpn3	0.664065	0.623	0.099	0	0	Excit
Nell1	0.662688	0.577	0.29	0	0	Excit
Frmpd4	0.661725	0.979	0.626	0	0	Excit
Csmd2	0.661341	0.945	0.474	0	0	Excit
Cabp1	0.656272	0.67	0.178	0	0	Excit
Slit3	0.655561	0.879	0.374	0	0	Excit
Nrcam	0.651771	0.982	0.557	0	0	Excit
Syt16	0.650534	0.889	0.352	0	0	Excit
Tmem132d	0.649153	0.857	0.391	0	0	Excit
Sorbs2	0.641074	0.968	0.603	0	0	Excit
Myrip	0.638317	0.75	0.221	0	0	Excit
Ppm1e	0.633548	0.954	0.468	0	0	Excit
Etl4	0.632449	0.943	0.589	0	0	Excit
Frmd6	0.631125	0.655	0.163	0	0	Excit
Cacna1e	0.627477	0.968	0.466	0	0	Excit
Trim9	0.626467	0.963	0.509	0	0	Excit
Opcml	0.625326	0.998	0.833	0	0	Excit
Kcnh1	0.62269	0.804	0.323	0	0	Excit
5730522E02Rik	0.619454	0.938	0.484	0	0	Excit
Atp2b2	0.616223	0.962	0.505	0	0	Excit
Kcnq5	0.612421	0.951	0.687	0	0	Excit
Stxbp5l	0.610972	0.985	0.586	0	0	Excit
Rorb	0.609872	0.351	0.108	0	0	Excit
Slc17a7	0.609664	0.619	0.059	0	0	Excit
Sntb2	0.609439	0.679	0.222	0	0	Excit
Kcnb1	0.608751	0.793	0.252	0	0	Excit
Ablim1	0.604194	0.912	0.393	0	0	Excit
Mapk10	0.596427	0.992	0.614	0	0	Excit
Bcl11a	0.590763	0.873	0.38	0	0	Excit
Syt7	0.586877	0.71	0.215	0	0	Excit
Slit1	0.580574	0.531	0.111	0	0	Excit
Grin2b	0.579792	0.997	0.635	0	0	Excit
Plekhg5	0.578737	0.628	0.13	0	0	Excit
Kctd16	0.578384	0.942	0.653	0	0	Excit
Lrfn5	0.575513	0.984	0.649	0	0	Excit
Fam135b	0.574644	0.929	0.416	0	0	Excit
Tshz3	0.571141	0.683	0.187	0	0	Excit
Garnl3	0.570941	0.762	0.374	0	0	Excit
Igsf9b	0.570028	0.669	0.191	0	0	Excit
Gria3	0.568056	0.914	0.583	0	0	Excit
Kcnh5	0.567725	0.54	0.24	0	0	Excit
Samd12	0.56688	0.987	0.596	0	0	Excit
Unc80	0.566737	0.97	0.515	0	0	Excit
2010300C02Rik	0.56644	0.782	0.254	0	0	Excit
Cobl	0.564501	0.856	0.33	0	0	Excit
Osbpl10	0.563538	0.735	0.225	0	0	Excit
Chsy3	0.559473	0.911	0.486	0	0	Excit
Atrnl1	0.553708	0.967	0.514	0	0	Excit
Kcnip3	0.551273	0.678	0.207	0	0	Excit
Cacna1a	0.549593	0.979	0.577	0	0	Excit
Sel1l3	0.546924	0.654	0.179	0	0	Excit
Tenm4	0.546127	0.974	0.552	0	0	Excit
Dlgap2	0.543641	0.996	0.606	0	0	Excit
Grin1	0.535992	0.944	0.449	0	0	Excit
Nos1ap	0.533704	0.805	0.425	0	0	Excit
Pdzrn4	0.533366	0.643	0.313	0	0	Excit
Scn8a	0.533179	0.939	0.449	0	0	Excit
Dkk3	0.531299	0.446	0.049	0	0	Excit
Brinp2	0.52961	0.778	0.303	0	0	Excit
Dync1i1	0.528913	0.941	0.484	0	0	Excit
Cdk14	0.527885	0.926	0.461	0	0	Excit
Ildr2	0.524745	0.712	0.214	0	0	Excit
Spred2	0.519584	0.833	0.352	0	0	Excit
Trabd2b	0.51881	0.287	0.018	0	0	Excit
Gucy1a2	0.518094	0.929	0.453	0	0	Excit
Cacng3	0.516496	0.741	0.281	0	0	Excit
Prmt8	0.515454	0.582	0.185	0	0	Excit
Slc4a10	0.515394	0.943	0.497	0	0	Excit
Kcnj3	0.515038	0.908	0.416	0	0	Excit
Prkce	0.514728	0.983	0.612	0	0	Excit
Sgsm1	0.514496	0.686	0.247	0	0	Excit
Pcsk5	0.508641	0.382	0.116	0	0	Excit
Itga8	0.506819	0.391	0.056	0	0	Excit
Lrrtm4	0.502518	0.962	0.845	0	0	Excit
Chrm2	0.50247	0.402	0.13	0	0	Excit
Unc13b	0.498183	0.657	0.179	0	0	Excit
Gpr158	0.497354	0.978	0.589	0	0	Excit
Gfod1	0.495432	0.826	0.333	0	0	Excit
Wdr17	0.494789	0.772	0.352	0	0	Excit
Msra	0.494511	0.911	0.438	0	0	Excit
Mmp16	0.494194	0.944	0.558	0	0	Excit
Gabrb3	0.494185	0.994	0.616	0	0	Excit
Rimbp2	0.494135	0.805	0.365	0	0	Excit
Pparg	0.492852	0.444	0.123	0	0	Excit
Flrt2	0.492829	0.785	0.349	0	0	Excit
Epha10	0.489701	0.544	0.188	0	0	Excit
Prkg1	0.489043	0.897	0.504	0	0	Excit
Nol4	0.484891	0.933	0.507	0	0	Excit
Lhfp	0.481902	0.542	0.148	0	0	Excit
Epha4	0.481245	0.744	0.279	0	0	Excit
Nlgn1	0.480777	0.993	0.914	0	0	Excit
Trhde	0.480172	0.698	0.248	0	0	Excit
Fgf14	0.480102	1	0.879	0	0	Excit
Mef2c	0.477942	0.955	0.582	0	0	Excit
Cadps	0.476535	0.997	0.688	0	0	Excit
Sobp	0.474818	0.911	0.426	0	0	Excit
Brinp3	0.474658	0.764	0.478	0	0	Excit
Chn1	0.473508	0.884	0.4	0	0	Excit
Fhl2	0.472983	0.448	0.05	0	0	Excit
Lrrc7	0.472806	0.998	0.71	0	0	Excit
Pacsin1	0.472368	0.897	0.421	0	0	Excit
Pitpnm2	0.471936	0.706	0.262	0	0	Excit
Htr1f	0.47093	0.546	0.246	0	0	Excit
Add2	0.467075	0.774	0.309	0	0	Excit
Osbpl6	0.465443	0.869	0.405	0	0	Excit
Asap1	0.465048	0.939	0.544	0	0	Excit
Ntrk2	0.459485	0.978	0.599	0	0	Excit
R3hdm2	0.456945	0.916	0.487	0	0	Excit
Ipcef1	0.456912	0.476	0.087	0	0	Excit
Vsnl1	0.453807	0.812	0.32	0	0	Excit
Cdh11	0.452596	0.798	0.38	0	0	Excit
Plekha6	0.452383	0.674	0.247	0	0	Excit
Nhsl2	0.446258	0.581	0.211	0	0	Excit
Dab1	0.446202	0.977	0.653	0	0	Excit
Kcnd3	0.445669	0.824	0.372	0	0	Excit
Fat3	0.443687	0.897	0.543	0	0	Excit
Shank1	0.440345	0.657	0.211	0	0	Excit
St8sia5	0.437276	0.543	0.148	0	0	Excit
Arhgap15	0.435782	0.484	0.114	0	0	Excit
Igsf21	0.435545	0.382	0.1	0	0	Excit
Pou6f2	0.435443	0.342	0.084	0	0	Excit
Cntn4	0.434513	0.944	0.621	0	0	Excit
St6gal2	0.433732	0.545	0.159	0	0	Excit
Efr3a	0.431376	0.676	0.251	0	0	Excit
A830018L16Rik	0.430962	0.839	0.411	0	0	Excit
Sipa1l1	0.430821	0.958	0.534	0	0	Excit
Grm7	0.42994	0.998	0.804	0	0	Excit
Npas2	0.429404	0.8	0.319	0	0	Excit
Rapgef4	0.427907	0.954	0.505	0	0	Excit
Gabrb1	0.4275	0.977	0.589	0	0	Excit
Adcy9	0.427298	0.853	0.432	0	0	Excit
Dok6	0.426953	0.946	0.552	0	0	Excit
Nlk	0.426485	0.943	0.582	0	0	Excit
Dscam	0.42508	0.968	0.435	0	0	Excit
Arfgef3	0.424837	0.818	0.352	0	0	Excit
Epha5	0.424709	0.951	0.545	0	0	Excit
Stx1a	0.418843	0.452	0.065	0	0	Excit
Dlgap3	0.417912	0.68	0.234	0	0	Excit
Zmat4	0.417677	0.727	0.325	0	0	Excit
Nrp1	0.415674	0.396	0.133	0	0	Excit
Rtl4	0.414558	0.614	0.245	0	0	Excit
Ppm1l	0.414509	0.828	0.396	0	0	Excit
Sept11	0.414423	0.739	0.286	0	0	Excit
Dnm1	0.413677	0.672	0.237	0	0	Excit
Fam81a	0.412136	0.481	0.105	0	0	Excit
Map1b	0.410573	0.95	0.507	0	0	Excit
Ptk2b	0.409165	0.758	0.239	0	0	Excit
Sgcz	0.409001	0.964	0.754	0	0	Excit
Klhl3	0.408974	0.664	0.244	0	0	Excit
Syn1	0.408271	0.734	0.29	0	0	Excit
Cpe	0.408103	0.914	0.447	0	0	Excit
Ntng2	0.407445	0.319	0.061	0	0	Excit
Ndst3	0.403788	0.519	0.186	0	0	Excit
Celf4	0.403425	0.915	0.516	0	0	Excit
Galnt18	0.402939	0.805	0.345	0	0	Excit
Ncald	0.401853	0.865	0.428	0	0	Excit
Rasal2	0.401761	0.958	0.624	0	0	Excit
Slc6a17	0.401702	0.664	0.261	0	0	Excit
Adgra1	0.401689	0.465	0.144	0	0	Excit
Slc35f4	0.401068	0.788	0.36	0	0	Excit
Grik3	0.39849	0.468	0.237	0	0	Excit
Ppp2r2b	0.397672	0.993	0.64	0	0	Excit
Ptprt	0.397145	0.811	0.452	0	0	Excit
Bicdl1	0.39713	0.657	0.24	0	0	Excit
Pcnx2	0.395966	0.677	0.262	0	0	Excit
Negr1	0.395218	0.996	0.788	0	0	Excit
Pcdh7	0.394919	0.944	0.66	0	0	Excit
Bmerb1	0.394278	0.726	0.308	0	0	Excit
Sptbn2	0.39266	0.601	0.194	0	0	Excit
Ptprn2	0.39243	0.991	0.584	0	0	Excit
Dlg2	0.391478	1	0.974	0	0	Excit
Strbp	0.391013	0.989	0.685	0	0	Excit
Nptn	0.389631	0.961	0.565	0	0	Excit
Srrm3	0.389023	0.796	0.348	0	0	Excit
Large1	0.387974	0.986	0.712	0	0	Excit
Fgf12	0.385814	0.998	0.749	0	0	Excit
Cyfip2	0.3842	0.78	0.337	0	0	Excit
Egfem1	0.383289	0.702	0.436	0	0	Excit
Pfkp	0.382798	0.724	0.287	0	0	Excit
Prkar1b	0.382798	0.639	0.235	0	0	Excit
Ksr2	0.382573	0.894	0.437	0	0	Excit
Arhgap44	0.381901	0.764	0.332	0	0	Excit
Nrgn	0.381726	0.505	0.109	0	0	Excit
Sorl1	0.3813	0.681	0.257	0	0	Excit
Snhg11	0.380843	1	0.813	0	0	Excit
Aifm3	0.380369	0.422	0.081	0	0	Excit
Prkcg	0.379888	0.492	0.168	0	0	Excit
Akt3	0.379534	0.967	0.607	0	0	Excit
Adgrb3	0.379254	0.999	0.848	0	0	Excit
Mtmr12	0.376304	0.562	0.141	0	0	Excit
Cpne4	0.37625	0.515	0.22	0	0	Excit
Lin7a	0.37479	0.719	0.297	0	0	Excit
Tox	0.374699	0.528	0.257	0	0	Excit
Arhgap26.1	0.370764	0.835	0.417	0	0	Excit
Adcy1	0.370736	0.533	0.164	0	0	Excit
Runx2	0.370503	0.685	0.259	0	0	Excit
Ica1	0.37023	0.876	0.42	0	0	Excit
Ppfia2	0.369235	0.981	0.648	0	0	Excit
Stxbp1	0.368793	0.781	0.331	0	0	Excit
Ptk2	0.36835	0.964	0.645	0	0	Excit
Rbfox2	0.367979	0.956	0.557	0	0	Excit
Tbc1d1	0.366518	0.508	0.139	0	0	Excit
D630045J12Rik	0.366152	0.609	0.222	0	0	Excit
Kcnmb4	0.365991	0.413	0.081	0	0	Excit
Herc3	0.365559	0.683	0.262	0	0	Excit
Itpr1	0.3654	0.909	0.417	0	0	Excit
Rnf165	0.365202	0.55	0.172	0	0	Excit
Wwc1	0.365042	0.534	0.191	0	0	Excit
Lzts1	0.36426	0.595	0.184	0	0	Excit
Fras1	0.363766	0.53	0.25	0	0	Excit
2900026A02Rik	0.363524	0.39	0.063	0	0	Excit
Clvs2	0.362658	0.645	0.247	0	0	Excit
Pcsk1	0.362489	0.312	0.09	0	0	Excit
Galnt17	0.362363	0.759	0.358	0	0	Excit
Scn2a	0.360466	0.937	0.505	0	0	Excit
Pde4a	0.35944	0.577	0.223	0	0	Excit
Etv5	0.359197	0.533	0.175	0	0	Excit
Mrtfb	0.358005	0.925	0.48	0	0	Excit
Jazf1	0.35768	0.845	0.415	0	0	Excit
Mpped1	0.3555	0.516	0.163	0	0	Excit
Syt13	0.354875	0.418	0.087	0	0	Excit
Iqsec2	0.354286	0.758	0.32	0	0	Excit
Dlgap4	0.354192	0.799	0.356	0	0	Excit
Wasf1	0.35321	0.708	0.268	0	0	Excit
Cdyl2	0.352837	0.53	0.171	0	0	Excit
Cadm2	0.352194	0.999	0.942	0	0	Excit
Nin	0.351859	0.766	0.35	0	0	Excit
Wnk2	0.351329	0.797	0.352	0	0	Excit
Gm15155	0.351234	0.573	0.234	0	0	Excit
Atp2b1	0.35114	0.956	0.563	0	0	Excit
Rapgef2	0.350625	0.92	0.504	0	0	Excit
Tmem63c	0.350269	0.498	0.154	0	0	Excit
Adcy8	0.350265	0.631	0.263	0	0	Excit
Rph3a	0.34861	0.488	0.181	0	0	Excit
D130043K22Rik	0.348226	0.455	0.121	0	0	Excit
Prkcb	0.347692	0.955	0.633	0	0	Excit
Aopep	0.346493	0.922	0.532	0	0	Excit
Kcnq2	0.346217	0.675	0.273	0	0	Excit
Aff3	0.345661	0.898	0.47	0	0	Excit
Asap2	0.345258	0.656	0.255	0	0	Excit
Nrn1	0.344824	0.343	0.032	0	0	Excit
Faah	0.34377	0.459	0.104	0	0	Excit
Atp2b4	0.343729	0.426	0.116	0	0	Excit
Svop	0.34326	0.681	0.288	0	0	Excit
Rasgef1a	0.342681	0.672	0.279	0	0	Excit
Plxna2	0.341848	0.826	0.387	0	0	Excit
Tub	0.341436	0.451	0.104	0	0	Excit
Raph1	0.341226	0.701	0.272	0	0	Excit
Pi4ka	0.34101	0.933	0.528	0	0	Excit
St6galnac5	0.340748	0.581	0.301	0	0	Excit
Scai	0.340401	0.807	0.389	0	0	Excit
Dmtn	0.339698	0.559	0.188	0	0	Excit
Epha7	0.339477	0.666	0.306	0	0	Excit
Dlgap1	0.339172	0.998	0.741	0	0	Excit
Mtus2	0.338788	0.84	0.395	0	0	Excit
Cdh2	0.338632	0.885	0.464	0	0	Excit
Elavl4	0.338299	0.634	0.237	0	0	Excit
Rasgrp1	0.338297	0.545	0.164	0	0	Excit
Oxr1	0.337851	0.989	0.736	0	0	Excit
Wipf3	0.337312	0.653	0.27	0	0	Excit
Reep1	0.337259	0.767	0.356	0	0	Excit
Ttc7b	0.337096	0.855	0.422	0	0	Excit
Dapk1	0.336672	0.844	0.406	0	0	Excit
Cacna1b	0.33662	0.814	0.397	0	0	Excit
Mapk4	0.335135	0.617	0.282	0	0	Excit
Baiap2	0.334109	0.663	0.206	0	0	Excit
Rgs7bp	0.334095	0.921	0.498	0	0	Excit
Cntn3	0.333598	0.857	0.504	0	0	Excit
Cnih3	0.333372	0.328	0.076	0	0	Excit
Ahi1	0.3322	0.976	0.608	0	0	Excit
Lmtk2	0.332172	0.768	0.349	0	0	Excit
Nedd4l	0.332095	0.952	0.548	0	0	Excit
Unc13a	0.331304	0.641	0.253	0	0	Excit
Ppme1	0.330994	0.58	0.219	0	0	Excit
Cpne9	0.33023	0.271	0.03	0	0	Excit
Kctd1	0.32956	0.677	0.298	0	0	Excit
Zfp697	0.32927	0.542	0.179	0	0	Excit
Slc8a2	0.327924	0.439	0.107	0	0	Excit
Vps13a	0.327644	0.832	0.376	0	0	Excit
Gria2	0.326345	0.997	0.776	0	0	Excit
Ntrk3	0.326229	0.881	0.526	0	0	Excit
Olfm1	0.325644	0.478	0.105	0	0	Excit
Trank1	0.325386	0.772	0.35	0	0	Excit
Rasgrf1	0.324993	0.842	0.426	0	0	Excit
Nr4a1	0.324884	0.384	0.083	0	0	Excit
Osbp2	0.324867	0.748	0.298	0	0	Excit
Srrm4	0.324631	0.763	0.282	0	0	Excit
Zfyve28	0.323991	0.685	0.279	0	0	Excit
Unc79	0.323709	0.951	0.516	0	0	Excit
Camk4	0.323278	0.905	0.395	0	0	Excit
Lmo4	0.322932	0.466	0.12	0	0	Excit
Rtn4r	0.322327	0.302	0.021	0	0	Excit
Exph5	0.321808	0.256	0.022	0	0	Excit
Gabrb2	0.320844	0.912	0.471	0	0	Excit
Synpo	0.320455	0.437	0.097	0	0	Excit
Syndig1	0.320071	0.599	0.273	0	0	Excit
Fmn2	0.31994	0.93	0.508	0	0	Excit
Atxn1	0.319215	0.986	0.655	0	0	Excit
Ntm	0.315851	0.956	0.678	0	0	Excit
Gfra2	0.315411	0.284	0.044	0	0	Excit
Lyst	0.314689	0.787	0.377	0	0	Excit
Jakmip2	0.314578	0.883	0.465	0	0	Excit
Pknox2	0.313507	0.751	0.36	0	0	Excit
Vxn	0.313196	0.347	0.047	0	0	Excit
5330417C22Rik	0.312912	0.695	0.295	0	0	Excit
Rims2	0.31266	0.989	0.687	0	0	Excit
Map3k5	0.312606	0.666	0.243	0	0	Excit
Ephb2	0.312578	0.435	0.125	0	0	Excit
Me3	0.312478	0.782	0.449	0	0	Excit
Hivep3	0.310241	0.937	0.532	0	0	Excit
Dgkh	0.309731	0.818	0.395	0	0	Excit
Nmnat2	0.30912	0.866	0.445	0	0	Excit
Oprm1	0.308745	0.471	0.145	0	0	Excit
Gm21954	0.308127	0.533	0.182	0	0	Excit
Cdh6	0.307023	0.417	0.129	0	0	Excit
Setbp1	0.305332	0.963	0.599	0	0	Excit
Stmn2	0.304964	0.5	0.162	0	0	Excit
Nsf	0.304691	0.895	0.488	0	0	Excit
Dok5	0.304164	0.409	0.148	0	0	Excit
Nsun2	0.303073	0.477	0.153	0	0	Excit
Macrod2	0.301749	0.998	0.793	0	0	Excit
Tusc3	0.301597	0.776	0.346	0	0	Excit
Rai14	0.301492	0.218	0.037	0	0	Excit
Lrrn2	0.300019	0.545	0.21	0	0	Excit
Cntn1	0.299556	0.97	0.589	0	0	Excit
Klhl29	0.298	0.897	0.477	0	0	Excit
Adgrb1	0.297019	0.531	0.177	0	0	Excit
Myt1l	0.296982	0.982	0.578	0	0	Excit
Rgl1	0.296541	0.699	0.297	0	0	Excit
Cacng2	0.295784	0.615	0.266	0	0	Excit
Arhgap20	0.29524	0.647	0.271	0	0	Excit
Gabrg2	0.295087	0.703	0.309	0	0	Excit
Dab2ip	0.294356	0.448	0.137	0	0	Excit
Mtcl1	0.294298	0.705	0.325	0	0	Excit
Kcnk9	0.293095	0.347	0.054	0	0	Excit
Anxa11	0.293059	0.254	0.022	0	0	Excit
Plec	0.290886	0.45	0.143	0	0	Excit
Susd4	0.290788	0.633	0.271	0	0	Excit
Syt17	0.290524	0.251	0.054	0	0	Excit
Pitpnm3	0.290248	0.536	0.202	0	0	Excit
Rnf150	0.289654	0.874	0.45	0	0	Excit
Fbxo34	0.288461	0.58	0.219	0	0	Excit
Sptbn4	0.288009	0.786	0.373	0	0	Excit
Col4a1	0.287962	0.37	0.072	0	0	Excit
Rps6ka3	0.287184	0.823	0.402	0	0	Excit
Kif5c	0.285647	0.811	0.391	0	0	Excit
Rab15	0.285434	0.395	0.102	0	0	Excit
Rspo3	0.285424	0.27	0.045	0	0	Excit
Gls	0.285109	0.918	0.504	0	0	Excit
Tmem200a	0.282651	0.342	0.101	0	0	Excit
Gramd1b	0.281992	0.815	0.424	0	0	Excit
Nyap2	0.280707	0.844	0.388	0	0	Excit
Clstn1	0.280649	0.694	0.284	0	0	Excit
Snph	0.280021	0.685	0.301	0	0	Excit
Adgrl2	0.279699	0.651	0.277	0	0	Excit
Mfsd4a	0.278331	0.412	0.101	0	0	Excit
Col4a2	0.276435	0.434	0.129	0	0	Excit
Tspan5	0.276141	0.931	0.629	0	0	Excit
Cdh22	0.275782	0.379	0.117	0	0	Excit
Glp2r	0.275734	0.609	0.218	0	0	Excit
Mkx	0.27466	0.471	0.181	0	0	Excit
Inka2	0.274048	0.35	0.064	0	0	Excit
Chd5	0.273251	0.488	0.174	0	0	Excit
Smad3	0.273182	0.531	0.163	0	0	Excit
Hivep1	0.272566	0.477	0.14	0	0	Excit
Rnf217	0.271868	0.511	0.203	0	0	Excit
Mamld1	0.271187	0.537	0.2	0	0	Excit
Pgm2l1	0.270793	0.463	0.132	0	0	Excit
Gpm6a	0.269246	0.932	0.539	0	0	Excit
Actr3b	0.268316	0.559	0.221	0	0	Excit
Camk1d	0.268066	0.956	0.576	0	0	Excit
Plcb1	0.267334	0.998	0.742	0	0	Excit
Trio	0.267159	0.942	0.537	0	0	Excit
Snap91	0.266878	0.897	0.474	0	0	Excit
Ube2e2	0.26631	0.993	0.771	0	0	Excit
Fndc9	0.265924	0.462	0.159	0	0	Excit
Mmp17	0.265472	0.336	0.078	0	0	Excit
Sept9	0.264264	0.26	0.038	0	0	Excit
Ece1	0.263971	0.423	0.129	0	0	Excit
Efcab6	0.263472	0.274	0.05	0	0	Excit
Madd	0.262251	0.601	0.226	0	0	Excit
Olfm2	0.262078	0.525	0.186	0	0	Excit
Ptprn	0.262025	0.598	0.252	0	0	Excit
Dagla	0.261071	0.499	0.162	0	0	Excit
Sox5	0.2607	0.744	0.336	0	0	Excit
Mcf2l	0.259544	0.541	0.209	0	0	Excit
Boc	0.259378	0.235	0.029	0	0	Excit
Shank3	0.259378	0.526	0.202	0	0	Excit
Lrrk2	0.259291	0.617	0.268	0	0	Excit
Frrs1l	0.259098	0.469	0.15	0	0	Excit
Ovol2	0.258786	0.197	0.011	0	0	Excit
Ttll11	0.258242	0.773	0.371	0	0	Excit
Stum	0.258046	0.276	0.063	0	0	Excit
Slc16a10	0.257993	0.309	0.086	0	0	Excit
Gsg1l	0.257833	0.417	0.174	0	0	Excit
Vmn2r87	0.257681	0.274	0.043	0	0	Excit
Inpp4a	0.257658	0.639	0.267	0	0	Excit
Dock3	0.25735	0.992	0.704	0	0	Excit
St3gal5	0.256478	0.616	0.202	0	0	Excit
Hspa12a	0.25494	0.495	0.184	0	0	Excit
Ptchd1	0.254534	0.394	0.12	0	0	Excit
Evi5	0.254024	0.733	0.325	0	0	Excit
Map6	0.253654	0.655	0.262	0	0	Excit
Kcnab2	0.253504	0.404	0.134	0	0	Excit
Arhgap10	0.252754	0.599	0.201	0	0	Excit
Arntl	0.252233	0.566	0.206	0	0	Excit
Rora	0.252108	0.974	0.67	0	0	Excit
Xylt1	0.251529	0.812	0.311	0	0	Excit
Ociad2	0.251293	0.36	0.092	0	0	Excit
Camk2b	0.250615	0.698	0.3	0	0	Excit
Ankrd55	-0.288285	0.019	0.144	0	0	Excit
Sytl5	-0.312638	0.018	0.123	0	0	Excit
Klhl13	-0.329406	0.038	0.144	0	0	Excit
Arhgef6	-0.342263	0.013	0.101	0	0	Excit
Spata13	-0.381904	0.037	0.123	0	0	Excit
Zfp521	-0.397787	0.023	0.108	0	0	Excit
Tmem132c	-0.40504	0.017	0.121	0	0	Excit
Prkch	-0.413583	0.016	0.101	0	0	Excit
Cacna2d2	-0.424204	0.046	0.203	0	0	Excit
Tbc1d4	-0.435486	0.063	0.161	0	0	Excit
Eps8	-0.448684	0.031	0.142	0	0	Excit
Afap1	-0.451349	0.05	0.19	0	0	Excit
Stk32a	-0.456431	0.016	0.137	0	0	Excit
Eya4	-0.465985	0.021	0.104	0	0	Excit
Gm1604b	-0.472526	0.102	0.262	0	0	Excit
Cntnap3	-0.472677	0.053	0.191	0	0	Excit
Tgfa	-0.477201	0.029	0.125	0	0	Excit
Lrrc1	-0.484579	0.083	0.185	0	0	Excit
Cacng4	-0.492491	0.046	0.156	0	0	Excit
Adamts6	-0.496413	0.075	0.193	0	0	Excit
Rerg	-0.504601	0.035	0.206	0	0	Excit
Ptpro	-0.513727	0.152	0.281	0	0	Excit
Il18	-0.52996	0.039	0.116	0	0	Excit
Abat	-0.537102	0.169	0.316	0	0	Excit
Rassf2	-0.590126	0.036	0.109	0	0	Excit
Clic4	-0.598032	0.011	0.11	0	0	Excit
Prox1	-0.601431	0.012	0.13	0	0	Excit
Ston2	-0.605219	0.024	0.127	0	0	Excit
Glul	-0.610635	0.041	0.125	0	0	Excit
Vwc2	-0.611809	0.051	0.192	0	0	Excit
Arhgap12	-0.615524	0.197	0.294	0	0	Excit
Peli2	-0.61695	0.128	0.221	0	0	Excit
Ppfibp2	-0.626968	0.038	0.116	0	0	Excit
Plekhg3	-0.629787	0.01	0.104	0	0	Excit
B3galt5	-0.640137	0.048	0.17	0	0	Excit
Itga9	-0.653429	0.039	0.169	0	0	Excit
Plppr1	-0.6669	0.252	0.351	0	0	Excit
Pik3c2b	-0.674838	0.148	0.26	0	0	Excit
Meis1	-0.677098	0.035	0.17	0	0	Excit
Prkcq	-0.677686	0.013	0.126	0	0	Excit
mt-Nd2	-0.680483	0.12	0.198	0	0	Excit
Phldb1	-0.681402	0.075	0.154	0	0	Excit
Mtss1	-0.681432	0.162	0.309	0	0	Excit
Dock11	-0.683604	0.049	0.243	0	0	Excit
Kazn	-0.685253	0.191	0.305	0	0	Excit
Nhs	-0.689392	0.143	0.326	0	0	Excit
Adcy5	-0.698504	0.277	0.305	0	0	Excit
6330411D24Rik	-0.705204	0.015	0.124	0	0	Excit
Thsd7a	-0.706549	0.344	0.448	0	0	Excit
Htra1	-0.708481	0.032	0.151	0	0	Excit
Dock5	-0.713265	0.014	0.123	0	0	Excit
Tcf7l2	-0.715939	0.008	0.114	0	0	Excit
Tbc1d16	-0.717989	0.078	0.199	0	0	Excit
Pard3b	-0.718473	0.099	0.181	0	0	Excit
Rgs9	-0.718884	0.137	0.219	0	0	Excit
Fign	-0.724995	0.082	0.174	0	0	Excit
Tcf12	-0.726934	0.797	0.713	0	0	Excit
Sik3	-0.729463	0.852	0.755	0	0	Excit
Maf	-0.730037	0.076	0.213	0	0	Excit
Zfp608	-0.730189	0.324	0.405	0	0	Excit
Megf10	-0.733561	0.025	0.149	0	0	Excit
Mitf	-0.734963	0.269	0.31	0	0	Excit
Abca1	-0.737095	0.052	0.164	0	0	Excit
Anln	-0.737427	0.024	0.114	0	0	Excit
Gng7	-0.738179	0.131	0.284	0	0	Excit
Soga1	-0.738896	0.093	0.211	0	0	Excit
Ttyh2	-0.743905	0.029	0.133	0	0	Excit
Ikzf2	-0.74504	0.13	0.213	0	0	Excit
Rcbtb1	-0.748514	0.161	0.233	0	0	Excit
Gad1	-0.74916	0.024	0.294	0	0	Excit
Utrn	-0.751318	0.257	0.371	0	0	Excit
Heg1	-0.752044	0.102	0.17	0	0	Excit
Rasgrp3	-0.758769	0.015	0.112	0	0	Excit
Daam1	-0.759895	0.527	0.49	0	0	Excit
Litaf	-0.763115	0.038	0.15	0	0	Excit
Ttc28	-0.772883	0.27	0.356	0	0	Excit
Cldn11	-0.773652	0.033	0.138	0	0	Excit
Tsc22d3	-0.775984	0.019	0.131	0	0	Excit
Hepacam	-0.777759	0.024	0.148	0	0	Excit
Kcnk13	-0.782394	0.12	0.205	0	0	Excit
Nkain1	-0.782829	0.075	0.162	0	0	Excit
mt-Nd1	-0.78887	0.138	0.238	0	0	Excit
Nek7	-0.794128	0.057	0.211	0	0	Excit
Cobll1	-0.799909	0.035	0.156	0	0	Excit
Kat2b	-0.813886	0.126	0.293	0	0	Excit
Itpr2	-0.819057	0.031	0.156	0	0	Excit
Pld1	-0.829028	0.029	0.157	0	0	Excit
Rffl	-0.830127	0.168	0.247	0	0	Excit
Myo6	-0.830359	0.343	0.353	0	0	Excit
Abtb2	-0.852309	0.017	0.178	0	0	Excit
Slc25a13	-0.855397	0.025	0.191	0	0	Excit
St3gal4	-0.861752	0.111	0.231	0	0	Excit
Btbd11	-0.868705	0.034	0.222	0	0	Excit
Car2	-0.878832	0.036	0.166	0	0	Excit
Dock2	-0.882682	0.017	0.112	0	0	Excit
Ppp2r3a	-0.888464	0.564	0.517	0	0	Excit
Pitpnc1	-0.889463	0.37	0.473	0	0	Excit
Ankrd44	-0.88989	0.276	0.324	0	0	Excit
Slc12a2	-0.8989	0.326	0.322	0	0	Excit
Apbb1ip	-0.903341	0.024	0.122	0	0	Excit
Tns3	-0.904829	0.027	0.177	0	0	Excit
Gatm	-0.905223	0.041	0.174	0	0	Excit
Dnm3	-0.905317	0.85	0.763	0	0	Excit
Agap1	-0.909224	0.729	0.678	0	0	Excit
Bcl2l1	-0.909238	0.336	0.344	0	0	Excit
Gad2	-0.910082	0.023	0.337	0	0	Excit
Limch1	-0.913768	0.653	0.664	0	0	Excit
Mag	-0.919354	0.016	0.155	0	0	Excit
Ugt8a	-0.929518	0.063	0.177	0	0	Excit
Gab2	-0.929584	0.432	0.48	0	0	Excit
Chn2	-0.930081	0.251	0.365	0	0	Excit
Hipk2	-0.936471	0.412	0.415	0	0	Excit
Creb5	-0.938097	0.047	0.188	0	0	Excit
Bmp2k	-0.940415	0.09	0.212	0	0	Excit
Agmo	-0.955617	0.021	0.131	0	0	Excit
Spock3	-0.956231	0.522	0.605	0	0	Excit
Il33	-0.962894	0.015	0.132	0	0	Excit
Entpd1	-0.965307	0.033	0.122	0	0	Excit
St6gal1	-0.97083	0.169	0.27	0	0	Excit
Gjc3	-0.97346	0.019	0.179	0	0	Excit
Pard3	-0.979036	0.442	0.567	0	0	Excit
Ninj2	-0.982198	0.017	0.147	0	0	Excit
Plekhh1	-0.990134	0.031	0.181	0	0	Excit
Foxn3	-1.003	0.631	0.635	0	0	Excit
Arhgef10	-1.00943	0.089	0.22	0	0	Excit
Igsf11	-1.0096	0.341	0.522	0	0	Excit
Galntl6	-1.01222	0.682	0.669	0	0	Excit
Wipf1	-1.02153	0.062	0.213	0	0	Excit
Ano4	-1.02467	0.595	0.587	0	0	Excit
mt-Nd4	-1.02717	0.221	0.35	0	0	Excit
mt-Atp6	-1.03054	0.224	0.348	0	0	Excit
Alk	-1.03845	0.103	0.277	0	0	Excit
Bin1	-1.03893	0.509	0.464	0	0	Excit
mt-Co2	-1.04055	0.23	0.36	0	0	Excit
Slc6a1	-1.0435	0.037	0.407	0	0	Excit
Cdh20	-1.05343	0.351	0.398	0	0	Excit
Kcnip1	-1.05409	0.072	0.313	0	0	Excit
Srgap1	-1.05707	0.169	0.394	0	0	Excit
Clmn	-1.06404	0.152	0.256	0	0	Excit
Pstpip2	-1.06489	0.098	0.232	0	0	Excit
Synpr	-1.06916	0.212	0.316	0	0	Excit
Luzp2	-1.07432	0.304	0.373	0	0	Excit
Pip4k2a	-1.07594	0.488	0.46	0	0	Excit
Kif13a	-1.07612	0.318	0.393	0	0	Excit
Pag1	-1.08034	0.273	0.311	0	0	Excit
Chd7	-1.08097	0.071	0.26	0	0	Excit
Zeb2	-1.08415	0.801	0.684	0	0	Excit
Ptprz1	-1.11057	0.123	0.276	0	0	Excit
Pbx3	-1.13238	0.181	0.313	0	0	Excit
Slc1a3	-1.13368	0.033	0.171	0	0	Excit
Ubash3b	-1.13957	0.214	0.461	0	0	Excit
mt-Co1	-1.13993	0.302	0.42	0	0	Excit
mt-Cytb	-1.14911	0.278	0.42	0	0	Excit
Tspan2	-1.15676	0.03	0.21	0	0	Excit
Fnbp1	-1.15899	0.725	0.614	0	0	Excit
Ptprm	-1.17115	0.277	0.456	0	0	Excit
Maml2	-1.17393	0.189	0.316	0	0	Excit
Fa2h	-1.17452	0.019	0.207	0	0	Excit
Epb41l2	-1.18348	0.218	0.295	0	0	Excit
Pde1c	-1.19359	0.068	0.293	0	0	Excit
mt-Co3	-1.19733	0.308	0.446	0	0	Excit
Arhgap23	-1.19971	0.482	0.427	0	0	Excit
Kcnmb2	-1.20053	0.068	0.231	0	0	Excit
Trf	-1.20447	0.056	0.217	0	0	Excit
Pde8a	-1.20995	0.041	0.224	0	0	Excit
Aspa	-1.21593	0.025	0.195	0	0	Excit
Plekhg1	-1.2179	0.028	0.229	0	0	Excit
Sec14l5	-1.23852	0.027	0.214	0	0	Excit
Cdh19	-1.23923	0.025	0.21	0	0	Excit
Mog	-1.25541	0.022	0.208	0	0	Excit
Pakap	-1.28195	0.437	0.493	0	0	Excit
Ppp1r16b	-1.28209	0.421	0.479	0	0	Excit
Rbms3	-1.29285	0.424	0.515	0	0	Excit
Dock1	-1.29878	0.146	0.331	0	0	Excit
Bcas1	-1.31668	0.022	0.225	0	0	Excit
Cdk19	-1.32139	0.391	0.452	0	0	Excit
Rab31	-1.3307	0.319	0.383	0	0	Excit
Gab1	-1.33193	0.041	0.26	0	0	Excit
Erbin	-1.34899	0.157	0.461	0	0	Excit
Rarb	-1.37338	0.164	0.284	0	0	Excit
Phlpp1	-1.40561	0.733	0.66	0	0	Excit
Daam2	-1.43058	0.027	0.26	0	0	Excit
Sox6	-1.45113	0.054	0.268	0	0	Excit
Plxdc2	-1.48776	0.508	0.619	0	0	Excit
Elmo1	-1.48968	0.669	0.777	0	0	Excit
Ccnd3	-1.5236	0.084	0.185	0	0	Excit
Adipor2	-1.53204	0.226	0.345	0	0	Excit
Tgfbr1	-1.54456	0.107	0.197	0	0	Excit
Mertk	-1.57057	0.022	0.186	0	0	Excit
Npas3	-1.57765	0.353	0.567	0	0	Excit
D7Ertd443e	-1.58344	0.048	0.276	0	0	Excit
Inpp5d	-1.59996	0.028	0.134	0	0	Excit
Tmcc3	-1.61493	0.158	0.458	0	0	Excit
Frmd4b	-1.62069	0.168	0.542	0	0	Excit
Zfhx3	-1.62734	0.104	0.289	0	0	Excit
Lrmda	-1.64916	0.066	0.25	0	0	Excit
Nxph1	-1.65565	0.184	0.373	0	0	Excit
Mobp	-1.67707	0.047	0.256	0	0	Excit
Mbp	-1.70767	0.421	0.413	0	0	Excit
Zbtb20	-1.71768	0.46	0.775	0	0	Excit
Plp1	-1.87041	0.112	0.334	0	0	Excit
Rnf220	-1.94249	0.139	0.315	0	0	Excit
Plcl1	-1.95449	0.586	0.678	0	0	Excit
Qk	-1.96822	0.498	0.748	0	0	Excit
Zfp536	-2.06808	0.192	0.545	0	0	Excit
Prr5l	-2.26321	0.043	0.299	0	0	Excit
Adarb2	-2.30328	0.277	0.395	0	0	Excit
Dock10	-2.38501	0.231	0.671	0	0	Excit
St18	-2.55216	0.076	0.341	0	0	Excit
Erbb4	-2.7767	0.479	0.788	0	0	Excit
Dscaml1	-0.696668	0.615	0.685	1.92685601878086e-322	4.22617330599206e-318	Excit
Iqgap2	0.301155	0.501	0.245	3.4090529563046e-322	7.47707584906288e-318	Excit
Hexb	-0.999187	0.091	0.142	9.28843414181544e-322	2.03723226032438e-317	Excit
Pacs2	-0.578256	0.133	0.201	2.91992796692177e-321	6.40427800984951e-317	Excit
Adam12	-0.447826	0.045	0.134	2.3314834310837e-317	5.11364260939587e-313	Excit
Abi3bp	0.31893	0.181	0.038	1.6417101715537e-315	3.60076291926873e-311	Excit
Usp54	-0.835322	0.327	0.321	3.84259943400496e-315	8.42797333860308e-311	Excit
Arhgap24	-0.619334	0.066	0.149	6.55941053672077e-315	1.43867551301897e-310	Excit
Tubb4a	-0.840886	0.237	0.247	1.503809075923e-310	3.2983e-306	Excit
Itpk1	-0.846813	0.249	0.255	3.81449e-304	8.36633e-300	Excit
Fyb	-0.881764	0.053	0.106	1.34104e-303	2.94131e-299	Excit
Sept4	-0.688827	0.141	0.19	3.03165e-303	6.64933e-299	Excit
Picalm	-0.877675	0.541	0.473	1.85248e-301	4.06305e-297	Excit
Retreg1	-0.723365	0.365	0.376	1.17407e-296	2.57509e-292	Excit
Map3k1	-0.294827	0.025	0.104	2.02305e-294	4.43716e-290	Excit
Tbc1d5	-0.863144	0.791	0.684	1.00434e-292	2.20281e-288	Excit
Ccbe1	0.276846	0.188	0.046	1.91103e-292	4.19147e-288	Excit
Grik1	-0.781877	0.244	0.349	1.75701e-288	3.85365e-284	Excit
Snx29	-0.818237	0.593	0.523	2.29504e-286	5.03371e-282	Excit
Tnfaip6	-0.541016	0.028	0.101	3.48597e-286	7.64577e-282	Excit
Ypel2	-0.825179	0.43	0.4	8.40492e-286	1.84345e-281	Excit
Rhoj	-0.60434	0.046	0.109	1.36616e-282	2.99639e-278	Excit
Elf1	-0.501082	0.039	0.102	6.14267e-281	1.34727e-276	Excit
Unc13c	-0.61738	0.181	0.283	1.03291e-279	2.26549e-275	Excit
Grip1	-1.27869	0.733	0.575	1.36054e-279	2.98407e-275	Excit
Pex5l	-0.305208	0.922	0.632	1.52607e-279	3.34713e-275	Excit
Lama2	-0.781211	0.084	0.134	3.00125e-277	6.58264e-273	Excit
Tmod2	-0.906955	0.576	0.493	1.99309e-274	4.37145e-270	Excit
Dach1	-0.57961	0.102	0.191	2.21673e-273	4.86195e-269	Excit
Cerk	-0.701784	0.266	0.283	1.45952e-272	3.20116e-268	Excit
Abhd17b	-0.728783	0.325	0.321	3.27184e-272	7.17612e-268	Excit
Foxo1	-0.475856	0.085	0.161	4.60706e-272	1.01047e-267	Excit
Rcan2	-0.565377	0.552	0.587	2.97245e-271	6.51948e-267	Excit
Fchsd2	-0.69284	0.561	0.515	3.71569e-269	8.14962e-265	Excit
Rrbp1	-0.697942	0.161	0.202	5.8295e-269	1.27859e-264	Excit
Sema6a	-0.687265	0.253	0.31	5.37803e-263	1.17956e-258	Excit
Tmeff1	-0.701822	0.277	0.293	8.994e-263	1.97265e-258	Excit
Kif13b	-0.83078	0.461	0.406	5.67093e-262	1.2438e-257	Excit
Grin3a	-0.682149	0.15	0.217	3.20442e-256	7.02826e-252	Excit
Cdc37l1	-0.828287	0.523	0.447	4.59236e-256	1.00724e-251	Excit
Phactr4	-0.465686	0.054	0.114	1.72042e-254	3.77341e-250	Excit
Svil	-0.41866	0.051	0.153	1.74289e-254	3.82268e-250	Excit
Slain1	-0.74964	0.332	0.317	2.59769e-254	5.69751e-250	Excit
Prdm5	-0.372926	0.041	0.107	7.93235e-253	1.7398e-248	Excit
Fkbp5	-0.92131	0.448	0.405	1.04159e-251	2.28453e-247	Excit
Stxbp3	-0.560266	0.098	0.141	1.14281e-251	2.50653e-247	Excit
Fgf13	-0.894768	0.417	0.411	1.48753e-250	3.26261e-246	Excit
Cald1	-0.493031	0.055	0.115	1.28994e-246	2.82922e-242	Excit
Phka1	-0.459022	0.099	0.162	1.355e-245	2.97192e-241	Excit
Map4k4	-0.691432	0.477	0.43	2.59499e-245	5.6916e-241	Excit
Kctd13	-0.49466	0.066	0.114	4.25767e-245	9.33835e-241	Excit
Sash1	-0.543298	0.186	0.247	4.3827e-243	9.61258e-239	Excit
Nbas	-0.775033	0.562	0.487	7.93203e-243	1.73973e-238	Excit
Lyn	-1.00107	0.183	0.195	8.00336e-242	1.75538e-237	Excit
Tenm3	0.263836	0.724	0.442	2.05407e-241	4.50519e-237	Excit
Pnpla7	-0.608941	0.091	0.133	3.23256e-241	7.08997e-237	Excit
Ncam1	-0.691514	0.921	0.81	3.36181e-239	7.37345e-235	Excit
Stard9	-0.611192	0.211	0.232	2.45919e-237	5.39375e-233	Excit
Inpp5f	-0.546029	0.239	0.272	2.4826e-237	5.44508e-233	Excit
Adra1a	-0.455537	0.129	0.203	3.60105e-235	7.89819e-231	Excit
Add3	-0.663526	0.304	0.308	1.74877e-234	3.83557e-230	Excit
Gulp1	-0.355873	0.05	0.115	1.40616e-230	3.08414e-226	Excit
Gna12	-0.650991	0.213	0.221	8.55683e-230	1.87677e-225	Excit
Pik3r1	-0.783759	0.421	0.358	4.68142e-228	1.02678e-223	Excit
Reln	-0.75571	0.152	0.218	1.48158e-227	3.24954e-223	Excit
Kctd8	-0.584028	0.225	0.297	7.15735e-225	1.56982e-220	Excit
Arhgap22	-0.71961	0.124	0.158	7.4194e-222	1.6273e-217	Excit
Otud7b	-0.806997	0.451	0.382	4.34202e-220	9.52335e-216	Excit
Crlf3	-0.478481	0.077	0.125	1.49457e-217	3.27804e-213	Excit
Ntng1	0.441918	0.456	0.231	4.33359e-215	9.50486e-211	Excit
Nav2	-0.269963	0.987	0.737	7.45464e-213	1.63503e-208	Excit
Nfia	-0.798323	0.449	0.447	6.83094e-212	1.49823e-207	Excit
Wnk1	-0.705975	0.729	0.619	4.06915e-210	8.92486e-206	Excit
Tshz2	1.02852	0.257	0.16	2.67961e-208	5.87719e-204	Excit
Lima1	-0.3598	0.083	0.143	4.17187e-206	9.15017e-202	Excit
Arsg	-0.496259	0.078	0.111	3.72515e-205	8.17037e-201	Excit
Rftn1	-0.544762	0.091	0.138	8.97916e-204	1.9694e-199	Excit
Fgfr2	-0.736969	0.842	0.696	1.06856e-203	2.34367e-199	Excit
Lgmn	-0.726555	0.163	0.171	1.5336e-197	3.36365e-193	Excit
Rreb1	-0.874367	0.157	0.172	1.30874e-196	2.87047e-192	Excit
St3gal6	-0.593025	0.107	0.14	9.48019e-196	2.07929e-191	Excit
Scd2	-0.499851	0.118	0.145	1.89225e-194	4.15027e-190	Excit
Kcnab1	-0.592176	0.568	0.56	3.85804e-194	8.46185e-190	Excit
Arhgap18	-0.348839	0.186	0.248	1.07898e-191	2.36652e-187	Excit
Sulf1	0.250107	0.192	0.068	1.78364e-191	3.91206e-187	Excit
Frmd5	-0.879834	0.902	0.776	5.68588e-190	1.24709e-185	Excit
0610040J01Rik	-0.66276	0.077	0.101	4.69131e-186	1.02895e-181	Excit
Cst3	-0.571749	0.107	0.139	2.23664e-185	4.90563e-181	Excit
Mtus1	-0.462578	0.081	0.12	1.44594e-184	3.17138e-180	Excit
Rhoq	-0.443625	0.15	0.19	3.12399e-184	6.85184e-180	Excit
Sncaip	-0.355501	0.106	0.185	1.45629e-183	3.19407e-179	Excit
Fam102b	-0.405301	0.081	0.126	1.51672e-182	3.32662e-178	Excit
Cntn2	-0.538314	0.144	0.157	2.24161e-182	4.91651e-178	Excit
Hip1	-0.640697	0.418	0.378	1.03677e-181	2.27394e-177	Excit
Adamtsl1	-0.64764	0.223	0.249	1.23543e-181	2.70967e-177	Excit
Arhgap31	-0.639427	0.144	0.182	2.02471e-181	4.44079e-177	Excit
Fnip2	-0.584358	0.334	0.316	7.00392e-181	1.53617e-176	Excit
Zfp710	-0.696064	0.159	0.168	4.1231e-180	9.04319e-176	Excit
Fbxo7	-0.412523	0.09	0.122	4.82147e-180	1.05749e-175	Excit
Rnf13	-0.622035	0.363	0.327	1.20222e-179	2.63683e-175	Excit
Arrdc3	-0.444238	0.073	0.104	3.05142e-179	6.69268e-175	Excit
Mtmr2	-0.523398	0.175	0.183	3.19525e-179	7.00814e-175	Excit
Cntnap2	-0.307585	0.997	0.833	1.54785e-178	3.39491e-174	Excit
Actn2	-0.33327	0.117	0.161	8.77198e-177	1.92396e-172	Excit
Tjp2	-0.481147	0.106	0.131	4.32522e-176	9.48651e-172	Excit
Rin2	-0.406709	0.073	0.113	8.13996e-176	1.78534e-171	Excit
Gnal	-0.597007	0.401	0.374	2.13892e-175	4.69129e-171	Excit
Aff1	-0.503884	0.145	0.167	3.44236e-174	7.55013e-170	Excit
Yes1	-0.310283	0.094	0.152	2.06397e-173	4.52691e-169	Excit
Fam126a	-0.436485	0.123	0.16	2.08542e-170	4.57396e-166	Excit
Cttnbp2nl	-0.56317	0.174	0.18	1.38011e-167	3.027e-163	Excit
Wasf2	-0.655349	0.211	0.199	1.79716e-166	3.94172e-162	Excit
Metap1d	-0.451008	0.252	0.266	8.94106e-164	1.96104e-159	Excit
Mthfs	-0.460747	0.22	0.242	1.0688e-163	2.34421e-159	Excit
Gpr176	-0.334407	0.129	0.181	1.75561e-163	3.85059e-159	Excit
Thsd7b	0.322679	0.405	0.239	4.1848e-163	9.17853e-159	Excit
Elovl7	-0.462174	0.091	0.11	1.29111e-162	2.83178e-158	Excit
Sv2c	-0.390604	0.138	0.195	6.02682e-162	1.32186e-157	Excit
Gfra1	-0.361097	0.075	0.134	1.05844e-161	2.32147e-157	Excit
Lpcat2	-0.632802	0.12	0.125	5.91428e-161	1.29718e-156	Excit
Creb3l2	-0.392047	0.116	0.145	1.12678e-159	2.47137e-155	Excit
Usp6nl	-0.383052	0.1	0.136	2.45032e-158	5.3743e-154	Excit
Akap9	-0.504651	0.611	0.519	6.24255e-158	1.36918e-153	Excit
Micall1	-0.357207	0.072	0.106	2.19527e-157	4.81488e-153	Excit
Kirrel3	-0.655496	0.698	0.659	2.34352e-157	5.14004e-153	Excit
Ror1	-0.356001	0.047	0.104	1.34819e-156	2.95698e-152	Excit
Pacsin2	-0.392538	0.128	0.169	2.12741e-154	4.66606e-150	Excit
Sh3d19	-0.709074	0.369	0.313	1.31072e-153	2.8748e-149	Excit
Unc5c	-0.74069	0.788	0.711	5.13162e-153	1.12552e-148	Excit
E130308A19Rik	-0.604426	0.331	0.296	6.96409e-151	1.52743e-146	Excit
Cradd	-0.480559	0.127	0.153	1.09112e-150	2.39315e-146	Excit
Itgb8	-0.383954	0.097	0.129	1.47279e-150	3.23026e-146	Excit
Edil3	-1.01491	0.799	0.677	1.50905e-150	3.30979e-146	Excit
Ccp110	-0.395996	0.086	0.106	6.51605e-149	1.42917e-144	Excit
Ust	-0.540782	0.237	0.258	4.70219e-148	1.03133e-143	Excit
Kif6	-0.439905	0.078	0.102	5.9186e-148	1.29813e-143	Excit
Ssh2	-0.671278	0.931	0.797	2.33077e-147	5.11208e-143	Excit
Smad7	-0.515383	0.154	0.151	2.00458e-146	4.39664e-142	Excit
Klf3	-0.352784	0.076	0.11	2.40186e-146	5.26801e-142	Excit
Myo1d	-0.733715	0.379	0.301	1.89657e-145	4.15975e-141	Excit
Ddr1	-0.445184	0.141	0.153	3.06404e-143	6.72035e-139	Excit
Stxbp6	-0.589671	0.371	0.376	4.79092e-143	1.05079e-138	Excit
St6galnac3	-1.18785	0.73	0.54	5.89103e-142	1.29208e-137	Excit
Vmp1	-0.775767	0.633	0.5	3.26627e-141	7.16392e-137	Excit
Sh3kbp1	-0.542927	0.562	0.49	1.58114e-139	3.46792e-135	Excit
Ankrd13a	-0.414598	0.185	0.194	4.33368e-138	9.50506e-134	Excit
Pacrg	-0.714546	0.55	0.449	1.41861e-134	3.11143e-130	Excit
Mat2a	-0.478776	0.288	0.264	7.37131e-134	1.61675e-129	Excit
Map4	-0.600342	0.572	0.471	8.71428e-134	1.9113e-129	Excit
Tafa5	-0.480955	0.553	0.499	1.18242e-133	2.5934e-129	Excit
Elovl5	-0.323787	0.124	0.156	1.60624e-133	3.52296e-129	Excit
Map7	-0.992649	0.794	0.597	2.17044e-133	4.76043e-129	Excit
Lpp	-0.431701	0.275	0.288	4.00683e-133	8.78818e-129	Excit
Enpp2	-0.882179	0.433	0.337	4.29507e-133	9.42038e-129	Excit
St5	-0.370144	0.131	0.159	5.30638e-132	1.16385e-127	Excit
Mvb12b	-0.512692	0.406	0.353	1.0348e-131	2.26963e-127	Excit
Sept7	-0.851154	0.706	0.538	1.72837e-131	3.79083e-127	Excit
Grik2	-0.571404	0.983	0.843	1.05504e-127	2.31402e-123	Excit
Mpzl1	-0.374746	0.13	0.151	2.15841e-127	4.73403e-123	Excit
Arhgap5	-0.628194	0.567	0.464	2.7854e-126	6.10921e-122	Excit
Ccdc50	-0.53793	0.402	0.342	5.88197e-126	1.29009e-121	Excit
Serpine2	-0.348918	0.12	0.149	1.32405e-125	2.90404e-121	Excit
Pls1	-0.528812	0.182	0.171	4.62243e-125	1.01384e-120	Excit
Mast4	-0.538934	0.934	0.656	8.50021e-125	1.86435e-120	Excit
Zdhhc20	-0.674778	0.602	0.472	1.38803e-123	3.04436e-119	Excit
Arhgap6	-0.361405	0.15	0.195	8.43698e-123	1.85048e-118	Excit
Kndc1	-0.624724	0.242	0.199	1.47121e-120	3.2268e-116	Excit
Hpgds	-0.591539	0.12	0.115	4.23612e-120	9.29108e-116	Excit
Fam102a	-0.35819	0.096	0.105	5.74176e-120	1.25934e-115	Excit
Appl2	-0.34359	0.094	0.111	8.78317e-119	1.92641e-114	Excit
Eps15	-0.51426	0.334	0.289	1.22482e-118	2.68639e-114	Excit
P3h2	-0.651524	0.179	0.172	2.99302e-118	6.56458e-114	Excit
Ywhaq	-0.542255	0.308	0.259	1.29507e-117	2.84048e-113	Excit
Nkain3	-0.540653	0.342	0.35	1.83743e-117	4.03003e-113	Excit
Ppp1r21	-0.548181	0.314	0.263	4.86217e-117	1.06642e-112	Excit
Parm1	-0.376499	0.115	0.147	6.30461e-117	1.38279e-112	Excit
Mpp7	-0.303698	0.139	0.17	2.88055e-115	6.3179e-111	Excit
Robo1	-0.527189	0.771	0.675	3.38523e-113	7.42482e-109	Excit
Gpc6	0.268638	0.553	0.405	1.54085e-112	3.37954e-108	Excit
Rassf8	-0.35908	0.188	0.198	3.02218e-112	6.62855e-108	Excit
Clasp2	-0.562453	0.896	0.75	5.6655e-112	1.24261e-107	Excit
Ttll7	-0.649299	0.581	0.452	1.03941e-111	2.27974e-107	Excit
Tmtc2	-0.622528	0.491	0.434	1.00082e-109	2.19511e-105	Excit
Kcna1	-0.501222	0.267	0.233	1.55937e-109	3.42017e-105	Excit
Sytl2	-0.607233	0.218	0.169	5.84049e-106	1.281e-101	Excit
Vat1l	-0.302547	0.157	0.185	6.13871e-106	1.3464e-101	Excit
P2ry12	-0.656096	0.158	0.135	6.804e-106	1.49232e-101	Excit
Mbnl1	-0.634998	0.638	0.508	1.67116e-105	3.66536e-101	Excit
Gkap1	-0.344054	0.183	0.191	4.4499e-105	9.75997e-101	Excit
Enox2	-0.46534	0.236	0.222	2.67623e-104	5.86977e-100	Excit
Myo1e	-0.452054	0.166	0.16	1.24195e-103	2.72397e-99	Excit
Elf2	-0.481716	0.24	0.208	2.47396e-102	5.42614e-98	Excit
Man1a	-0.571807	0.296	0.284	3.44618e-102	7.5585e-98	Excit
Cuedc1	-0.40433	0.212	0.195	3.68818e-101	8.08928e-97	Excit
Pla2g3	-0.287641	0.133	0.148	9.35116e-101	2.05099e-96	Excit
Hecw2	-0.263504	0.971	0.75	2.27259e-99	4.98446e-95	Excit
Kctd3	-0.489464	0.236	0.192	5.85915e-99	1.28509e-94	Excit
Hnrnpa2b1	-0.461784	0.455	0.377	1.37171e-98	3.00857e-94	Excit
Bcat1	-0.302024	0.129	0.147	5.40394e-97	1.18525e-92	Excit
Tmc7	-0.35127	0.105	0.105	5.86106e-97	1.28551e-92	Excit
Ube2d1	-0.492027	0.322	0.267	3.06731e-96	6.72753e-92	Excit
Fth1	-0.390989	0.119	0.122	9.79637e-95	2.14864e-90	Excit
Tmeff2	-1.02085	0.95	0.784	1.90599e-92	4.18041e-88	Excit
Arhgef28	-0.520921	0.291	0.248	2.55906e-92	5.61278e-88	Excit
Gpm6b	-0.331775	0.93	0.659	5.1665e-92	1.13317e-87	Excit
Rdx	-0.386102	0.208	0.195	4.27167e-91	9.36906e-87	Excit
Rap1a	-0.507287	0.397	0.316	5.45396e-88	1.19622e-83	Excit
Klhl5	-0.272745	0.113	0.126	7.90948e-87	1.73479e-82	Excit
Fam214a	-0.492175	0.432	0.357	1.69648e-86	3.7209e-82	Excit
Fam234a	-0.330957	0.119	0.12	2.73387e-86	5.99621e-82	Excit
Cntnap5c	-0.41664	0.272	0.298	3.71913e-85	8.15718e-81	Excit
Zfand6	-0.457954	0.258	0.214	4.41278e-84	9.67855e-80	Excit
Itprid2	-0.361975	0.135	0.123	7.05904e-84	1.54826e-79	Excit
Cep97	-0.336254	0.136	0.133	2.18406e-83	4.79029e-79	Excit
Tshz1	-0.331609	0.142	0.146	1.10148e-82	2.41587e-78	Excit
Nav1	-0.467314	0.567	0.481	1.88486e-82	4.13405e-78	Excit
Paqr8	-0.418006	0.139	0.125	1.52218e-78	3.3386e-74	Excit
Pcolce2	-0.382007	0.153	0.142	1.81757e-78	3.98647e-74	Excit
Ppp1cc	-0.272135	0.153	0.156	3.56232e-78	7.81323e-74	Excit
Csmd3	-0.432923	0.988	0.908	2.39177e-76	5.24587e-72	Excit
Grb14	-0.571191	0.334	0.254	8.87005e-76	1.94547e-71	Excit
Tulp4	-0.547265	0.693	0.547	1.10054e-75	2.41381e-71	Excit
Atp11a	-0.361357	0.262	0.228	2.85629e-75	6.2647e-71	Excit
Phkb	-0.414572	0.393	0.336	6.81256e-75	1.4942e-70	Excit
Ints6l	-0.410523	0.315	0.268	7.4692e-75	1.63822e-70	Excit
Fgf1	-0.31148	0.204	0.205	9.48678e-75	2.08073e-70	Excit
Gpc5	-1.41445	0.239	0.185	4.93227e-74	1.0818e-69	Excit
Skap2	-0.476094	0.17	0.132	7.04211e-74	1.54455e-69	Excit
Txndc16	-0.445614	0.39	0.318	1.16791e-73	2.56157e-69	Excit
1110004F10Rik	-0.251209	0.156	0.159	1.91737e-73	4.20537e-69	Excit
Nckap5	-0.602088	0.217	0.188	2.37643e-73	5.21222e-69	Excit
Lrrc8d	-0.428879	0.377	0.308	1.81101e-72	3.9721e-68	Excit
Heatr5a	-0.403704	0.129	0.114	1.33568e-71	2.92955e-67	Excit
Git2	-0.481662	0.367	0.288	1.06748e-70	2.3413e-66	Excit
Tmem164	-0.408673	0.293	0.268	1.24618e-70	2.73324e-66	Excit
5031439G07Rik	-0.501136	0.35	0.261	7.82866e-70	1.71706e-65	Excit
Zeb1	-0.574136	0.639	0.52	8.51332e-70	1.86723e-65	Excit
Ptpn11	-0.439984	0.373	0.296	1.5595e-69	3.42045e-65	Excit
St3gal3	-0.543152	0.594	0.455	9.07963e-69	1.99143e-64	Excit
Sipa1l2	-0.425956	0.198	0.171	1.06464e-67	2.33508e-63	Excit
Rps6ka5	-0.442955	0.481	0.396	6.45336e-66	1.41542e-61	Excit
Abl1	-0.438137	0.376	0.3	7.55208e-66	1.6564e-61	Excit
Gprin3	-0.269211	0.173	0.163	9.62536e-66	2.11113e-61	Excit
Grid2	-0.413112	0.88	0.767	1.4123e-64	3.0976e-60	Excit
Dock4	-0.635432	0.867	0.715	9.34789e-64	2.05027e-59	Excit
Sulf2	-0.405937	0.256	0.234	1.56298e-63	3.42808e-59	Excit
Fstl5	-0.391071	0.293	0.273	1.78261e-63	3.90979e-59	Excit
Traf6	-0.270692	0.106	0.103	9.80693e-63	2.15095e-58	Excit
Anapc16	-0.304373	0.139	0.13	1.43114e-62	3.13892e-58	Excit
Cyth1	-0.479184	0.434	0.326	3.15966e-62	6.93008e-58	Excit
Acsl3	-0.429835	0.215	0.175	1.11408e-61	2.4435e-57	Excit
Tnrc6a	-0.40706	0.667	0.522	1.13409e-61	2.4874e-57	Excit
Fryl	-0.514866	0.666	0.516	1.84767e-61	4.0525e-57	Excit
Dclk2	-0.337643	0.423	0.362	2.26124e-60	4.95957e-56	Excit
Cipc	-0.411776	0.27	0.205	3.86539e-60	8.47797e-56	Excit
Sgk3	-0.530903	0.367	0.268	3.08715e-59	6.77105e-55	Excit
Tox3	-0.321246	0.215	0.21	3.41264e-58	7.48494e-54	Excit
Aim2	-0.330841	0.143	0.125	5.9851e-58	1.31271e-53	Excit
Rnf144a	-0.424698	0.264	0.201	1.81903e-57	3.98967e-53	Excit
Tor1aip1	-0.312993	0.152	0.13	2.37429e-57	5.20753e-53	Excit
Zhx3	-0.44709	0.52	0.41	2.64735e-57	5.80643e-53	Excit
Ctnna3	-0.657339	0.821	0.671	3.33951e-57	7.32455e-53	Excit
Rnf180	-0.403317	0.316	0.269	7.0712e-57	1.55093e-52	Excit
B4galt1	-0.41182	0.109	0.09	9.15832e-57	2.00869e-52	Excit
Prex2	-0.506203	0.132	0.118	1.97082e-56	4.32261e-52	Excit
Rtn4	-0.618416	0.745	0.564	4.04087e-56	8.86285e-52	Excit
Inpp4b	-0.414837	0.41	0.401	1.34873e-55	2.95816e-51	Excit
Pcdh11x	-0.481997	0.501	0.42	9.8682e-55	2.16439e-50	Excit
Ryr3	-0.331847	0.669	0.382	2.02023e-54	4.43098e-50	Excit
Hmox2	-0.351537	0.223	0.181	2.52144e-54	5.53027e-50	Excit
Pgap2	-0.258672	0.133	0.123	3.88251e-54	8.51551e-50	Excit
Rcbtb2	-0.326045	0.143	0.123	4.91896e-54	1.07888e-49	Excit
Tm6sf1	-0.290696	0.184	0.163	9.37589e-54	2.05641e-49	Excit
Zfp740	-0.308422	0.179	0.148	1.08126e-52	2.37153e-48	Excit
Galnt7	-0.433335	0.36	0.293	1.19673e-52	2.62478e-48	Excit
Insyn2a	-0.274128	0.133	0.118	1.17485e-51	2.5768e-47	Excit
Lrch3	-0.45077	0.568	0.434	1.5447e-51	3.38798e-47	Excit
Serinc3	-0.543065	0.288	0.2	1.79716e-51	3.94172e-47	Excit
Ick	-0.339231	0.181	0.143	2.29235e-51	5.02782e-47	Excit
Pak2	-0.410015	0.332	0.26	4.94754e-51	1.08514e-46	Excit
Dennd5a	-0.438141	0.463	0.354	5.67036e-50	1.24368e-45	Excit
Tsc22d4	-0.306579	0.164	0.141	6.0116e-50	1.31852e-45	Excit
Wdfy2	-0.429886	0.329	0.245	7.46391e-50	1.63706e-45	Excit
Wwp1	-0.348171	0.385	0.316	2.88111e-49	6.31913e-45	Excit
Itch	-0.484747	0.656	0.497	7.13003e-49	1.56383e-44	Excit
Slc38a2	-0.472247	0.337	0.25	8.98517e-49	1.97072e-44	Excit
Plekha1	-0.573711	0.555	0.393	1.28914e-48	2.82746e-44	Excit
Lifr	-0.410579	0.208	0.152	2.31188e-48	5.07065e-44	Excit
March8	-0.355391	0.237	0.186	2.77066e-48	6.07688e-44	Excit
Sirt2	-0.341565	0.254	0.203	9.56446e-48	2.09777e-43	Excit
1110059E24Rik	-0.271875	0.158	0.141	2.29794e-47	5.04007e-43	Excit
Stat5b	-0.289317	0.253	0.227	2.47563e-47	5.4298e-43	Excit
Snx1	-0.389466	0.346	0.268	3.15712e-47	6.92452e-43	Excit
Cdk5rap2	-0.319339	0.165	0.13	3.2411e-47	7.1087e-43	Excit
Psap	-0.353481	0.272	0.217	6.92145e-47	1.51808e-42	Excit
Cab39l	-0.407418	0.314	0.244	1.07103e-46	2.3491e-42	Excit
Nxpe3	-0.273894	0.155	0.133	2.55127e-46	5.5957e-42	Excit
Pot1b	-0.288032	0.141	0.118	1.09051e-44	2.39183e-40	Excit
Gnao1	-0.56564	0.894	0.706	1.20446e-43	2.64175e-39	Excit
Samd4	-0.42607	0.46	0.374	2.17816e-43	4.77736e-39	Excit
Nfatc3	-0.32439	0.275	0.226	2.72573e-43	5.97835e-39	Excit
Nrip1	-0.497865	0.356	0.265	1.28648e-42	2.82163e-38	Excit
Mad1l1	-0.330864	0.263	0.206	2.82434e-42	6.19462e-38	Excit
Rif1	-0.331251	0.275	0.219	6.89035e-42	1.51126e-37	Excit
Npc1	-0.301048	0.196	0.159	9.48405e-42	2.08014e-37	Excit
Strn	-0.386459	0.431	0.316	1.28848e-41	2.82603e-37	Excit
Scamp2	-0.2653	0.109	0.091	3.36515e-41	7.38079e-37	Excit
Dram2	-0.296594	0.163	0.131	3.39195e-41	7.43955e-37	Excit
Lrrn1	-0.373189	0.198	0.147	7.91146e-41	1.73522e-36	Excit
Mpp5	-0.326666	0.213	0.168	8.79992e-41	1.93009e-36	Excit
Ephb1	-0.455436	0.5	0.397	3.59611e-40	7.88734e-36	Excit
Prrg1	-0.312582	0.106	0.09	4.34415e-40	9.52803e-36	Excit
Ptpdc1	-0.250053	0.156	0.129	8.9369e-40	1.96013e-35	Excit
Rnpep	-0.331913	0.216	0.166	1.37868e-39	3.02386e-35	Excit
Shtn1	-0.50762	0.619	0.455	4.01484e-39	8.80574e-35	Excit
Itsn2	-0.524116	0.665	0.49	4.92591e-39	1.0804e-34	Excit
Mef2a	-0.628747	0.743	0.551	1.04493e-38	2.29184e-34	Excit
Nr3c2	-0.364624	0.619	0.506	2.79337e-38	6.1267e-34	Excit
Gabrg3	-0.279509	0.807	0.578	5.43029e-38	1.19103e-33	Excit
Msi2	-0.650379	0.759	0.546	1.94933e-37	4.27546e-33	Excit
Slc10a7	-0.309232	0.229	0.183	5.76582e-37	1.26462e-32	Excit
Son	-0.448069	0.734	0.555	9.23118e-37	2.02467e-32	Excit
Baz2b	-0.519138	0.803	0.617	1.20878e-36	2.65123e-32	Excit
Ivns1abp	-0.364887	0.205	0.148	1.93698e-36	4.24837e-32	Excit
Wwox	-0.490684	0.771	0.608	5.08115e-36	1.11445e-31	Excit
Zfp804a	-0.439877	0.524	0.426	5.29555e-36	1.16147e-31	Excit
Atad2b	-0.410112	0.591	0.448	6.57382e-36	1.44184e-31	Excit
Dusp16	-0.265472	0.116	0.091	8.74089e-36	1.91714e-31	Excit
Man2a2	-0.252628	0.268	0.224	1.98026e-35	4.3433e-31	Excit
Rev3l	-0.405456	0.721	0.543	3.0483e-35	6.68584e-31	Excit
Cacnb2	-0.450312	0.878	0.579	4.29085e-35	9.41112e-31	Excit
Thsd4	-0.273244	0.213	0.191	4.51697e-35	9.90707e-31	Excit
Tom1	-0.25606	0.153	0.123	9.80186e-35	2.14984e-30	Excit
Dnm2	-0.426761	0.515	0.377	1.19438e-34	2.61964e-30	Excit
Bcl9	-0.353362	0.344	0.264	1.26106e-34	2.76588e-30	Excit
Rgma	-0.25823	0.105	0.083	1.58369e-34	3.47351e-30	Excit
Tubgcp5	-0.34461	0.251	0.194	2.15954e-34	4.73651e-30	Excit
Adamts3	-0.281381	0.277	0.231	2.42407e-34	5.31671e-30	Excit
Atf7ip	-0.399355	0.454	0.335	1.76744e-33	3.87652e-29	Excit
Zfp462	-0.373145	0.52	0.426	2.87064e-33	6.29618e-29	Excit
Tasor	-0.401581	0.492	0.367	5.37329e-33	1.17852e-28	Excit
Klf13	-0.524986	0.418	0.263	6.14725e-33	1.34828e-28	Excit
Disc1	-0.274135	0.105	0.079	1.82266e-32	3.99763e-28	Excit
Crppa	-0.349301	0.326	0.254	2.03504e-32	4.46346e-28	Excit
Gabpb2	-0.266866	0.198	0.161	2.51049e-32	5.50626e-28	Excit
Abcg1	-0.290261	0.226	0.173	3.93941e-32	8.64031e-28	Excit
Parp8	-0.358735	0.417	0.332	4.70691e-32	1.03237e-27	Excit
Evi5l	-0.340452	0.365	0.277	1.1824e-31	2.59337e-27	Excit
Hps3	-0.273532	0.131	0.098	1.22361e-31	2.68374e-27	Excit
Zswim5	-0.292766	0.31	0.256	1.64895e-31	3.61663e-27	Excit
Elmsan1	-0.323643	0.197	0.143	3.91764e-31	8.59256e-27	Excit
Hibadh	-0.263864	0.266	0.221	4.04323e-31	8.86801e-27	Excit
Zfp532	-0.431625	0.587	0.435	5.06978e-31	1.11196e-26	Excit
Grk5	-0.250627	0.215	0.19	8.32359e-31	1.82561e-26	Excit
Ttll5	-0.512398	0.59	0.414	1.65025e-30	3.6195e-26	Excit
Thap3	-0.259609	0.201	0.166	1.89058e-30	4.14661e-26	Excit
Ccm2	-0.252187	0.214	0.177	3.23201e-30	7.08878e-26	Excit
Zswim6	-0.523382	0.777	0.576	3.27991e-30	7.19382e-26	Excit
Ankib1	-0.415681	0.587	0.434	5.38237e-30	1.18051e-25	Excit
Pde4b	-1.20498	0.964	0.761	5.46042e-30	1.19763e-25	Excit
Lrch1	-0.45709	0.551	0.424	2.7035e-29	5.92959e-25	Excit
Pmepa1	-0.354501	0.201	0.14	3.38486e-29	7.42402e-25	Excit
Glud1	-0.258473	0.231	0.186	4.53706e-29	9.95114e-25	Excit
Mettl15	-0.273198	0.165	0.128	7.27929e-29	1.59657e-24	Excit
Kat6a	-0.36752	0.392	0.283	1.05247e-28	2.30838e-24	Excit
Slc24a3	-0.382669	0.601	0.5	1.5178e-28	3.32899e-24	Excit
Agps	-0.316123	0.295	0.221	5.56105e-28	1.2197e-23	Excit
Dennd2a	-0.290815	0.246	0.187	1.24195e-27	2.72397e-23	Excit
Klhl2	-0.588904	0.725	0.513	2.00583e-27	4.39938e-23	Excit
Ugp2	-0.262715	0.192	0.149	4.57421e-27	1.00326e-22	Excit
Slc4a4	-0.514848	0.509	0.366	7.7584e-27	1.70165e-22	Excit
Tmem151a	-0.253229	0.134	0.096	1.66202e-26	3.6453e-22	Excit
Xiap	-0.315335	0.271	0.203	2.74485e-26	6.02029e-22	Excit
Fam49b	-0.268022	0.842	0.59	1.08306e-25	2.37548e-21	Excit
Tle1	-0.272247	0.298	0.241	1.20819e-25	2.64992e-21	Excit
Zfand4	-0.258774	0.175	0.135	1.72297e-25	3.779e-21	Excit
Itgav	-0.371312	0.276	0.204	1.73513e-25	3.80565e-21	Excit
Arid1a	-0.384447	0.463	0.333	2.43696e-25	5.34499e-21	Excit
Slc44a1	-0.548395	0.698	0.501	3.64891e-24	8.00316e-20	Excit
Pde7b	-0.323811	0.592	0.381	2.00365e-23	4.39461e-19	Excit
Stox2	-0.491977	0.828	0.598	3.12703e-23	6.8585e-19	Excit
Pkp4	-0.443053	0.727	0.543	5.85925e-23	1.28511e-18	Excit
Kif1b	-0.297927	0.948	0.726	1.34915e-22	2.9591e-18	Excit
Bicra	-0.330154	0.343	0.249	3.05076e-22	6.69123e-18	Excit
Enox1	-0.373444	0.902	0.742	4.17714e-22	9.16172e-18	Excit
Stat3	-0.262943	0.218	0.168	5.2928e-22	1.16087e-17	Excit
Bach2	-0.39807	0.711	0.539	7.10268e-22	1.55783e-17	Excit
Sgk1	-0.32409	0.511	0.398	8.85214e-22	1.94154e-17	Excit
Ptn	-0.560923	0.475	0.325	1.20497e-21	2.64285e-17	Excit
Wls	-0.267938	0.174	0.138	1.46191e-21	3.2064e-17	Excit
Macf1	-0.250962	0.981	0.788	1.83474e-21	4.02413e-17	Excit
Scamp5	-0.299183	0.315	0.225	2.71681e-21	5.95878e-17	Excit
Otulinl	-0.397335	0.197	0.126	3.8175e-21	8.37292e-17	Excit
Ophn1	-0.557802	0.554	0.387	3.86644e-21	8.48025e-17	Excit
Aatk	-0.283699	0.234	0.163	8.81666e-21	1.93376e-16	Excit
Dner	-0.251961	0.426	0.357	9.18205e-21	2.0139e-16	Excit
Prkdc	-0.266831	0.313	0.242	1.17564e-20	2.57853e-16	Excit
Scarb2	-0.268418	0.222	0.161	3.14947e-20	6.90774e-16	Excit
Mast3	-0.460102	0.586	0.271	4.60551e-20	1.01013e-15	Excit
BC052040	-0.271438	0.342	0.269	3.26615e-19	7.16364e-15	Excit
Zbtb16	-0.41133	0.821	0.523	3.70377e-19	8.12349e-15	Excit
Rptor	-0.269058	0.726	0.466	4.21345e-19	9.24135e-15	Excit
Trappc10	-0.250251	0.243	0.177	1.00386e-18	2.20178e-14	Excit
Apbb2	-0.314969	0.83	0.574	1.12991e-18	2.47824e-14	Excit
Slc44a5	-0.311185	0.309	0.239	1.39693e-18	3.06388e-14	Excit
Pafah1b1	-0.256338	0.859	0.612	1.62301e-18	3.55975e-14	Excit
Invs	-0.254268	0.221	0.166	2.38327e-18	5.22723e-14	Excit
Tesk2	-0.259105	0.148	0.101	3.83657e-18	8.41474e-14	Excit
Resf1	-0.262976	0.2	0.143	4.64965e-18	1.01981e-13	Excit
Slk	-0.307039	0.323	0.228	1.02665e-17	2.25176e-13	Excit
Zfp280c	-0.319058	0.398	0.284	1.1632e-17	2.55124e-13	Excit
Trps1	-0.340944	0.601	0.483	1.64309e-17	3.60379e-13	Excit
Sh3gl3	-0.290849	0.306	0.228	2.95213e-17	6.47492e-13	Excit
Fmnl2	-0.421727	0.844	0.559	3.53727e-17	7.7583e-13	Excit
Sirpa	-0.32738	0.421	0.199	4.31987e-17	9.47477e-13	Excit
Dst	-0.417213	0.943	0.773	5.14561e-17	1.12859e-12	Excit
Morc3	-0.263147	0.207	0.147	7.43744e-17	1.63125e-12	Excit
Slc20a2	-0.301735	0.306	0.218	1.11447e-16	2.44438e-12	Excit
Clk1	-0.347858	0.53	0.378	1.30195e-16	2.85557e-12	Excit
Lhfpl3	-0.761171	0.624	0.461	1.47604e-16	3.23739e-12	Excit
Pde3b	-0.602231	0.433	0.28	1.60458e-16	3.51932e-12	Excit
Usp24	-0.402592	0.584	0.411	2.00923e-16	4.40685e-12	Excit
Supt3	-0.320914	0.445	0.329	3.40558e-16	7.46945e-12	Excit
Rnf216	-0.388877	0.581	0.421	3.73412e-16	8.19005e-12	Excit
Washc2	-0.254514	0.227	0.159	1.48995e-15	3.26792e-11	Excit
Snx30	-0.391967	0.369	0.24	1.72791e-15	3.78983e-11	Excit
Aplp1	-0.303601	0.284	0.191	3.08543e-15	6.76727e-11	Excit
C530008M17Rik	-0.259536	0.414	0.323	8.63737e-15	1.89443e-10	Excit
Cwf19l2	-0.282395	0.299	0.216	3.0824e-14	6.76063e-10	Excit
Mgat4a	-0.250255	0.399	0.209	3.15621e-14	6.92252e-10	Excit
Osbpl11	-0.355435	0.281	0.188	3.9845e-14	8.73919e-10	Excit
Ncoa3	-0.309991	0.335	0.236	4.32847e-14	9.49363e-10	Excit
Synj2	-0.267817	0.401	0.185	8.83338e-14	1.93743e-09	Excit
Blnk	-0.361415	0.105	0.061	2.04082e-13	4.47614e-09	Excit
Atp8a1	-0.292789	0.939	0.749	2.75892e-13	6.05115e-09	Excit
Ddx5	-0.357862	0.521	0.359	3.19524e-13	7.00812e-09	Excit
Klf12	-0.328624	0.862	0.585	3.80598e-13	8.34765e-09	Excit
Epn2	-0.513429	0.612	0.41	3.91341e-13	8.58328e-09	Excit
Fhit	-0.467039	0.505	0.369	5.5356e-13	1.21412e-08	Excit
Mink1	-0.333025	0.449	0.308	1.22855e-12	2.69457e-08	Excit
Gphn	-0.344119	0.982	0.833	1.28567e-12	2.81987e-08	Excit
Acbd5	-0.250349	0.326	0.24	2.01011e-12	4.40878e-08	Excit
Vgll4	-0.395401	0.389	0.263	2.85303e-12	6.25755e-08	Excit
Wdr20	-0.336772	0.41	0.276	2.88565e-12	6.3291e-08	Excit
Phactr2	-0.295054	0.227	0.172	5.03471e-12	1.10426e-07	Excit
Ddx17	-0.344356	0.513	0.354	5.81895e-12	1.27627e-07	Excit
Lpgat1	-0.307054	0.675	0.423	5.88055e-12	1.28978e-07	Excit
Aftph	-0.26923	0.579	0.349	9.93968e-12	2.18007e-07	Excit
Gtf2h2	-0.276715	0.246	0.17	1.17676e-11	2.581e-07	Excit
Fkbp15	-0.263919	0.278	0.195	1.88797e-11	4.14089e-07	Excit
Dip2a	-0.340642	0.435	0.303	3.67403e-11	8.05824e-07	Excit
Atp11c	-0.268558	0.317	0.237	7.06878e-11	1.5504e-06	Excit
Snx24	-0.408807	0.501	0.347	7.77909e-11	1.70619e-06	Excit
Ubr2	-0.290407	0.443	0.315	8.88936e-11	1.9497e-06	Excit
Zfp704	-0.262556	0.628	0.394	1.35343e-10	2.96848e-06	Excit
Scaf11	-0.27649	0.308	0.213	1.39774e-10	3.06566e-06	Excit
Specc1	-0.26811	0.736	0.51	1.61863e-10	3.55014e-06	Excit
Slco3a1	-0.360846	0.568	0.412	1.73486e-10	3.80507e-06	Excit
Col25a1	-0.391013	0.297	0.224	1.77115e-10	3.88465e-06	Excit
Hnrnpdl	-0.250951	0.32	0.225	1.97157e-10	4.32425e-06	Excit
Bckdhb	-0.266945	0.461	0.335	2.31707e-10	5.08202e-06	Excit
Prkn	-0.339804	0.945	0.786	3.94971e-10	8.66289e-06	Excit
Cyfip1	-0.250215	0.508	0.302	4.48794e-10	9.8434e-06	Excit
Alcam	-0.307486	0.642	0.531	4.98402e-10	1.09314e-05	Excit
Itm2b	-0.298964	0.315	0.21	7.00506e-10	1.53642e-05	Excit
Stag2	-0.327001	0.46	0.323	8.13501e-10	1.78425e-05	Excit
Kcna6	-0.263437	0.245	0.165	8.44435e-10	1.8521e-05	Excit
Trim2	-0.381251	0.853	0.672	8.86296e-10	1.94391e-05	Excit
Xrcc4	-0.323889	0.427	0.306	9.17726e-10	2.01285e-05	Excit
Lcorl	-0.307778	0.564	0.436	9.53946e-10	2.09229e-05	Excit
Il1rap	-0.400699	0.635	0.369	1.5066e-09	3.30444e-05	Excit
Sez6l2	-0.441075	0.46	0.292	1.70394e-09	3.73724e-05	Excit
Arid2	-0.307449	0.432	0.299	2.46972e-09	5.41685e-05	Excit
Phf14	-0.262079	0.758	0.514	3.57066e-09	7.83152e-05	Excit
Nfkb1	-0.297784	0.422	0.301	3.72012e-09	8.15935e-05	Excit
Mapt	-0.490405	0.944	0.71	3.86661e-09	8.48063e-05	Excit
Cyld	-0.28868	0.486	0.349	4.53252e-09	9.94118e-05	Excit
Kansl1l	-0.353569	0.59	0.422	5.64957e-09	0.000123912	Excit
Gns	-0.320076	0.271	0.176	6.77627e-09	0.000148624	Excit
Srsf7	-0.305448	0.466	0.324	7.53678e-09	0.000165304	Excit
Cntnap4	-0.266062	0.298	0.231	7.66519e-09	0.000168121	Excit
Rbm39	-0.349963	0.914	0.722	9.62933e-09	0.0002112	Excit
Sorcs1	-0.276333	0.775	0.585	1.20932e-08	0.00026524	Excit
Mdm4	-0.297401	0.539	0.383	1.49507e-08	0.000327915	Excit
Ppp2r2a	-0.343828	0.548	0.376	1.6587e-08	0.000363802	Excit
Prkd1	-0.26802	0.315	0.244	2.03092e-08	0.000445441	Excit
Dock9	-0.326524	0.725	0.481	3.01954e-08	0.000662275	Excit
Kcnc2	-0.638823	0.636	0.397	3.14603e-08	0.00069002	Excit
Tbc1d22a	-0.261376	0.418	0.225	3.66534e-08	0.000803918	Excit
Rgs20	-0.269646	0.455	0.283	3.94604e-08	0.000865486	Excit
Ptpra	-0.377393	0.626	0.437	4.34456e-08	0.000952891	Excit
Lamp2	-0.266165	0.312	0.209	1.01805e-07	0.00223289	Excit
Lims1	-0.364998	0.508	0.348	1.73335e-07	0.00380177	Excit
Fto	-0.268492	0.866	0.626	3.47165e-07	0.00761437	Excit
Zdhhc14	-0.395322	0.784	0.609	4.55426e-07	0.00998885	Excit
Tmem243	-0.276309	0.32	0.216	5.32595e-07	0.0116814	Excit
Nfasc	-0.432258	0.83	0.57	1.17184e-06	0.0257019	Excit
Rb1	-0.354682	0.547	0.378	1.37103e-06	0.0300709	Excit
Crebrf	-0.314345	0.503	0.356	2.31373e-06	0.0507471	Excit
Abhd12	-0.291612	0.529	0.322	2.41563e-06	0.052982	Excit
Zfp652	-0.294953	0.528	0.317	3.03147e-06	0.0664893	Excit
Dpysl2	-0.376487	0.631	0.438	3.18606e-06	0.0698798	Excit
Pak1	-0.474032	0.713	0.448	4.66401e-06	0.102296	Excit
Ubl3	-0.278839	0.387	0.265	6.81042e-06	0.149373	Excit
Anks1	-0.269697	0.445	0.319	1.29967e-05	0.285056	Excit
Rsrp1	-0.324433	0.463	0.299	1.485e-05	0.325704	Excit
Tmem117	-0.276628	0.464	0.358	1.83216e-05	0.401848	Excit
Chst11	-0.253792	0.351	0.268	3.03978e-05	0.666716	Excit
Rab10	-0.372489	0.668	0.474	3.07367e-05	0.674148	Excit
Secisbp2l	-0.267067	0.327	0.209	3.60742e-05	0.791214	Excit
Elavl2	-0.324369	0.56	0.32	3.72711e-05	0.817466	Excit
Ap3b1	-0.34189	0.543	0.365	4.2409e-05	0.930157	Excit
Kdm6a	-0.301556	0.437	0.293	4.63989e-05	1	Excit
Bbs9	-0.300506	0.532	0.336	6.77735e-05	1	Excit
Akap13	-0.347423	0.318	0.2	7.31382e-05	1	Excit
Zfp638	-0.382393	0.833	0.623	7.61825e-05	1	Excit
Extl3	-0.310094	0.424	0.24	7.71622e-05	1	Excit
Klf7	-0.299034	0.539	0.319	8.87073e-05	1	Excit
Sptlc2	-0.253657	0.342	0.231	9.21278e-05	1	Excit
Srgap2	-0.675353	0.85	0.607	0.000109672	1	Excit
Mtdh	-0.269989	0.652	0.428	0.000117206	1	Excit
Pbrm1	-0.309282	0.554	0.383	0.000143432	1	Excit
Pik3c2a	-0.259079	0.448	0.313	0.000144821	1	Excit
Etv6	-0.287478	0.505	0.324	0.000158873	1	Excit
Osbpl9	-0.273572	0.645	0.469	0.000163057	1	Excit
Tbl1xr1	-0.256826	0.491	0.295	0.000203561	1	Excit
Luc7l2	-0.274919	0.95	0.762	0.000211353	1	Excit
Gdi2	-0.29564	0.347	0.226	0.000248982	1	Excit
Pign	-0.262647	0.412	0.286	0.000281083	1	Excit
Cables1	-0.290706	0.245	0.149	0.000419729	1	Excit
Jam3	-0.251399	0.377	0.207	0.000434529	1	Excit
Mkln1	-0.286165	0.695	0.464	0.000496944	1	Excit
Acaca	-0.316483	0.712	0.476	0.000622885	1	Excit
Nsd1	-0.280272	0.863	0.635	0.000705042	1	Excit
Map4k5	-0.289345	0.633	0.407	0.00116774	1	Excit
Trpc4ap	-0.267773	0.397	0.26	0.00171487	1	Excit
Galnt1	-0.254272	0.367	0.244	0.0018086	1	Excit
Washc4	-0.25233	0.326	0.212	0.00220256	1	Excit
Asxl2	-0.26612	0.636	0.419	0.00224259	1	Excit
Dip2b	-0.411591	0.862	0.625	0.00295903	1	Excit
Magi2	-0.448988	0.999	0.931	0.00361025	1	Excit
Rab8b	-0.280026	0.278	0.172	0.00417465	1	Excit
Tab2	-0.288015	0.421	0.274	0.00421974	1	Excit
Rab40c	-0.352294	0.552	0.362	0.00589378	1	Excit
Maml3	-0.457101	0.636	0.454	0.00596046	1	Excit
Insr	-0.320862	0.601	0.409	0.00742107	1	Excit
Nipbl	-0.3526	0.763	0.55	0.00747818	1	Excit
Ankrd28	-0.361854	0.654	0.453	0.00798956	1	Excit
Add1	-0.289948	0.61	0.389	0.00879664	1	Excit
Tbl1x	-0.313733	0.618	0.437	0.00944634	1	Excit
St18	3.59455	0.97	0.082	0	0	ODC
Prr5l	3.35481	0.935	0.044	0	0	ODC
Rnf220	3.0003	0.837	0.125	0	0	ODC
Mbp	2.86745	0.953	0.326	0	0	ODC
Plp1	2.85772	0.907	0.109	0	0	ODC
Mobp	2.73795	0.807	0.042	0	0	ODC
Dock10	2.56197	0.978	0.365	0	0	ODC
D7Ertd443e	2.5397	0.769	0.061	0	0	ODC
Plcl1	2.53793	0.991	0.572	0	0	ODC
Adipor2	2.49877	0.79	0.201	0	0	ODC
Zfp536	2.40967	0.958	0.271	0	0	ODC
St6galnac3	2.329	0.948	0.581	0	0	ODC
Phlpp1	2.318	0.956	0.652	0	0	ODC
Pde4b	2.30009	0.999	0.838	0	0	ODC
Daam2	2.2889	0.722	0.047	0	0	ODC
Arhgap23	2.27083	0.864	0.385	0	0	ODC
Mog	2.2353	0.661	0.023	0	0	ODC
Pakap	2.21812	0.799	0.409	0	0	ODC
Sec14l5	2.2154	0.664	0.03	0	0	ODC
Ppp1r16b	2.19526	0.82	0.388	0	0	ODC
Aspa	2.18201	0.618	0.025	0	0	ODC
Bcas1	2.13893	0.644	0.037	0	0	ODC
Pde8a	2.10046	0.618	0.052	0	0	ODC
Rab31	2.0942	0.785	0.278	0	0	ODC
Fa2h	2.09153	0.609	0.03	0	0	ODC
Map7	2.08346	0.924	0.656	0	0	ODC
Edil3	2.07912	0.977	0.697	0	0	ODC
Qk	2.07503	0.965	0.567	0	0	ODC
Trf	2.07199	0.616	0.057	0	0	ODC
Tspan2	2.0622	0.576	0.044	0	0	ODC
Cdk19	2.04735	0.784	0.36	0	0	ODC
Cdh19	2.02862	0.573	0.041	0	0	ODC
Fnbp1	2.02364	0.915	0.628	0	0	ODC
Tmeff2	2.01185	0.986	0.845	0	0	ODC
Enpp2	2.00764	0.793	0.316	0	0	ODC
Slc24a2	1.90328	0.989	0.833	0	0	ODC
Arhgef10	1.89519	0.58	0.083	0	0	ODC
Plekhh1	1.89276	0.54	0.034	0	0	ODC
Ano4	1.88848	0.903	0.538	0	0	ODC
Clmn	1.87443	0.593	0.139	0	0	ODC
Pstpip2	1.86337	0.538	0.103	0	0	ODC
Plekhg1	1.85956	0.578	0.054	0	0	ODC
Il33	1.84715	0.406	0.018	0	0	ODC
Mast4	1.84475	0.97	0.764	0	0	ODC
Ninj2	1.84449	0.447	0.021	0	0	ODC
Tmod2	1.80727	0.769	0.494	0	0	ODC
Gab1	1.80282	0.585	0.079	0	0	ODC
Mag	1.7891	0.496	0.017	0	0	ODC
Gjc3	1.78609	0.523	0.028	0	0	ODC
Sept7	1.78549	0.813	0.589	0	0	ODC
Ugt8a	1.7853	0.505	0.056	0	0	ODC
Tubb4a	1.76009	0.572	0.186	0	0	ODC
Erbin	1.75591	0.673	0.25	0	0	ODC
Kif13a	1.75583	0.654	0.305	0	0	ODC
Dock1	1.73194	0.64	0.172	0	0	ODC
Itpk1	1.72259	0.576	0.197	0	0	ODC
Car2	1.69896	0.443	0.044	0	0	ODC
Cdh20	1.68482	0.679	0.324	0	0	ODC
Slc12a2	1.67572	0.596	0.277	0	0	ODC
Vmp1	1.67357	0.748	0.535	0	0	ODC
Frmd5	1.67229	0.974	0.815	0	0	ODC
Gatm	1.67072	0.484	0.044	0	0	ODC
Pex5l	1.65	0.938	0.748	0	0	ODC
Usp54	1.64785	0.605	0.277	0	0	ODC
Bcl2l1	1.6385	0.613	0.294	0	0	ODC
Nkain1	1.62467	0.45	0.063	0	0	ODC
Creb5	1.61522	0.426	0.066	0	0	ODC
Otud7b	1.61439	0.643	0.378	0	0	ODC
Mast3	1.60672	0.661	0.387	0	0	ODC
Cdc37l1	1.60193	0.682	0.451	0	0	ODC
Cldn11	1.59588	0.42	0.029	0	0	ODC
St6gal1	1.59249	0.541	0.166	0	0	ODC
Ppp2r3a	1.58718	0.714	0.511	0	0	ODC
Myo1d	1.5853	0.575	0.3	0	0	ODC
Bin1	1.5781	0.714	0.448	0	0	ODC
Ypel2	1.57284	0.629	0.379	0	0	ODC
Slain1	1.56095	0.548	0.287	0	0	ODC
Hipk2	1.55591	0.65	0.373	0	0	ODC
Kif13b	1.54973	0.639	0.398	0	0	ODC
Grm3	1.54229	0.882	0.663	0	0	ODC
Anln	1.54117	0.348	0.022	0	0	ODC
Dnm3	1.53686	0.922	0.786	0	0	ODC
Zeb2	1.53605	0.918	0.713	0	0	ODC
Ttyh2	1.52902	0.405	0.027	0	0	ODC
Slc25a13	1.52646	0.394	0.061	0	0	ODC
Nbas	1.51507	0.669	0.5	0	0	ODC
Agap1	1.51502	0.83	0.682	0	0	ODC
Kndc1	1.50824	0.439	0.183	0	0	ODC
Pak1	1.49912	0.727	0.555	0	0	ODC
Mapt	1.48823	0.905	0.812	0	0	ODC
Sytl2	1.48643	0.406	0.157	0	0	ODC
Sept4	1.47343	0.432	0.121	0	0	ODC
Rcbtb1	1.45704	0.456	0.154	0	0	ODC
Adamtsl1	1.45228	0.52	0.188	0	0	ODC
Pacrg	1.43972	0.622	0.478	0	0	ODC
Myo6	1.43763	0.563	0.312	0	0	ODC
Ctnna3	1.43728	0.783	0.738	0	0	ODC
Tbc1d5	1.43566	0.825	0.723	0	0	ODC
Unc5c	1.42961	0.905	0.723	0	0	ODC
Ttll7	1.42699	0.622	0.498	0	0	ODC
Cobll1	1.42644	0.394	0.046	0	0	ODC
Heg1	1.41791	0.362	0.099	0	0	ODC
Ptprk	1.4167	0.855	0.576	0	0	ODC
Frmd4b	1.4162	0.707	0.298	0	0	ODC
Nkain2	1.41423	0.998	0.955	0	0	ODC
Klhl2	1.41257	0.717	0.601	0	0	ODC
Pip4k2a	1.41016	0.699	0.436	0	0	ODC
Hepacam	1.40198	0.37	0.039	0	0	ODC
Phldb1	1.40084	0.382	0.07	0	0	ODC
Dock5	1.39868	0.35	0.022	0	0	ODC
Slc44a1	1.38781	0.67	0.586	0	0	ODC
Sh3d19	1.38421	0.543	0.306	0	0	ODC
Cpm	1.37202	0.308	0.015	0	0	ODC
Grb14	1.36393	0.476	0.263	0	0	ODC
Ptn	1.36117	0.568	0.371	0	0	ODC
Tmeff1	1.35923	0.452	0.257	0	0	ODC
Cdc42bpa	1.35833	0.889	0.845	0	0	ODC
Opalin	1.35761	0.309	0.009	0	0	ODC
Tsc22d3	1.34169	0.342	0.031	0	0	ODC
Plekhg3	1.33346	0.324	0.012	0	0	ODC
Litaf	1.33252	0.367	0.049	0	0	ODC
Rffl	1.33187	0.44	0.168	0	0	ODC
Nfasc	1.32294	0.713	0.696	0	0	ODC
Abhd17b	1.32247	0.477	0.297	0	0	ODC
Fgfr2	1.32155	0.806	0.762	0	0	ODC
Rtn4	1.31771	0.712	0.644	0	0	ODC
Mal	1.31762	0.312	0.011	0	0	ODC
Igsf11	1.31341	0.661	0.394	0	0	ODC
Dscaml1	1.3094	0.843	0.618	0	0	ODC
Zdhhc20	1.30098	0.576	0.53	0	0	ODC
Cntn2	1.29221	0.36	0.115	0	0	ODC
Megf10	1.28653	0.337	0.045	0	0	ODC
Tnfaip6	1.28344	0.309	0.023	0	0	ODC
Il1rap	1.2834	0.616	0.481	0	0	ODC
Ikzf2	1.28302	0.379	0.137	0	0	ODC
Plekha1	1.27683	0.53	0.464	0	0	ODC
Ncam1	1.27478	0.927	0.854	0	0	ODC
Zbtb16	1.27131	0.778	0.652	0	0	ODC
Sez6l2	1.26914	0.457	0.361	0	0	ODC
Klf13	1.26218	0.472	0.317	0	0	ODC
Magi2	1.25819	0.999	0.959	0	0	ODC
Apod	1.25639	0.26	0.019	0	0	ODC
Pls1	1.25612	0.344	0.148	0	0	ODC
Ppfibp2	1.2521	0.316	0.037	0	0	ODC
Wipf1	1.24841	0.403	0.093	0	0	ODC
Plaat3	1.24275	0.293	0.013	0	0	ODC
Arhgef28	1.24179	0.454	0.238	0	0	ODC
Daam1	1.2387	0.564	0.499	0	0	ODC
Ttll5	1.22679	0.541	0.494	0	0	ODC
Gnao1	1.21773	0.814	0.796	0	0	ODC
Prkcq	1.2173	0.297	0.032	0	0	ODC
Sema6a	1.21559	0.43	0.257	0	0	ODC
Limch1	1.2112	0.756	0.642	0	0	ODC
Fign	1.2068	0.323	0.096	0	0	ODC
Rhoj	1.20339	0.242	0.05	0	0	ODC
Kcna1	1.18473	0.372	0.23	0	0	ODC
Pak7	1.18457	0.794	0.768	0	0	ODC
Pik3c2b	1.17939	0.361	0.178	0	0	ODC
Prickle2	1.17741	0.9	0.853	0	0	ODC
Clic4	1.17635	0.276	0.025	0	0	ODC
Tmtc2	1.17205	0.57	0.444	0	0	ODC
Tulp4	1.15928	0.636	0.617	0	0	ODC
Elmo1	1.15591	0.903	0.693	0	0	ODC
Ywhaq	1.15465	0.387	0.266	0	0	ODC
E130308A19Rik	1.15419	0.413	0.297	0	0	ODC
Stxbp6	1.14961	0.521	0.349	0	0	ODC
Kat2b	1.14768	0.371	0.183	0	0	ODC
Rftn1	1.14755	0.286	0.086	0	0	ODC
Hecw2	1.1468	0.89	0.855	0	0	ODC
Olfml1	1.14513	0.245	0.009	0	0	ODC
Kcnk13	1.14282	0.337	0.134	0	0	ODC
Kctd3	1.14084	0.33	0.194	0	0	ODC
Shtn1	1.13889	0.536	0.536	0	0	ODC
Plxdc2	1.13724	0.799	0.524	0	0	ODC
Sik3	1.13543	0.813	0.801	0	0	ODC
5031439G07Rik	1.13233	0.401	0.289	0	0	ODC
Gpm6b	1.12769	0.827	0.787	0	0	ODC
Htra1	1.12648	0.282	0.06	0	0	ODC
Kazn	1.12195	0.372	0.228	0	0	ODC
Abtb2	1.1202	0.29	0.066	0	0	ODC
Elovl7	1.11683	0.271	0.072	0	0	ODC
B3galt5	1.11589	0.282	0.081	0	0	ODC
Synj2	1.11308	0.379	0.277	0	0	ODC
Add3	1.11278	0.403	0.29	0	0	ODC
Kctd13	1.10845	0.276	0.058	0	0	ODC
Fmnl2	1.0964	0.673	0.705	0	0	ODC
Tcf12	1.0883	0.751	0.755	0	0	ODC
Mtmr2	1.08701	0.312	0.157	0	0	ODC
Pcdh9	1.08541	1	0.989	0	0	ODC
Csrp1	1.08055	0.237	0.016	0	0	ODC
Pacs2	1.0805	0.32	0.142	0	0	ODC
Zbtb20	1.08026	0.859	0.579	0	0	ODC
Myrf	1.07842	0.242	0.01	0	0	ODC
St3gal4	1.07762	0.315	0.147	0	0	ODC
Exoc6b	1.06773	0.811	0.847	0	0	ODC
Stxbp3	1.0607	0.289	0.091	0	0	ODC
Rnf13	1.05968	0.413	0.333	0	0	ODC
Ube2d1	1.059	0.361	0.283	0	0	ODC
Retreg1	1.05846	0.448	0.358	0	0	ODC
Itsn2	1.05661	0.565	0.578	0	0	ODC
Kif6	1.05268	0.224	0.068	0	0	ODC
Cyp2j12	1.05225	0.211	0.006	0	0	ODC
Chd7	1.0522	0.4	0.127	0	0	ODC
Sox10	1.04774	0.237	0.016	0	0	ODC
Clasp2	1.04461	0.798	0.826	0	0	ODC
Ephb1	1.04362	0.53	0.434	0	0	ODC
Arsg	1.04325	0.253	0.068	0	0	ODC
St3gal3	1.0363	0.51	0.526	0	0	ODC
Cyth1	1.02981	0.417	0.373	0	0	ODC
Tjp2	1.02702	0.266	0.094	0	0	ODC
Sgk3	1.01906	0.344	0.313	0	0	ODC
Lpgat1	1.01705	0.515	0.553	0	0	ODC
Smad7	1.01669	0.288	0.13	0	0	ODC
Arrdc3	1.01626	0.241	0.063	0	0	ODC
Ddr1	1.01405	0.269	0.126	0	0	ODC
Cipc	1.01281	0.32	0.223	0	0	ODC
Scd2	1.00001	0.265	0.109	0	0	ODC
Plxnb3	0.997612	0.217	0.008	0	0	ODC
Abca8a	0.994981	0.181	0.012	0	0	ODC
Ankub1	0.994811	0.203	0.01	0	0	ODC
Baz2b	0.990342	0.667	0.716	0	0	ODC
Ptgds	0.98849	0.202	0.02	0	0	ODC
Lama2	0.985979	0.26	0.084	0	0	ODC
Fryl	0.98593	0.567	0.594	0	0	ODC
Rcan2	0.980581	0.642	0.558	0	0	ODC
Pard3	0.979353	0.561	0.495	0	0	ODC
Hip1	0.978981	0.445	0.39	0	0	ODC
Insc	0.976182	0.21	0.008	0	0	ODC
Dock9	0.976144	0.565	0.608	0	0	ODC
Ptpn11	0.97485	0.358	0.33	0	0	ODC
Pkp4	0.973176	0.588	0.642	0	0	ODC
Foxn3	0.972599	0.687	0.624	0	0	ODC
Inpp5f	0.970086	0.314	0.246	0	0	ODC
Mbnl2	0.967676	0.811	0.835	0	0	ODC
Lpar1	0.965628	0.211	0.051	0	0	ODC
Rnf144a	0.965141	0.31	0.219	0	0	ODC
Slc38a2	0.964507	0.327	0.287	0	0	ODC
Gna12	0.96275	0.325	0.199	0	0	ODC
Hhip	0.956752	0.182	0.012	0	0	ODC
Lrrn1	0.956711	0.258	0.157	0	0	ODC
Ermn	0.955248	0.2	0.006	0	0	ODC
Dip2a	0.954278	0.393	0.364	0	0	ODC
Folh1	0.953518	0.211	0.016	0	0	ODC
Neo1	0.942841	0.505	0.558	0	0	ODC
Lzts2	0.940447	0.216	0.051	0	0	ODC
Sulf2	0.937603	0.327	0.231	0	0	ODC
Ccp110	0.934737	0.223	0.074	0	0	ODC
Prox1	0.93459	0.227	0.045	0	0	ODC
Pcolce2	0.934312	0.213	0.136	0	0	ODC
Kif1b	0.928418	0.778	0.846	0	0	ODC
Vps8	0.924132	0.415	0.454	0	0	ODC
Mob3b	0.920443	0.196	0.038	0	0	ODC
Slc6a1	0.91964	0.349	0.203	0	0	ODC
Jam3	0.914098	0.311	0.288	0	0	ODC
Srgap1	0.91119	0.376	0.267	0	0	ODC
Nfia	0.910369	0.662	0.412	0	0	ODC
Kif21a	0.901251	0.655	0.759	0	0	ODC
Ston2	0.900844	0.222	0.051	0	0	ODC
Galnt6	0.900766	0.183	0.006	0	0	ODC
Fbxo7	0.888044	0.222	0.087	0	0	ODC
Rtkn2	0.886152	0.177	0.025	0	0	ODC
Eps15	0.878503	0.34	0.306	0	0	ODC
Wnk1	0.871839	0.619	0.683	0	0	ODC
Ubash3b	0.871382	0.457	0.319	0	0	ODC
Gal3st1	0.871365	0.193	0.029	0	0	ODC
Cldn14	0.858914	0.156	0.004	0	0	ODC
Atp8a1	0.858352	0.791	0.852	0	0	ODC
Fam102a	0.857123	0.209	0.082	0	0	ODC
Myo1e	0.854123	0.254	0.147	0	0	ODC
Lgi3	0.853109	0.195	0.078	0	0	ODC
Prrg1	0.852379	0.188	0.083	0	0	ODC
Wscd1	0.848832	0.198	0.051	0	0	ODC
Kcnj10	0.846511	0.17	0.012	0	0	ODC
Fbxw15	0.841684	0.138	0.004	0	0	ODC
Pik3r1	0.837583	0.436	0.381	0	0	ODC
Mboat1	0.836114	0.172	0.015	0	0	ODC
Phactr4	0.817328	0.197	0.065	0	0	ODC
Glul	0.811862	0.213	0.062	0	0	ODC
Npas3	0.808854	0.699	0.421	0	0	ODC
Nfe2l3	0.807031	0.166	0.035	0	0	ODC
Prkd3	0.80637	0.194	0.026	0	0	ODC
Tmem63a	0.803853	0.174	0.009	0	0	ODC
Pcsk6	0.803141	0.18	0.036	0	0	ODC
Zcchc24	0.802696	0.184	0.026	0	0	ODC
Endod1	0.79899	0.173	0.044	0	0	ODC
Picalm	0.798958	0.506	0.507	0	0	ODC
Meis1	0.798658	0.221	0.083	0	0	ODC
Tns3	0.798242	0.261	0.076	0	0	ODC
App	0.797981	0.807	0.869	0	0	ODC
D16Ertd472e	0.790859	0.169	0.025	0	0	ODC
Pigz	0.784657	0.171	0.044	0	0	ODC
Slc13a1	0.783458	0.129	0.006	0	0	ODC
Klhl4	0.777828	0.149	0.036	0	0	ODC
Micall1	0.773609	0.186	0.073	0	0	ODC
Prima1	0.768693	0.16	0.018	0	0	ODC
Tmcc3	0.75996	0.542	0.27	0	0	ODC
Sorcs1	0.744508	0.755	0.666	0	0	ODC
Trim59	0.742745	0.142	0.012	0	0	ODC
Efnb3	0.737155	0.156	0.039	0	0	ODC
Tfeb	0.735095	0.174	0.046	0	0	ODC
Ndrg1	0.731867	0.146	0.02	0	0	ODC
Gpr37	0.729998	0.138	0.009	0	0	ODC
Rhpn2	0.729853	0.146	0.016	0	0	ODC
Tmem178b	0.721612	0.854	0.868	0	0	ODC
Sh3tc2	0.718341	0.139	0.005	0	0	ODC
Enpp6	0.706933	0.117	0.006	0	0	ODC
Dusp10	0.706102	0.145	0.039	0	0	ODC
Efhd1	0.704536	0.127	0.005	0	0	ODC
Gramd3	0.692916	0.151	0.021	0	0	ODC
Ddc	0.67337	0.113	0.014	0	0	ODC
Gprc5b	0.669626	0.137	0.03	0	0	ODC
Rtkn	0.656275	0.138	0.05	0	0	ODC
Atp10b	0.612809	0.115	0.01	0	0	ODC
Dapk2	0.600243	0.11	0.014	0	0	ODC
Lrp1b	0.59905	0.994	0.949	0	0	ODC
Hapln2	0.57681	0.108	0.005	0	0	ODC
Pllp	0.5648	0.107	0.007	0	0	ODC
Unc5b	0.555053	0.106	0.016	0	0	ODC
Erbb4	0.421722	0.907	0.589	0	0	ODC
Gls	-0.250483	0.276	0.782	0	0	ODC
Nphp4	-0.250622	0.006	0.216	0	0	ODC
Tacc2	-0.254359	0.009	0.213	0	0	ODC
Map4k3	-0.254518	0.188	0.67	0	0	ODC
Macrod1	-0.255345	0.053	0.376	0	0	ODC
Dmxl2	-0.25558	0.159	0.655	0	0	ODC
Srpk2	-0.256517	0.265	0.78	0	0	ODC
Phtf2	-0.257942	0.07	0.43	0	0	ODC
Abhd6	-0.258512	0.044	0.354	0	0	ODC
Vps13a	-0.258797	0.181	0.673	0	0	ODC
Anxa6	-0.26085	0.011	0.216	0	0	ODC
B4galt5	-0.263454	0.009	0.226	0	0	ODC
Ptpn4	-0.263718	0.185	0.678	0	0	ODC
Spata7	-0.264009	0.058	0.423	0	0	ODC
Klhdc10	-0.265571	0.137	0.615	0	0	ODC
Hook2	-0.266009	0.01	0.226	0	0	ODC
Fam169a	-0.267394	0.015	0.258	0	0	ODC
Ppip5k1	-0.268217	0.094	0.51	0	0	ODC
Arsb	-0.268364	0.107	0.533	0	0	ODC
Cmip	-0.268595	0.272	0.777	0	0	ODC
Tro	-0.271279	0.016	0.259	0	0	ODC
Osbpl9	-0.272244	0.171	0.621	0	0	ODC
Agrp	-0.273701	0.052	0.39	0	0	ODC
Mmp17	-0.273792	0.012	0.238	0	0	ODC
Ankrd42	-0.273971	0.017	0.28	0	0	ODC
Eif4g3	-0.274471	0.292	0.813	0	0	ODC
Herc1	-0.274899	0.346	0.855	0	0	ODC
5530401A14Rik	-0.27507	0.007	0.22	0	0	ODC
Vopp1	-0.275802	0.04	0.364	0	0	ODC
Spire1	-0.276119	0.217	0.715	0	0	ODC
Usp13	-0.278331	0.029	0.305	0	0	ODC
Dync2h1	-0.27842	0.106	0.544	0	0	ODC
Ptpn12	-0.279854	0.096	0.52	0	0	ODC
Zdhhc2	-0.279918	0.064	0.399	0	0	ODC
Syngap1	-0.28006	0.005	0.226	0	0	ODC
Clstn1	-0.280525	0.107	0.551	0	0	ODC
Tmem132b	-0.280759	0.305	0.791	0	0	ODC
Crmp1	-0.280864	0.015	0.273	0	0	ODC
Trp53bp1	-0.281639	0.067	0.437	0	0	ODC
Wasf1	-0.282109	0.113	0.548	0	0	ODC
Rhobtb2	-0.282348	0.029	0.314	0	0	ODC
Pgm2l1	-0.284533	0.035	0.34	0	0	ODC
Map2k4	-0.284695	0.176	0.684	0	0	ODC
Bzw2	-0.284896	0.051	0.38	0	0	ODC
Man1a2	-0.285081	0.193	0.666	0	0	ODC
Tcaf1	-0.285618	0.141	0.635	0	0	ODC
Cep126	-0.285833	0.041	0.35	0	0	ODC
Lrrc49	-0.285987	0.094	0.526	0	0	ODC
Lmtk3	-0.286882	0.02	0.286	0	0	ODC
Smarca1	-0.287249	0.031	0.324	0	0	ODC
Pitpna	-0.287536	0.125	0.589	0	0	ODC
Spink10	-0.287801	0.028	0.305	0	0	ODC
Disp2	-0.290092	0.015	0.275	0	0	ODC
Frrs1l	-0.29085	0.035	0.354	0	0	ODC
Hmgb1	-0.292355	0.086	0.448	0	0	ODC
Ncs1	-0.292952	0.014	0.266	0	0	ODC
Eml6	-0.293115	0.322	0.826	0	0	ODC
Nr4a1	-0.293534	0.018	0.268	0	0	ODC
Fam78b	-0.293715	0.026	0.312	0	0	ODC
Palm	-0.294141	0.02	0.296	0	0	ODC
Gm45844	-0.29506	0.039	0.336	0	0	ODC
Trim46	-0.295678	0.011	0.264	0	0	ODC
Shisa7	-0.295935	0.01	0.261	0	0	ODC
Cdh2	-0.297113	0.273	0.74	0	0	ODC
Acsl6	-0.297442	0.013	0.26	0	0	ODC
Sept3	-0.298298	0.019	0.286	0	0	ODC
Faxc	-0.298549	0.024	0.316	0	0	ODC
Nrgn	-0.299035	0.038	0.35	0	0	ODC
Actn1	-0.299921	0.031	0.334	0	0	ODC
Cplx2	-0.30042	0.013	0.243	0	0	ODC
Tspan13	-0.301924	0.032	0.342	0	0	ODC
Nol4l	-0.302849	0.076	0.449	0	0	ODC
Lekr1	-0.303721	0.047	0.373	0	0	ODC
Zfp831	-0.30426	0.009	0.235	0	0	ODC
Epb41l1	-0.304596	0.11	0.552	0	0	ODC
St8sia1	-0.30591	0.013	0.246	0	0	ODC
Dipk1a	-0.306779	0.037	0.355	0	0	ODC
Kif17	-0.306799	0.009	0.247	0	0	ODC
Myo5a	-0.307272	0.259	0.789	0	0	ODC
Sclt1	-0.307562	0.139	0.637	0	0	ODC
Hectd2	-0.308418	0.03	0.335	0	0	ODC
Ccdc149	-0.308424	0.017	0.286	0	0	ODC
Tspoap1	-0.308429	0.013	0.285	0	0	ODC
Aff2	-0.309834	0.133	0.543	0	0	ODC
Mcu	-0.309993	0.119	0.554	0	0	ODC
Prickle1	-0.310246	0.405	0.807	0	0	ODC
Oxct1	-0.310562	0.18	0.7	0	0	ODC
Apex2	-0.310835	0.077	0.493	0	0	ODC
Pde4dip	-0.311459	0.313	0.826	0	0	ODC
Kcnq1	-0.311782	0.11	0.57	0	0	ODC
Ttc39b	-0.312802	0.032	0.329	0	0	ODC
Mast1	-0.313253	0.009	0.261	0	0	ODC
Hdac4	-0.31342	0.104	0.546	0	0	ODC
Acvr2a	-0.315117	0.076	0.454	0	0	ODC
Zswim6	-0.315358	0.287	0.741	0	0	ODC
Akt3	-0.315474	0.374	0.855	0	0	ODC
Rab15	-0.315845	0.013	0.286	0	0	ODC
Gucy1b1	-0.317502	0.049	0.389	0	0	ODC
Hs2st1	-0.317766	0.132	0.626	0	0	ODC
Srgap3	-0.317886	0.275	0.741	0	0	ODC
Pgr	-0.318156	0.014	0.279	0	0	ODC
Ccdc57	-0.318243	0.035	0.365	0	0	ODC
Nup93	-0.318448	0.071	0.459	0	0	ODC
Dag1	-0.31863	0.041	0.394	0	0	ODC
Efr3a	-0.319029	0.119	0.519	0	0	ODC
Stmn3	-0.319554	0.039	0.382	0	0	ODC
Mast2	-0.319785	0.167	0.671	0	0	ODC
Pla2g4e	-0.319869	0.009	0.231	0	0	ODC
Stxbp5	-0.319987	0.174	0.687	0	0	ODC
Clip4	-0.319999	0.019	0.286	0	0	ODC
Cplane1	-0.320197	0.197	0.735	0	0	ODC
Gsdme	-0.320274	0.026	0.299	0	0	ODC
Cfap54	-0.320395	0.015	0.266	0	0	ODC
Col4a1	-0.320677	0.009	0.255	0	0	ODC
2900026A02Rik	-0.321341	0.011	0.261	0	0	ODC
Syt13	-0.321477	0.014	0.291	0	0	ODC
Ptchd1	-0.3219	0.023	0.295	0	0	ODC
Ergic1	-0.322309	0.056	0.444	0	0	ODC
Pkd1	-0.322408	0.089	0.531	0	0	ODC
Stx1a	-0.322658	0.02	0.297	0	0	ODC
Slc23a2	-0.323145	0.089	0.526	0	0	ODC
Kat6b	-0.323234	0.177	0.698	0	0	ODC
Gabra5	-0.323378	0.015	0.242	0	0	ODC
Dbn1	-0.323815	0.01	0.274	0	0	ODC
Vwa5b2	-0.323993	0.007	0.254	0	0	ODC
Rims4	-0.324125	0.01	0.273	0	0	ODC
Kdm7a	-0.324186	0.078	0.452	0	0	ODC
Gnb5	-0.325229	0.027	0.335	0	0	ODC
Celf5	-0.32668	0.023	0.337	0	0	ODC
Nsun2	-0.326744	0.04	0.36	0	0	ODC
Nmt2	-0.326747	0.069	0.484	0	0	ODC
Lyzl4	-0.327749	0.005	0.199	0	0	ODC
Camk2g	-0.329485	0.059	0.417	0	0	ODC
Herc3	-0.331093	0.097	0.534	0	0	ODC
Sod2	-0.331346	0.045	0.401	0	0	ODC
Ece1	-0.331539	0.025	0.317	0	0	ODC
Rnf169	-0.331978	0.156	0.632	0	0	ODC
Ahcyl2	-0.332375	0.223	0.744	0	0	ODC
Tub	-0.33276	0.018	0.319	0	0	ODC
Atp5o	-0.333376	0.054	0.421	0	0	ODC
Numb	-0.333579	0.222	0.682	0	0	ODC
Far2	-0.333642	0.029	0.344	0	0	ODC
Rab40b	-0.334359	0.027	0.332	0	0	ODC
Aifm3	-0.334863	0.015	0.289	0	0	ODC
Ccdc88c	-0.335178	0.009	0.229	0	0	ODC
Hook1	-0.335738	0.049	0.437	0	0	ODC
Focad	-0.338359	0.174	0.675	0	0	ODC
Sez6	-0.339334	0.013	0.245	0	0	ODC
Ncald	-0.340724	0.285	0.705	0	0	ODC
Homer2	-0.340787	0.019	0.277	0	0	ODC
Fhl2	-0.341272	0.016	0.286	0	0	ODC
Tmem44	-0.341566	0.009	0.222	0	0	ODC
March11	-0.341895	0.019	0.295	0	0	ODC
Ndrg4	-0.342304	0.035	0.384	0	0	ODC
Kcnmb4	-0.34236	0.015	0.284	0	0	ODC
Ptpn1	-0.342479	0.048	0.394	0	0	ODC
Ttc7b	-0.342684	0.187	0.712	0	0	ODC
Kcnc1	-0.343246	0.021	0.286	0	0	ODC
Adgrb1	-0.344927	0.04	0.405	0	0	ODC
Nlk	-0.346015	0.362	0.828	0	0	ODC
Plekha7	-0.346306	0.018	0.269	0	0	ODC
Tbc1d30	-0.346782	0.03	0.356	0	0	ODC
Rtn3	-0.347044	0.379	0.875	0	0	ODC
Kif5a	-0.347399	0.047	0.44	0	0	ODC
Arrb1	-0.347857	0.009	0.248	0	0	ODC
Trim37	-0.348085	0.066	0.488	0	0	ODC
Lmo4	-0.3484	0.032	0.335	0	0	ODC
Fbxl2	-0.349064	0.077	0.521	0	0	ODC
Mrtfa	-0.350221	0.142	0.647	0	0	ODC
Tnfrsf21	-0.350408	0.016	0.267	0	0	ODC
Sgsm2	-0.35159	0.028	0.354	0	0	ODC
Frmpd3	-0.352178	0.011	0.245	0	0	ODC
Plcb4	-0.352385	0.111	0.476	0	0	ODC
Abi2	-0.3534	0.148	0.672	0	0	ODC
Tmem200a	-0.354475	0.019	0.254	0	0	ODC
Cacna1i	-0.355199	0.01	0.274	0	0	ODC
Atcay	-0.355741	0.026	0.359	0	0	ODC
Fbxo34	-0.356168	0.057	0.455	0	0	ODC
Diaph2	-0.356452	0.313	0.797	0	0	ODC
Kcnip2	-0.356915	0.007	0.235	0	0	ODC
Armc9	-0.358853	0.058	0.472	0	0	ODC
Luzp1	-0.358888	0.068	0.454	0	0	ODC
Mcph1	-0.35897	0.046	0.404	0	0	ODC
Cdk17	-0.358986	0.17	0.68	0	0	ODC
Slc17a7	-0.359363	0.037	0.386	0	0	ODC
Adgrl1	-0.360546	0.03	0.379	0	0	ODC
Dock3	-0.361851	0.541	0.898	0	0	ODC
Ppp1r14c	-0.362035	0.016	0.28	0	0	ODC
Dab2ip	-0.362723	0.023	0.336	0	0	ODC
Kcnab2	-0.363578	0.011	0.311	0	0	ODC
Lrp8	-0.364767	0.016	0.316	0	0	ODC
March4	-0.365384	0.014	0.274	0	0	ODC
Mgat5b	-0.365589	0.012	0.271	0	0	ODC
Slc8a2	-0.367319	0.013	0.315	0	0	ODC
Spats2	-0.36778	0.024	0.318	0	0	ODC
Fbxo41	-0.368929	0.016	0.332	0	0	ODC
Mtmr7	-0.368948	0.04	0.428	0	0	ODC
Patj	-0.3694	0.018	0.308	0	0	ODC
Arntl	-0.370464	0.053	0.44	0	0	ODC
Smyd3	-0.370564	0.305	0.822	0	0	ODC
Lmtk2	-0.370851	0.128	0.629	0	0	ODC
Cers4	-0.371042	0.035	0.401	0	0	ODC
Sntg2	-0.371232	0.019	0.253	0	0	ODC
Ablim3	-0.371288	0.009	0.257	0	0	ODC
Slc16a2	-0.372149	0.021	0.281	0	0	ODC
Pced1b	-0.373035	0.012	0.247	0	0	ODC
Sptb	-0.373306	0.017	0.31	0	0	ODC
Itsn1	-0.375062	0.098	0.562	0	0	ODC
Epha4	-0.375453	0.144	0.57	0	0	ODC
Slc1a1	-0.375514	0.057	0.448	0	0	ODC
Cyp7b1	-0.37562	0.018	0.266	0	0	ODC
Map2k6	-0.376319	0.021	0.265	0	0	ODC
N4bp2l1	-0.377537	0.049	0.411	0	0	ODC
Cnnm1	-0.37864	0.017	0.337	0	0	ODC
Adcy9	-0.378866	0.209	0.713	0	0	ODC
Ttc19	-0.379089	0.102	0.601	0	0	ODC
Ptpn9	-0.379271	0.084	0.528	0	0	ODC
Fam81a	-0.379271	0.018	0.337	0	0	ODC
Slc12a5	-0.379774	0.029	0.397	0	0	ODC
Csrnp3	-0.382073	0.239	0.779	0	0	ODC
Vstm2a	-0.382255	0.023	0.29	0	0	ODC
Sestd1	-0.383105	0.041	0.418	0	0	ODC
Lonrf2	-0.383219	0.025	0.363	0	0	ODC
Mrtfb	-0.384644	0.245	0.777	0	0	ODC
Atp6v0a1	-0.385195	0.172	0.718	0	0	ODC
Fndc3b	-0.385807	0.064	0.456	0	0	ODC
Adar	-0.386056	0.065	0.513	0	0	ODC
Dkk3	-0.386136	0.019	0.284	0	0	ODC
Tead1	-0.38636	0.014	0.237	0	0	ODC
Fndc9	-0.387048	0.02	0.358	0	0	ODC
Dclk2	-0.387993	0.066	0.447	0	0	ODC
Spock2	-0.388148	0.023	0.365	0	0	ODC
Scai	-0.388381	0.156	0.67	0	0	ODC
Cdh22	-0.388929	0.011	0.287	0	0	ODC
Tmem132d	-0.389673	0.28	0.679	0	0	ODC
Speg	-0.389846	0.012	0.324	0	0	ODC
Neurl1a	-0.390547	0.012	0.31	0	0	ODC
Dennd1b	-0.390664	0.095	0.545	0	0	ODC
Tiam2	-0.390697	0.03	0.327	0	0	ODC
Rab6b	-0.390857	0.068	0.524	0	0	ODC
Atxn7l1	-0.39098	0.142	0.66	0	0	ODC
Ppp1r9a	-0.391041	0.329	0.849	0	0	ODC
Itga8	-0.393145	0.019	0.256	0	0	ODC
Jakmip1	-0.39436	0.014	0.332	0	0	ODC
Dcx	-0.396468	0.042	0.407	0	0	ODC
Rock2	-0.397883	0.259	0.788	0	0	ODC
Lrrc3b	-0.398598	0.016	0.3	0	0	ODC
Eml4	-0.398708	0.094	0.567	0	0	ODC
Gramd1b	-0.39932	0.179	0.691	0	0	ODC
Gabra3	-0.399936	0.035	0.386	0	0	ODC
Rasal2	-0.400398	0.394	0.856	0	0	ODC
Myo1b	-0.400825	0.016	0.257	0	0	ODC
Greb1l	-0.401483	0.035	0.319	0	0	ODC
Cacng8	-0.402059	0.013	0.33	0	0	ODC
Nt5c2	-0.402079	0.11	0.609	0	0	ODC
D130043K22Rik	-0.402196	0.013	0.332	0	0	ODC
Grb10	-0.402245	0.026	0.346	0	0	ODC
Osbpl8	-0.403451	0.178	0.676	0	0	ODC
Rap1gap	-0.40348	0.028	0.36	0	0	ODC
Rps6ka3	-0.403604	0.175	0.684	0	0	ODC
Dzank1	-0.404783	0.038	0.434	0	0	ODC
Ajap1	-0.404783	0.01	0.312	0	0	ODC
Lyst	-0.405443	0.152	0.652	0	0	ODC
Nexmif	-0.405858	0.042	0.391	0	0	ODC
Plec	-0.405929	0.012	0.342	0	0	ODC
Satb1	-0.406257	0.067	0.389	0	0	ODC
Col4a2	-0.406813	0.013	0.325	0	0	ODC
Helz	-0.408433	0.085	0.555	0	0	ODC
Kcnn3	-0.40853	0.009	0.224	0	0	ODC
Rundc3b	-0.408659	0.073	0.534	0	0	ODC
Gabra1	-0.410214	0.047	0.429	0	0	ODC
Sh3pxd2a	-0.410623	0.016	0.275	0	0	ODC
Clstn3	-0.412658	0.022	0.378	0	0	ODC
Arhgap18	-0.413074	0.015	0.251	0	0	ODC
Gm1604b	-0.414613	0.011	0.212	0	0	ODC
Ptprj	-0.416634	0.277	0.828	0	0	ODC
Aak1	-0.416693	0.277	0.838	0	0	ODC
Hlf	-0.41878	0.016	0.303	0	0	ODC
Tspan7	-0.419341	0.164	0.672	0	0	ODC
Ipcef1	-0.421288	0.027	0.322	0	0	ODC
Bcr	-0.421358	0.037	0.398	0	0	ODC
Arhgef7	-0.42176	0.068	0.523	0	0	ODC
Arhgef3	-0.421999	0.046	0.396	0	0	ODC
Kif26b	-0.42274	0.013	0.243	0	0	ODC
Kcnk10	-0.422883	0.021	0.31	0	0	ODC
Smpd3	-0.424171	0.058	0.47	0	0	ODC
Arhgap15	-0.42454	0.041	0.34	0	0	ODC
Fhit	-0.425076	0.113	0.491	0	0	ODC
Scn3a	-0.426663	0.053	0.468	0	0	ODC
P2ry14	-0.426778	0.022	0.37	0	0	ODC
Pde4a	-0.427322	0.057	0.456	0	0	ODC
Atp2b4	-0.428102	0.022	0.311	0	0	ODC
Sergef	-0.430896	0.069	0.514	0	0	ODC
Rai1	-0.43093	0.083	0.553	0	0	ODC
Macf1	-0.430931	0.495	0.949	0	0	ODC
Cpne8	-0.431072	0.023	0.307	0	0	ODC
Eml5	-0.431495	0.192	0.744	0	0	ODC
Asph	-0.432418	0.04	0.37	0	0	ODC
Rnf217	-0.432844	0.041	0.409	0	0	ODC
Catspere2	-0.434027	0.046	0.432	0	0	ODC
Cdyl2	-0.434396	0.043	0.4	0	0	ODC
Hspa12a	-0.434727	0.03	0.39	0	0	ODC
Tmem131l	-0.435114	0.018	0.294	0	0	ODC
Igsf9b	-0.435123	0.065	0.489	0	0	ODC
Xkr6	-0.43615	0.224	0.696	0	0	ODC
Gda	-0.436381	0.03	0.376	0	0	ODC
St3gal5	-0.437207	0.058	0.466	0	0	ODC
Lmo3	-0.437238	0.028	0.301	0	0	ODC
Mamld1	-0.437316	0.038	0.422	0	0	ODC
Raph1	-0.43767	0.085	0.552	0	0	ODC
Gap43	-0.43826	0.033	0.381	0	0	ODC
Smad3	-0.438297	0.051	0.395	0	0	ODC
Dip2c	-0.438397	0.458	0.914	0	0	ODC
Gm21954	-0.440396	0.028	0.411	0	0	ODC
Frmd3	-0.443898	0.025	0.362	0	0	ODC
R3hdm2	-0.444874	0.239	0.777	0	0	ODC
Stmn2	-0.444943	0.027	0.381	0	0	ODC
Cadm1	-0.4454	0.469	0.876	0	0	ODC
Adcy1	-0.447299	0.028	0.4	0	0	ODC
Snx10	-0.447591	0.028	0.392	0	0	ODC
Tmem63c	-0.44786	0.014	0.377	0	0	ODC
Slc38a1	-0.448443	0.027	0.384	0	0	ODC
Grik5	-0.44867	0.051	0.48	0	0	ODC
Grm7	-0.448998	0.728	0.929	0	0	ODC
Pak3	-0.449642	0.221	0.771	0	0	ODC
Neto2	-0.449933	0.052	0.376	0	0	ODC
Gm16867	-0.450766	0.049	0.395	0	0	ODC
Jakmip2	-0.450776	0.186	0.754	0	0	ODC
St6gal2	-0.451336	0.036	0.403	0	0	ODC
Atp2b3	-0.451785	0.015	0.388	0	0	ODC
Camta1	-0.451947	0.286	0.817	0	0	ODC
Pcgf5	-0.452412	0.042	0.438	0	0	ODC
Mark1	-0.45265	0.061	0.534	0	0	ODC
Ank1	-0.453391	0.017	0.3	0	0	ODC
Chchd6	-0.455483	0.046	0.486	0	0	ODC
Rab27b	-0.456415	0.031	0.334	0	0	ODC
Ccdc30	-0.456508	0.024	0.41	0	0	ODC
Plxnc1	-0.456599	0.015	0.341	0	0	ODC
Syn3	-0.458121	0.141	0.619	0	0	ODC
Chd5	-0.45912	0.013	0.383	0	0	ODC
Pou6f2	-0.460338	0.016	0.245	0	0	ODC
Cables1	-0.460393	0.01	0.228	0	0	ODC
Erc1	-0.461976	0.136	0.688	0	0	ODC
Dgkz	-0.462394	0.045	0.457	0	0	ODC
Clmp	-0.46446	0.017	0.309	0	0	ODC
Il1rapl1	-0.466464	0.867	0.966	0	0	ODC
Csmd2	-0.466765	0.277	0.779	0	0	ODC
Pam	-0.467071	0.35	0.784	0	0	ODC
Uggt2	-0.46742	0.076	0.569	0	0	ODC
Pparg	-0.46788	0.031	0.324	0	0	ODC
Sybu	-0.468836	0.171	0.748	0	0	ODC
Mras	-0.469284	0.026	0.393	0	0	ODC
Mfhas1	-0.470161	0.023	0.382	0	0	ODC
Pi4ka	-0.471135	0.246	0.81	0	0	ODC
Lpin2	-0.471393	0.042	0.42	0	0	ODC
Nipal2	-0.471887	0.02	0.351	0	0	ODC
Ppargc1b	-0.472662	0.015	0.382	0	0	ODC
Adamts3	-0.474716	0.025	0.293	0	0	ODC
Dok5	-0.474769	0.013	0.322	0	0	ODC
Rnf165	-0.475298	0.024	0.415	0	0	ODC
Tusc3	-0.475482	0.103	0.635	0	0	ODC
Prkcg	-0.477515	0.028	0.379	0	0	ODC
Sptan1	-0.477987	0.156	0.728	0	0	ODC
Lrtm1	-0.478053	0.014	0.32	0	0	ODC
Oprm1	-0.479196	0.025	0.354	0	0	ODC
Cux1	-0.479565	0.186	0.633	0	0	ODC
Adgra1	-0.479932	0.02	0.351	0	0	ODC
Cpne5	-0.480337	0.007	0.263	0	0	ODC
Arhgef9	-0.48119	0.117	0.66	0	0	ODC
Mpped1	-0.48263	0.025	0.391	0	0	ODC
Wscd2	-0.482653	0.023	0.38	0	0	ODC
Actr3b	-0.482941	0.032	0.448	0	0	ODC
D630045J12Rik	-0.485003	0.047	0.475	0	0	ODC
Dmtn	-0.486532	0.022	0.43	0	0	ODC
Hmgcll1	-0.486717	0.083	0.585	0	0	ODC
Ppargc1a	-0.487205	0.029	0.376	0	0	ODC
Ngef	-0.487448	0.02	0.385	0	0	ODC
Evi5	-0.48748	0.09	0.601	0	0	ODC
Unc13b	-0.489031	0.053	0.476	0	0	ODC
Trpc4	-0.489765	0.026	0.312	0	0	ODC
Serpini1	-0.491946	0.076	0.464	0	0	ODC
Plppr4	-0.492965	0.077	0.578	0	0	ODC
AC149090.1	-0.494175	0.127	0.625	0	0	ODC
Igsf21	-0.494424	0.014	0.278	0	0	ODC
Fgd4	-0.495964	0.052	0.473	0	0	ODC
Gpr45	-0.496227	0.026	0.406	0	0	ODC
Zfp697	-0.496699	0.041	0.412	0	0	ODC
Camkk2	-0.497076	0.036	0.444	0	0	ODC
Shank3	-0.497754	0.019	0.421	0	0	ODC
Sptbn2	-0.498396	0.029	0.457	0	0	ODC
Mllt3	-0.499739	0.198	0.776	0	0	ODC
Adamts17	-0.499758	0.02	0.351	0	0	ODC
Lrrtm3	-0.499866	0.345	0.787	0	0	ODC
Strbp	-0.500883	0.443	0.902	0	0	ODC
Prkar2b	-0.501023	0.022	0.373	0	0	ODC
Rps6ka2	-0.501529	0.036	0.408	0	0	ODC
Nova2	-0.50181	0.02	0.427	0	0	ODC
Plppr5	-0.502312	0.062	0.512	0	0	ODC
Rasgrp1	-0.502391	0.026	0.408	0	0	ODC
Inpp4a	-0.502442	0.05	0.519	0	0	ODC
Ulk4	-0.502443	0.029	0.435	0	0	ODC
Mgat4a	-0.50348	0.032	0.349	0	0	ODC
St8sia5	-0.50358	0.02	0.398	0	0	ODC
Pigk	-0.504883	0.081	0.519	0	0	ODC
Klhl32	-0.505362	0.082	0.515	0	0	ODC
[truncated: 9,792 more rows]
