# Supplementary material for: Cell-specific vulnerability to metabolic failure: the crucial role of parvalbumin expressing neurons in creatine transporter deficiency
Source: Acta Neuropathol Commun. 2023 Mar 7;11:34. doi: 10.1186/s40478-023-01533-w (PMC9990224; doi:10.1186/s40478-023-01533-w)
Supplement: Supplementary file 8 — Additional file 8: Table S7. Quantification of cells belonging to each of the major population clusters in snRNA-seq data. [file 40478_2023_1533_MOESM8_ESM.xlsx]

## Sheet: Cells by Major populations
Table S7. Quantification of cells belonging to each of the major population clusters in snRNA-seq data.
	WT_1	WT_2	KO_1	KO_2	Total			WT_1	WT_2	KO_1	KO_2	Total
Excit	4153	4297	4697	4510	17657		Excit	0.501449	0.462292	0.506688	0.509777	0.494677
Inhib	2186	2381	2459	2017	9043		Inhib	0.263946	0.256159	0.265264	0.227987	0.253348
ODC	1155	1507	1126	1376	5164		ODC	0.139459	0.16213	0.121467	0.155533	0.144674
Micro	478	629	589	612	2308		Micro	0.0577155	0.0676708	0.0635383	0.069176	0.0646607
OPC	204	196	166	126	692		OPC	0.0246317	0.0210866	0.0179072	0.0142421	0.019387
Astro	65	188	147	152	552		Astro	0.00784835	0.0202259	0.0158576	0.017181	0.0154648
Endo/Peri	41	97	86	54	278		Endo/Peri	0.0049505	0.0104357	0.00927724	0.00610376	0.00778842
Total	8282	9295	9270	8847	35694		Total	1	1	1	1	1
