# Supplementary material for: Cell-specific vulnerability to metabolic failure: the crucial role of parvalbumin expressing neurons in creatine transporter deficiency
Source: Acta Neuropathol Commun. 2023 Mar 7;11:34. doi: 10.1186/s40478-023-01533-w (PMC9990224; doi:10.1186/s40478-023-01533-w)
Supplement: Supplementary file 9 — Additional file 9: Table S8. List of differentially expressed genes in major sn-RNAseq clusters. [file 40478_2023_1533_MOESM9_ESM.xlsx]

## Sheet: Excitatory upregulated genes
Table S8. List of differentially expressed genes in major sn-RNAseq clusters
EXCITATORY- UPREGULATED GENES (271)
Gene symbol	log Fold change(KO-WT)	Adjusted p-value	Description
AC149090.1	0.212122	9.11573e-114	annotation not available
Slit2	0.186585	1.40577e-21	Slit guidance ligand 2; Slit homolog 2 protein; Thought to act as molecular guidance cue in cellular migration, and function appears to be mediated by interaction with roundabout homolog receptors. During neural development involved in axonal navigation at the ventral midline of the neural tube and projection of axons to different regions. SLIT1 and SLIT2 seem to be essential for midline guidance…
Ptprd	0.171674	4.52791e-170	Receptor-type tyrosine-protein phosphatase delta; Can bidirectionally induce pre- and post-synaptic differentiation of neurons by mediating interaction with IL1RAP and IL1RAPL1 trans-synaptically. Involved in pre-synaptic differentiation through interaction with SLITRK2; Belongs to the protein-tyrosine phosphatase family. Receptor class 2A subfamily
2210408I21Rik	0.168223	3.74648e-71	Uncharacterized protein KIAA0825 homolog; RIKEN cDNA 2210408I21 gene
Cdh12	0.168116	1.17803e-24	Cadherin-12; Cadherins are calcium-dependent cell adhesion proteins. They preferentially interact with themselves in a homophilic manner in connecting cells; cadherins may thus contribute to the sorting of heterogeneous cell types (By similarity)
Slc2a13	0.159715	1.36075e-12	Mfs transporter, sp family, solute carrier family 2 (myo-inositol transporter), member 13; Proton myo-inositol cotransporter; H(+)-myo-inositol cotransporter. Can also transport related stereoisomers (By similarity)
Frmd5	0.158033	1.12719e-15	FERM domain-containing protein 5; May be involved in regulation of cell migration. May regulate cell-matrix interactions via its interaction with ITGB5 and modifying ITGB5 cytoplasmic tail interactions such as with FERMT2 and TLN1. May regulate ROCK1 kinase activity possibly involved in regulation of actin stress fiber formation
Cntnap5c	0.156618	0.0168665	Contactin-associated protein like 5-3; May play a role in the correct development and proper functioning of the peripheral and central nervous system and be involved in cell adhesion and intercellular communication; Belongs to the neurexin family
Rnf150	0.154961	3.79144e-48	Ring finger protein 150
Slc9a9	0.150328	8.41136e-15	Solute carrier family 9 (sodium/hydrogen exchanger), member 9; Sodium/hydrogen exchanger 9; May act in electroneutral exchange of protons for Na(+) across membranes. Involved in the effusion of Golgi luminal H(+) in exchange for cytosolic cations. Involved in organelle ion homeostasis by contributing to the maintenance of the unique acidic pH values of the Golgi and post-Golgi compartments in the…
Trabd2b	0.149643	3.03173e-21	Trab domain containing 2b; Metalloprotease TIKI2; Metalloprotease that acts as a negative regulator of the Wnt signaling pathway by mediating the cleavage of the 8 N- terminal residues of a subset of Wnt proteins. Following cleavage, Wnt proteins become oxidized and form large disulfide-bond oligomers, leading to their inactivation. Able to cleave WNT3A, WNT5, but not WNT11. Required for head for…
Sidt1	0.147491	3.19035e-28	SID1 transmembrane family member 1; In vitro binds long double-stranded RNA (dsRNA) (500 and 700 base pairs), but not dsRNA shorter than 300 bp. Not involved in RNA autophagy, a process in which RNA is directly imported into lysosomes in an ATP-dependent manner, and degraded
Hs6st3	0.143652	1.31427e-13	Heparan sulfate 6-o-sulfotransferase hs6st3; Heparan-sulfate 6-O-sulfotransferase 3; 6-O-sulfation enzyme which catalyzes the transfer of sulfate from 3'-phosphoadenosine 5'-phosphosulfate (PAPS) to position 6 of the N-sulfoglucosamine residue (GlcNS) of heparan sulfate
Abi3bp	0.14314	2.74025e-50	ABI gene family, member 3 (NESH) binding protein
Sgcz	0.14177	4.96094e-19	Zeta-sarcoglycan; Component of the sarcoglycan complex, a subcomplex of the dystrophin-glycoprotein complex which forms a link between the F-actin cytoskeleton and the extracellular matrix. May play a role in the maintenance of striated muscle membrane stability
Tafa2	0.139488	3.35685e-07	Tafa chemokine like family member 2; Protein FAM19A2; Family with sequence similarity 19, member A2
Nrg3	0.13819	1.46347e-268	Pro-neuregulin-3, membrane-bound isoform; Direct ligand for the ERBB4 tyrosine kinase receptor. Binding results in ligand-stimulated tyrosine phosphorylation and activation of the receptor. Does not bind to the EGF receptor, ERBB2 or ERBB3 receptors; Belongs to the neuregulin family
Fhit	0.135841	8.04419e-19	Bis(5'-adenosyl)-triphosphatase; Cleaves P(1)-P(3)-bis(5'-adenosyl) triphosphate (Ap3A) to yield AMP and ADP. Can also hydrolyze P(1)-P(4)-bis(5'- adenosyl) tetraphosphate (Ap4A), but has extremely low activity with ATP. Modulates transcriptional activation by CTNNB1 and thereby contributes to regulate the expression of genes essential for cell proliferation and survival, such as CCND1 and BIRC5.…
Kcnip4	0.135462	1.05903e-33	Kv channel-interacting protein 4; Regulatory subunit of Kv4/D (Shal)-type voltage-gated rapidly inactivating A-type potassium channels, such as KCND2/Kv4.2 and KCND3/Kv4.3. Modulates channel expression at the cell membrane, gating characteristics, inactivation kinetics and rate of recovery from inactivation in a calcium-dependent and isoform-specific manner; Belongs to the recoverin family
Ntrk2	0.134782	4.11117e-13	Neurotrophic tyrosine kinase, receptor, type 2; BDNF/NT-3 growth factors receptor; Receptor tyrosine kinase involved in the development and the maturation of the central and the peripheral nervous systems through regulation of neuron survival, proliferation, migration, differentiation, and synapse formation and plasticity. Receptor for BDNF/brain-derived neurotrophic factor and NTF4/neurotrophin-…
Dpp10	0.133105	4.01097e-25	Inactive dipeptidyl peptidase 10; Promotes cell surface expression of the potassium channel KCND2. Modulates the activity and gating characteristics of the potassium channel KCND2. Has no dipeptidyl aminopeptidase activity (Probable)
Nav3	0.127925	6.77841e-113	Neuron navigator 3; May regulate IL2 production by T-cells. May be involved in neuron regeneration
Sik3	0.125545	2.55599e-23	Serine/threonine-protein kinase SIK3; SIK family kinase 3
Srrm4	0.121854	2.22203e-27	Serine/arginine repetitive matrix protein 4; Splicing factor specifically required for neural cell differentiation. Acts in conjuction with nPTB/PTBP2 by binding directly to its regulated target transcripts and promotes neural- specific exon inclusion in many genes that function in neural cell differentiation. Required to promote the inclusion of neural- specific exon 10 in nPTB/PTBP2, leading to…
Pou6f2	0.121008	3.06553e-07	Pou domain, class 6, transcription factor 2; Probable transcription factor likely to be involved in early steps in the differentiation of amacrine and ganglion cells. Recognizes and binds to the DNA sequence 5'-ATGCAAAT-3' (By similarity)
Camta1	0.119482	1.83372e-36	Calmodulin-binding transcription activator 1; Transcriptional activator; Belongs to the CAMTA family
Zbtb16	0.118398	4.68952e-23	Zinc finger and btb domain-containing protein 16; Zinc finger and BTB domain containing 16
Fam49b	0.118036	1.35732e-32	Cyfip related rac1 interactor b; Protein FAM49B; Family with sequence similarity 49, member B
Phf24	0.118023	2.35386e-32	PHD finger protein 24; Expressed sequence N28178
Diaph2	0.117594	2.56091e-29	Protein diaphanous homolog 2; May be involved in oogenesis; Belongs to the formin homology family. Diaphanous subfamily
Gm15155	0.116721	2.6376e-11	Predicted gene 15155
Csmd1	0.115827	1.33992e-173	Cub and sushi domain-containing protein 1; CUB and Sushi multiple domains 1; Belongs to the CSMD family
Dscam	0.113933	1.37589e-34	Down syndrome cell adhesion molecule homolog; Cell adhesion molecule that plays a role in neuronal self-avoidance. Promotes repulsion between specific neuronal processes of either the same cell or the same subtype of cells. Mediates within retinal amacrine and ganglion cell subtypes both isoneuronal self-avoidance for creating an orderly dendritic arborization and heteroneuronal self-avoidance to…
Kcnd2	0.113785	2.9599e-38	Potassium voltage-gated channel subfamily D member 2; Voltage-gated potassium channel that mediates transmembrane potassium transport in excitable membranes, primarily in the brain, but also in rodent heart. Mediates the major part of the dendritic A-type current I(SA) in brain neurons. This current is activated at membrane potentials that are below the threshold for action potentials. It regulat…
Gtdc1	0.113697	8.58613e-30	Glycosyltransferase-like domain-containing protein 1; Glycosyltransferase-like domain containing 1
Peg3	0.112993	6.07264e-23	Paternally-expressed gene 3 protein; Induces apoptosis in cooperation with SIAH1A. Acts as a mediator between p53/TP53 and BAX in a neuronal death pathway that is activated by DNA damage. Acts synergistically with TRAF2 and inhibits TNF induced apoptosis through activation of NF-kappa-B. Plays a role in regulating maternal behavior and offspring growth; Belongs to the krueppel C2H2-type zinc-fing…
Plcl2	0.112004	4.63408e-25	Inactive phospholipase C-like protein 2; May play an role in the regulation of Ins(1,4,5)P3 around the endoplasmic reticulum
Cabp1	0.110797	9.30919e-18	Calcium-binding protein 1/2/4/5; Calcium-binding protein 1; Modulates calcium-dependent activity of inositol 1,4,5- triphosphate receptors (ITPRs). Inhibits agonist-induced intracellular calcium signaling. Enhances inactivation and does not support calcium-dependent facilitation of voltage-dependent P/Q-type calcium channels. Causes calcium-dependent facilitation and inhibits inactivation of L-ty…
Cacnb4	0.110002	9.34635e-26	Voltage-dependent L-type calcium channel subunit beta-4; The beta subunit of voltage-dependent calcium channels contributes to the function of the calcium channel by increasing peak calcium current, shifting the voltage dependencies of activation and inactivation, modulating G protein inhibition and controlling the alpha-1 subunit membrane targeting
Bach2	0.109106	1.01023e-08	Transcription regulator protein BACH2; Transcriptional regulator that acts as repressor or activator. Binds to Maf recognition elements (MARE). Plays an important role in coordinating transcription activation and repression by MAFK. Induces apoptosis in response to oxidative stress through repression of the antiapoptotic factor HMOX1 (By similarity). Positively regulates the nuclear import of act…
Robo2	0.107571	1.99121e-25	Receptor for SLIT2, and probably SLIT1, which are thought to act as molecular guidance cue in cellular migration, including axonal navigation at the ventral midline of the neural tube and projection of axons to different regions during neuronal development
Rad51ap2	0.107187	9.15314e-33	RAD51 associated protein 2
Srgap2	0.105062	4.94445e-20	SLIT-ROBO Rho GTPase-activating protein 2; RAC1 GTPase activating protein (GAP) that binds and deforms membranes, and regulates actin dynamics to regulate cell migration and differentiation. Plays an important role in different aspects of neuronal morphogenesis and migration mainly during development of the cerebral cortex. This includes the biogenesis of neurites, where it is required for both a…
Pam	0.103088	0.000870792	Peptidyl-glycine alpha-amidating monooxygenase; Bifunctional enzyme that catalyzes 2 sequential steps in C-terminal alpha-amidation of peptides. The monooxygenase part produces an unstable peptidyl(2-hydroxyglycine) intermediate that is dismutated to glyoxylate and the corresponding desglycine peptide amide by the lyase part. C-terminal amidation of peptides such as neuropeptides is essential for…
Shc3	0.102957	1.65211e-14	Src homology 2 domain-containing transforming protein c3; SHC-transforming protein 3; Signaling adapter that couples activated growth factor receptors to signaling pathway in neurons. Involved in the signal transduction pathways of neurotrophin-activated Trk receptors in cortical neurons (By similarity)
Elavl3	0.102342	2.67241e-19	ELAV-like protein 3; Binds to AU-rich sequences (AREs) of target mRNAs, including VEGF mRNA. May also bind poly-A tracts via RRM 3. May be involved in neuronal differentiation and maintenance; Belongs to the RRM elav family
Skap1	0.10098	1.34038e-32	Src kinase-associated phosphoprotein 1; Positively regulates T-cell receptor signaling by enhancing the MAP kinase pathway. Required for optimal conjugation between T-cells and antigen-presenting cells by promoting the clustering of integrin ITGAL on the surface of T-cells. May be involved in high affinity immunoglobulin epsilon receptor signaling in mast cells (By similarity); Belongs to the SKA…
Osbpl3	0.0988907	3.93841e-10	Oxysterol-binding protein-related protein 3; Phosphoinositide-binding protein which associates with both cell and endoplasmic reticulum (ER) membranes. Can bind to the ER membrane protein VAPA and recruit VAPA to plasma membrane sites, thus linking these intracellular compartments. The ORP3- VAPA complex stimulates RRAS signaling which in turn attenuates integrin beta-1 (ITGB1) activation at the …
Frmpd4	0.0970166	7.84872e-24	FERM and PDZ domain-containing protein 4; Positive regulator of dendritic spine morphogenesis and density. Required for the maintenance of excitatory synaptic transmission. Binds phosphatidylinositol 4,5-bisphosphate
Csmd3	0.0967457	4.44629e-16	CUB and sushi domain-containing protein 3; Involved in dendrite development
Fgf14	0.092444	2.44723e-65	Fibroblast growth factor 14; Probably involved in nervous system development and function
Epha10	0.0919526	1.018e-08	Eph receptor a10; Receptor for members of the ephrin-A family. Binds to EFNA3, EFNA4 and EFNA5 (By similarity)
Sorbs1	0.0907505	2.23088e-14	annotation not available
Lyst	0.0902057	1.21994e-07	Lysosomal trafficking regulator; May be required for sorting endosomal resident proteins into late multivesicular endosomes by a mechanism involving microtubules
March1	0.0895969	7.14716e-15	Membrane associated ring-ch-type finger 1; E3 ubiquitin-protein ligase MARCH1; E3 ubiquitin-protein ligase that mediates ubiquitination of TFRC, CD86, FAS and MHC class II proteins, such as HLA-DR alpha and beta, and promotes their subsequent endocytosis and sorting to lysosomes via multivesicular bodies. By constitutively ubiquitinating MHC class II proteins in immature dendritic cells, down-reg…
Glp2r	0.0886499	1.50005e-13	Glucagon-like peptide 2 receptor; This is a receptor for glucagon-like peptide 2. The activity of this receptor is mediated by G proteins which activate adenylyl cyclase (By similarity)
Mapt	0.0882317	2.64852e-29	Microtubule-associated protein tau; Promotes microtubule assembly and stability, and might be involved in the establishment and maintenance of neuronal polarity. The C-terminus binds axonal microtubules while the N- terminus binds neural plasma membrane components, suggesting that tau functions as a linker protein between both. Axonal polarity is predetermined by tau localization (in the neuronal…
Samd4	0.0872575	0.000491794	Sterile alpha motif domain containing 4; Protein Smaug homolog 1; Acts as a translational repressor of SRE-containing messengers; Belongs to the SMAUG family
Rasgrf1	0.0859972	2.73306e-15	Ras-specific guanine nucleotide-releasing factor 1; Promotes the exchange of Ras-bound GDP by GTP
Cpeb3	0.085495	3.15694e-14	Cytoplasmic polyadenylation element-binding protein 3; Sequence-specific RNA-binding protein which acts as a translational repressor in the basal unstimulated state but, following neuronal stimulation, acts as a translational activator. In contrast to CPEB1, does not bind to the cytoplasmic polyadenylation element (CPE), a uridine- rich sequence element within the mRNA 3'-UTR, but binds to a U- r…
Sik2	0.0846813	7.88338e-07	Serine/threonine-protein kinase sik2; Phosphorylates 'Ser-789' of IRS1 in insulin-stimulated adipocytes, potentially modulating the efficiency of insulin signal transduction. Inhibits CREB activity by phosphorylating and inhibiting activity of TORCs, the CREB-specific coactivators, like CRTC2/TORC2 and CRTC3/TORC3 in response to cAMP signaling
Lrrc4c	0.0833396	0.000156097	Leucine-rich repeat-containing protein 4C; May promote neurite outgrowth of developing thalamic neurons
5730522E02Rik	0.082872	5.20615e-10	RIKEN cDNA 5730522E02 gene
Dcx	0.0828071	7.09073e-10	Neuronal migration protein doublecortin; Microtubule-associated protein required for initial steps of neuronal dispersion and cortex lamination during cerebral cortex development. May act by competing with the putative neuronal protein kinase DCLK1 in binding to a target protein. May in that way participate in a signaling pathway that is crucial for neuronal interaction before and during migratio…
Rhbdl3	0.0824868	3.33287e-07	Rhomboid-related protein 3; May be involved in regulated intramembrane proteolysis and the subsequent release of functional polypeptides from their membrane anchors; Belongs to the peptidase S54 family
Ranbp17	0.0822509	4.3166e-15	Ran-binding protein 17; May function as a nuclear transport receptor; Belongs to the exportin family
Osbp2	0.0816154	6.55271e-12	Oxysterol-binding protein 2; Belongs to the OSBP family
Fgf12	0.0813582	9.58958e-34	Fibroblast growth factor 12; Involved in nervous system development and function. Promote neuronal excitability by elevating the voltage dependence of neuronal sodium channel SCN8A fast inactivation; Belongs to the heparin-binding growth factors family
Slit1	0.0812144	0.00103464	Slit guidance ligand 1; Slit homolog 1 protein; Thought to act as molecular guidance cue in cellular migration, and function appears to be mediated by interaction with roundabout homolog receptors. During neural development involved in axonal navigation at the ventral midline of the neural tube and projection of axons to different regions (By similarity). SLIT1 and SLIT2 together seem to be essen…
Spire1	0.0803945	1.32851e-09	Protein spire homolog 1; Spire homolog 1 (Drosophila)
Rspo3	0.0801429	1.57216e-07	R-spondin-3; Activator of the canonical Wnt signaling pathway by acting as a ligand for LGR4-6 receptors, which acts as a key regulator of angiogenesis. Upon binding to LGR4-6 (LGR4, LGR5 or LGR6), LGR4-6 associate with phosphorylated LRP6 and frizzled receptors that are activated by extracellular Wnt receptors, triggering the canonical Wnt signaling pathway to increase expression of target genes…
Grik5	0.0792325	8.01841e-07	Glutamate receptor, ionotropic, kainate 5 (gamma 2); Glutamate receptor ionotropic, kainate 5; Receptor for glutamate. L-glutamate acts as an excitatory neurotransmitter at many synapses in the central nervous system. The postsynaptic actions of Glu are mediated by a variety of receptors that are named according to their selective agonists. This receptor binds kainate > quisqualate = glutamate >>…
Bmerb1	0.0786243	6.31812e-08	Uncharacterized protein C16orf45 homolog; RIKEN cDNA 2900011O08 gene
Uvrag	0.0780519	5.93793e-11	UV radiation resistance associated protein; Versatile protein that is involved in regulation of different cellular pathways implicated in membrane trafficking. Involved in regulation of the COPI-dependent retrograde transport from Golgi and the endoplasmic reticulum by associating with the NRZ complex; the function is dependent on its binding to phosphatidylinositol 3-phosphate (PtdIns(3)P). Duri…
Slc6a17	0.0779214	6.00285e-13	Sodium-dependent neutral amino acid transporter SLC6A17; Functions as a sodium-dependent vesicular transporter selective for proline, glycine, leucine and alanine. In contrast to other members of this neurotransmitter transporter family, does not appear to be chloride-dependent (By similarity); Belongs to the sodium:neurotransmitter symporter (SNF) (TC 2.A.22) family. SLC6A17 subfamily
Rps6ka5	0.0777126	5.17551e-06	Ribosomal protein s6 kinase, polypeptide 5; Ribosomal protein S6 kinase alpha-5; Serine/threonine-protein kinase that is required for the mitogen or stress-induced phosphorylation of the transcription factors CREB1 and ATF1 and for the regulation of the transcription factors RELA, STAT3 and ETV1/ER81, and that contributes to gene activation by histone phosphorylation and functions in the regulati…
Cop1	0.0774982	5.6834e-05	E3 ubiquitin-protein ligase RFWD2; E3 ubiquitin-protein ligase that mediates ubiquitination and subsequent proteasomal degradation of target proteins. E3 ubiquitin ligases accept ubiquitin from an E2 ubiquitin- conjugating enzyme in the form of a thioester and then directly transfers the ubiquitin to targeted substrates. Involved in JUN ubiquitination and degradation. Directly involved in p53 (TP…
Gria1	0.0769933	1.92981e-05	Glutamate receptor 1; Ionotropic glutamate receptor. L-glutamate acts as an excitatory neurotransmitter at many synapses in the central nervous system. Binding of the excitatory neurotransmitter L- glutamate induces a conformation change, leading to the opening of the cation channel, and thereby converts the chemical signal to an electrical impulse. The receptor then desensitizes rapidly and ente…
Esrrg	0.0766308	0.0700865	Estrogen-related receptor gamma; Orphan receptor that acts as transcription activator in the absence of bound ligand. Binds specifically to an estrogen response element and activates reporter genes controlled by estrogen response elements. Induces the expression of PERM1 in the skeletal muscle; Belongs to the nuclear hormone receptor family. NR3 subfamily
Syn1	0.0765445	4.54596e-12	Synapsin-1; Neuronal phosphoprotein that coats synaptic vesicles, binds to the cytoskeleton, and is believed to function in the regulation of neurotransmitter release. Regulation of neurotransmitter release. The complex formed with NOS1 and CAPON proteins is necessary for specific nitric-oxide functions at a presynaptic level
Gpm6a	0.0764509	2.0282e-15	Neuronal membrane glycoprotein M6-a; Involved in neuronal differentiation, including differentiation and migration of neuronal stem cells. Plays a role in neuronal plasticity and is involved in neurite and filopodia outgrowth, filopodia motility and probably synapse formation. Gpm6a-induced filopodia formation involves mitogen-activated protein kinase (MAPK) and Src signaling pathways. Conflictin…
Pten	0.0760713	1.07272e-05	Phosphatidylinositol-3,4,5-trisphosphate 3-phosphatase and dual-specificity protein phosphatase PTEN; Phosphatase and tensin homolog; In motile cells, suppresses the formation of lateral pseudopods and thereby promotes cell polarization and directed movement (By similarity). Tumor suppressor. Acts as a dual- specificity protein phosphatase, dephosphorylating tyrosine-, serine- and threonine-phosp…
Stxbp5l	0.0759899	1.00567e-20	Syntaxin-binding protein 5-like; May play a role in vesicle trafficking and exocytosis; Belongs to the WD repeat L(2)GL family
Kcnma1	0.0758413	9.43968e-50	Potassium large conductance calcium-activated channel, subfamily m, alpha member 1; Potassium channel activated by both membrane depolarization or increase in cytosolic Ca(2+) that mediates export of K(+). It is also activated by the concentration of cytosolic Mg(2+). Its activation dampens the excitatory events that elevate the cytosolic Ca(2+) concentration and/or depolarize the cell membrane. …
Usp29	0.0756937	0.0205146	Ubiquitin carboxyl-terminal hydrolase 26/29/37; Ubiquitin specific peptidase 29; Belongs to the peptidase C19 family
Ddb2	0.0755458	5.67109e-12	DNA damage-binding protein 2; Required for DNA repair. Binds to DDB1 to form the UV- damaged DNA-binding protein complex (the UV-DDB complex). The UV- DDB complex may recognize UV-induced DNA damage and recruit proteins of the nucleotide excision repair pathway (the NER pathway) to initiate DNA repair. The UV-DDB complex preferentially binds to cyclobutane pyrimidine dimers (CPD), 6-4 photoproduc…
Cadps2	0.075315	1.77833e-12	Ca2+-dependent activator protein for secretion 2; Calcium-dependent secretion activator 2; Calcium-binding protein involved in exocytosis of vesicles filled with neurotransmitters and neuropeptides. Probably acts upstream of fusion in the biogenesis or maintenance of mature secretory vesicles. Regulates neurotrophin release from granule cells leading to regulate cell differentiation and survival …
Dmd	0.0752495	3.69941e-25	Dystrophin, muscular dystrophy; Dystrophin; Anchors the extracellular matrix to the cytoskeleton via F-actin. Ligand for dystroglycan. Component of the dystrophin- associated glycoprotein complex which accumulates at the neuromuscular junction (NMJ) and at a variety of synapses in the peripheral and central nervous systems and has a structural function in stabilizing the sarcolemma. Also implicat…
Ndfip1	0.0749065	2.2591e-06	NEDD4 family-interacting protein 1; Activates HECT domain-containing E3 ubiquitin-protein ligases, including NEDD4 and ITCH, and consequently modulates the stability of their targets. As a result, controls many cellular processes. Prevents chronic T-helper cell-mediated inflammation by activating ITCH and thus controlling JUNB degradation. Promotes pancreatic beta cell death through degradation o…
Hcn1	0.0745902	0.0369802	Potassium/sodium hyperpolarization-activated cyclic nucleotide-gated channel 1; Hyperpolarization-activated ion channel exhibiting weak selectivity for potassium over sodium ions. Contributes to the native pacemaker currents in heart (If) and in neurons (Ih). May mediate responses to sour stimuli
Snrnp70	0.0743173	3.05443e-13	U1 small nuclear ribonucleoprotein 70 kDa; Component of the spliceosomal U1 snRNP, which is essential for recognition of the pre-mRNA 5' splice-site and the subsequent assembly of the spliceosome. SNRNP70 binds to the loop I region of U1-snRNA. The truncated isoforms cannot bind U1-snRNA (By similarity)
Apba2	0.0741608	3.4715e-16	Amyloid beta (a4) precursor protein-binding, family a, member 2; Amyloid-beta A4 precursor protein-binding family A member 2; Putative function in synaptic vesicle exocytosis by binding to STXBP1, an essential component of the synaptic vesicle exocytotic machinery. May modulate processing of the amyloid-beta precursor protein (APP) and hence formation of APP-beta
Hecw2	0.0741152	7.65813e-22	Hect, c2 and ww domain containing e3 ubiquitin protein ligase 2; E3 ubiquitin-protein ligase HECW2; E3 ubiquitin-protein ligase that mediates ubiquitination of TP73. Acts to stabilize TP73 and enhance activation of transcription by TP73. Involved in the regulation of mitotic metaphase/anaphase transition
Hivep3	0.0740108	2.90224e-14	Transcription factor HIVEP3; Plays a role of transcription factor; binds to recognition signal sequences (Rss heptamer) for somatic recombination of immunoglobulin and T-cell receptor gene segments; Binds also to the kappa-B motif of gene such as S100A4, involved in cell progression and differentiation. Kappa-B motif is a gene regulatory element found in promoters and enhancers of genes involved …
Ovol2	0.0721853	3.92126e-08	Transcription factor Ovo-like 2; Zinc-finger transcription repressor factor. Plays a critical role in maintaining the identity of epithelial lineages by suppressing epithelial-to mesenchymal transition (EMT) mainly through the repression of ZEB1, an EMT inducer. Positively regulates neuronal differentiation. Suppresses cell cycling and terminal differentiation of keratinocytes by directly repress…
Egfem1	0.0719713	0.0127661	Egf-like and emi domain-containing protein 1; EGF-like and EMI domain containing 1
Mpped1	0.0716388	3.32371e-05	Metallophosphoesterase domain-containing protein 1; May have metallophosphoesterase activity (in vitro)
Tiam1	0.0714538	3.0724e-06	T-lymphoma invasion and metastasis-inducing protein 1; Modulates the activity of RHO-like proteins and connects extracellular signals to cytoskeletal activities. Acts as a GDP- dissociation stimulator protein that stimulates the GDP-GTP exchange activity of RHO-like GTPases and activates them. Activates RAC1, CDC42, and to a lesser extent RHOA. Required for normal cell adhesion and cell migration…
Clvs1	0.0714509	3.11566e-06	Clavesin-1; Required for normal morphology of late endosomes and/or lysosomes in neurons. Binds phosphatidylinositol 3,5-bisphosphate (PtdIns(3,5)P2) (By similarity)
Galnt17	0.0713406	0.00246556	Polypeptide N-acetylgalactosaminyltransferase 17; May catalyze the initial reaction in O-linked oligosaccharide biosynthesis, the transfer of an N-acetyl-D- galactosamine residue to a serine or threonine residue on the protein receptor; Belongs to the glycosyltransferase 2 family. GalNAc-T subfamily
Slc6a15	0.0709193	1.52105e-11	Sodium-dependent neutral amino acid transporter B(0)AT2; Functions as a sodium-dependent neutral amino acid transporter. Exhibits preference for methionine and for the branched-chain amino acids, particularly leucine, valine and isoleucine. Mediates the saturable, pH-sensitive and electrogenic cotransport of proline and sodium ions with a stoichiometry of 1:1. May have a role as transporter for n…
Vwa3a	0.0704464	2.1265e-22	Von willebrand factor a domain-containing protein 3a; Von Willebrand factor A domain containing 3A
Snrpn	0.0703862	2.4205e-07	Small nuclear ribonucleoprotein-associated protein N; May be involved in tissue-specific alternative RNA processing events
Ext1	0.0700112	1.37999e-10	Glucuronyl/n-acetylglucosaminyl transferase ext1; Exostosin-1; Glycosyltransferase required for the biosynthesis of heparan-sulfate. The EXT1/EXT2 complex possesses substantially higher glycosyltransferase activity than EXT1 or EXT2 alone. Required for the exosomal release of SDCBP, CD63 and syndecan (By similarity)
Sfxn5	0.0697345	5.23439e-06	Sideroflexin-5; Transports citrate. Potential iron transporter (By similarity)
Tmem117	0.0696202	5.63883e-06	Transmembrane protein 117; Involved in endoplasmic reticulum (ER) stress-induced cell death pathway
Arglu1	0.0693404	1.04078e-09	Arginine and glutamate-rich protein 1; Arginine and glutamate rich 1
Arhgap44	0.0691301	1.26172e-08	Rho GTPase-activating protein 44; GTPase-activating protein (GAP) that stimulates the GTPase activity of Rho-type GTPases. Thereby, controls Rho-type GTPases cycling between their active GTP-bound and inactive GDP- bound states. May act as a GAP for CDC42 and RAC1. Endosomal recycling protein which, in association with SHANK3, is involved in synaptic plasticity. Promotes GRIA1 exocytosis from rec…
Gabrb3	0.0691262	3.42338e-23	Gamma-aminobutyric acid receptor subunit beta-3; Component of the heteropentameric receptor for GABA, the major inhibitory neurotransmitter in the vertebrate brain. Functions also as histamine receptor and mediates cellular responses to histamine. Functions as receptor for diazepines and various anesthetics, such as pentobarbital; these are bound at a separate allosteric effector binding site. Fu…
Evi5	0.0687003	4.60355e-06	Ecotropic viral integration site 5 protein; Functions as a regulator of cell cycle progression by stabilizing the FBXO5 protein and promoting cyclin-A accumulation during interphase. May play a role in cytokinesis (By similarity)
Ptk2b	0.0685156	2.19136e-06	Protein-tyrosine kinase 2-beta; Non-receptor protein-tyrosine kinase that regulates reorganization of the actin cytoskeleton, cell polarization, cell migration, adhesion, spreading and bone remodeling. Plays a role in the regulation of the humoral immune response, and is required for normal levels of marginal B-cells in the spleen and normal migration of splenic B-cells. Required for normal macro…
Ptbp2	0.0684111	3.05926e-08	Polypyrimidine tract-binding protein 2; RNA-binding protein which binds to intronic polypyrimidine tracts and mediates negative regulation of exons splicing. May antagonize in a tissue-specific manner the ability of NOVA1 to activate exon selection. In addition to its function in pre-mRNA splicing, plays also a role in the regulation of translation
Syt14	0.0682566	0.000425845	Synaptotagmin-14/16; Synaptotagmin-14; May be involved in the trafficking and exocytosis of secretory vesicles in non-neuronal tissues. Is Ca(2+)-independent; Belongs to the synaptotagmin family
Sorl1	0.0679523	7.92715e-07	Sortilin-related receptor, ldlr class a repeats-containing; Sortilin-related receptor; Likely to be a multifunctional endocytic receptor, that may be implicated in the uptake of lipoproteins and of proteases. Binds LDL, the major cholesterol-carrying lipoprotein of plasma, and transports it into cells by endocytosis. Binds the receptor- associated protein (RAP). Could play a role in cell-cell int…
Syn3	0.0673443	0.0256628	Synapsin-3; May be involved in the regulation of neurotransmitter release and synaptogenesis. Binds ATP with high affinity and ADP with a lower affinity. This is consistent with a catalytic role of the C-domain in which ADP would be dissociated by cellular ATP after bound ATP was hydrolyzed (By similarity); Belongs to the synapsin family
Sun1	0.0671644	5.11355e-08	Sad1 and UNC84 domain containing 1; SUN domain-containing protein 1; As a component of the LINC (LInker of Nucleoskeleton and Cytoskeleton) complex involved in the connection between the nuclear lamina and the cytoskeleton. The nucleocytoplasmic interactions established by the LINC complex play an important role in the transmission of mechanical forces across the nuclear envelope and in nuclear m…
Galnt13	0.066958	1.92843e-09	Polypeptide N-acetylgalactosaminyltransferase 13; Catalyzes the initial reaction in O-linked oligosaccharide biosynthesis, the transfer of an N-acetyl-D- galactosamine residue to a serine or threonine residue on the protein receptor. Has a much stronger activity than GALNT1 to transfer GalNAc to mucin peptides, such as Muc5Ac and Muc7. Able to glycosylate SDC3. Probably responsible for the synthe…
Nr6a1	0.0665752	1.76827e-07	Nuclear receptor subfamily 6, group a, member 1; Nuclear receptor subfamily 6 group A member 1; Orphan nuclear receptor. Binds to a response element containing the sequence 5'-TCAAGGTCA-3'. May be involved in the regulation of gene expression in germ cell development during gametogenesis
Strn3	0.0664545	8.11323e-11	Striatin-3; Binds calmodulin in a calcium dependent manner. May function as scaffolding or signaling protein (By similarity); Belongs to the WD repeat striatin family
Rfx7	0.0657785	5.20541e-10	Regulatory factor X, 7
Acss1	0.0656517	2.77583e-14	Acetyl-coenzyme A synthetase 2-like, mitochondrial; Important for maintaining normal body temperature during fasting and for energy homeostasis. Essential for energy expenditure under ketogenic conditions. Converts acetate to acetyl-CoA so that it can be used for oxidation through the tricarboxylic cycle to produce ATP and CO(2)
Fut9	0.065113	0.00165467	4-galactosyl-N-acetylglucosaminide 3-alpha-L-fucosyltransferase; Alpha-(1,3)-fucosyltransferase 9; Transfers a fucose to lacto-N-neotetraose but not to either alpha2,3-sialyl lacto-N-neotetraose or lacto-N-tetraose. Can catalyze the last step in the biosynthesis of Lewis antigen, the addition of a fucose to precursor polysaccharides; Belongs to the glycosyltransferase 10 family
Npepps	0.0651039	8.47765e-10	Puromycin-sensitive aminopeptidase; Aminopeptidase with broad substrate specificity for several peptides. Involved in proteolytic events essential for cell growth and viability. May act as regulator of neuropeptide activity. Plays a role in the antigen-processing pathway for MHC class I molecules. Involved in the N-terminal trimming of cytotoxic T-cell epitope precursors. Digests the poly-Q pepti…
Ripor2	0.0650199	0.00397675	Rho family-interacting cell polarization regulator 2; Acts as an inhibitor of the small GTPase RHOA and plays several roles in the regulation of myoblast and hair cell differentiation, lymphocyte T proliferation and neutrophil polarization. Plays a role in fetal mononuclear myoblast differentiation by promoting filopodia and myotube formation. Maintains naive T lymphocytes in a quiescent state an…
Ptprj	0.0645204	6.72751e-05	Receptor-type tyrosine-protein phosphatase eta; Tyrosine phosphatase which dephosphorylates or contributes to the dephosphorylation of CTNND1, FLT3, PDGFRB, MET, RET, KDR, LYN, SRC, MAPK1, MAPK3, EGFR, TJP1, OCLN, PIK3R1 and PIK3R2. Plays a role in cell adhesion, migration, proliferation and differentiation. Involved in vascular development. May be involved in the mechanism of contact inhibition …
Slmap	0.0643015	0.00113234	Sarcolemmal membrane-associated protein; May play a role during myoblast fusion
Ambra1	0.0641377	2.17113e-09	Activating molecule in BECN1-regulated autophagy protein 1; Regulates autophagy and development of the nervous system. Involved in autophagy in controlling protein turnover during neuronal development, and in regulating normal cell survival and proliferation
Thap3	0.0639574	2.05095e-13	Thap domain containing, apoptosis associated protein 3; THAP domain-containing protein 3; Component of a THAP1/THAP3-HCFC1-OGT complex that is required for the regulation of the transcriptional activity of RRM1
Cadps	0.0639003	1.77554e-24	Calcium-dependent secretion activator 1; Calcium-binding protein involved in exocytosis of vesicles filled with neurotransmitters and neuropeptides. Probably acts upstream of fusion in the biogenesis or maintenance of mature secretory vesicles. Regulates catecholamine loading of DCVs. May specifically mediate the Ca(2+)-dependent exocytosis of large dense-core vesicles (DCVs) and other dense-core…
Slc25a23	0.0637889	2.35698e-08	Solute carrier family 25 (mitochondrial phosphate transporter), member 23/24/25/41; Calcium-binding mitochondrial carrier protein SCaMC-3; Calcium-dependent mitochondrial solute carrier. Mitochondrial solute carriers shuttle metabolites, nucleotides, and cofactors through the mitochondrial inner membrane. May act as a ATP-Mg/Pi exchanger that mediates the transport of Mg-ATP in exchange for phosp…
Gria2	0.0637625	6.22279e-19	Glutamate receptor, ionotropic, ampa2 (alpha 2); Receptor for glutamate that functions as ligand-gated ion channel in the central nervous system and plays an important role in excitatory synaptic transmission. L-glutamate acts as an excitatory neurotransmitter at many synapses in the central nervous system. Binding of the excitatory neurotransmitter L-glutamate induces a conformation change, lead…
Kras	0.063603	0.000564543	Kirsten rat sarcoma viral oncogene homolog; GTPase KRas; Ras proteins bind GDP/GTP and possess intrinsic GTPase activity (By similarity). Plays an important role in the regulation of cell proliferation. Plays a role in promoting oncogenic events by inducing transcriptional silencing of tumor suppressor genes (TSGs) in colorectal cancer (CRC) cells in a ZNF304-dependent manner (By similarity); Bel…
Zmat4	0.0634768	3.65311e-08	Zinc finger matrin-type protein 4; Zinc finger, matrin type 4
Mamld1	0.0630519	2.12979e-05	Mastermind-like domain-containing protein 1; Transactivates the HES3 promoter independently of NOTCH proteins. HES3 is a non-canonical NOTCH target gene which lacks binding sites for RBPJ (By similarity). Required for testosterone production
Rapgef2	0.062109	4.881e-10	Rap guanine nucleotide exchange factor 2; Functions as a guanine nucleotide exchange factor (GEF), which activates Rap and Ras family of small GTPases by exchanging bound GDP for free GTP in a cAMP-dependent manner. Serves as a link between cell surface receptors and Rap/Ras GTPases in intracellular signaling cascades. Acts also as an effector for Rap1 by direct association with Rap1-GTP thereby …
Nrxn1	0.0616731	6.4909e-38	Neurexin-1-beta; Neuronal cell surface protein that may be involved in cell recognition and cell adhesion by forming intracellular junctions through binding to neuroligins. May play a role in formation or maintenance of synaptic junctions. May mediate intracellular signaling. May play a role in angiogenesis (By similarity); Belongs to the neurexin family
Nr1d2	0.0615807	3.31619e-09	Nuclear receptor subfamily 1 group D member 2; Transcriptional repressor which coordinates circadian rhythm and metabolic pathways in a heme-dependent manner. Integral component of the complex transcription machinery that governs circadian rhythmicity and forms a critical negative limb of the circadian clock by directly repressing the expression of core clock components ARNTL/BMAL1 and CLOCK. Als…
Rbm26	0.0612712	1.64249e-07	RNA binding motif protein 26
Pacsin1	0.0610487	6.90968e-10	Protein kinase C and casein kinase substrate in neurons protein 1; Binds to membranes via its F-BAR domain and mediates membrane tubulation. Plays a role in the reorganization of the microtubule cytoskeleton via its interaction with MAPT; this decreases microtubule stability and inhibits MAPT-induced microtubule polymerization. Plays a role in cellular transport processes by recruiting DNM1, DNM2…
Iqschfp	0.0607954	6.96058e-05	Iqcj and Schip1 fusion protein;This locus represents naturally occurring read-through transcription from the neighboring IQ motif containing J (Iqcj) and schwannomin interacting protein 1 (Schip1) genes. This locus produces a transcript that is composed of in-frame exons from each individual gene. The resulting fusion protein is thought to be a component of the multimolecular complexes of axon in…
Klf12	0.0607883	0.000332294	Krueppel-like factor 8/12; Krueppel-like factor 12; Confers strong transcriptional repression to the AP-2- alpha gene. Binds to a regulatory element (A32) in the AP-2-alpha gene promoter
Oxr1	0.0606622	2.16743e-09	Oxidation resistance protein 1; May be involved in protection from oxidative damage; Belongs to the OXR1 family
Grin1	0.0604018	3.89606e-10	Glutamate receptor, ionotropic, nmda1 (zeta 1); Glutamate receptor ionotropic, NMDA 1; Component of NMDA receptor complexes that function as heterotetrameric, ligand-gated ion channels with high calcium permeability and voltage-dependent sensitivity to magnesium. Channel activation requires binding of the neurotransmitter glutamate to the epsilon subunit, glycine binding to the zeta subunit, plus…
Nmnat2	0.06004	3.14163e-08	Nicotinamide/nicotinic acid mononucleotide adenylyltransferase 2; Catalyzes the formation of NAD(+) from nicotinamide mononucleotide (NMN) and ATP. Can also use the deamidated form; nicotinic acid mononucleotide (NaMN) as substrate but with a lower efficiency. Cannot use triazofurin monophosphate (TrMP) as substrate. Also catalyzes the reverse reaction, i.e. the pyrophosphorolytic cleavage of NAD…
Sept7	0.0590892	0.00184506	Septin-7; Filament-forming cytoskeletal GTPase. Required for normal organization of the actin cytoskeleton. Required for normal progress through mitosis. Involved in cytokinesis. Required for normal association of CENPE with the kinetochore. Plays a role in ciliogenesis and collective cell movements. Forms a filamentous structure with SEPT12, SEPT6, SEPT2 and probably SEPT4 at the sperm annulus w…
Tnrc6c	0.0588523	2.87092e-08	Trinucleotide repeat-containing gene 6C protein; Plays a role in RNA-mediated gene silencing by micro- RNAs (miRNAs). Required for miRNA-dependent translational repression of complementary mRNAs by argonaute family proteins As scaffoldng protein associates with argonaute proteins bound to partially complementary mRNAs and simultaneously can recruit CCR4- NOT and PAN deadenylase complexes (By simi…
Pde4a	0.0587219	0.000207745	cAMP-specific 3',5'-cyclic phosphodiesterase 4A; Hydrolyzes the second messenger cAMP, which is a key regulator of many important physiological processes; Belongs to the cyclic nucleotide phosphodiesterase family. PDE4 subfamily
Rtn3	0.0586213	5.15506e-12	Reticulon-3; May be involved in membrane trafficking in the early secretory pathway. Inhibits BACE1 activity and amyloid precursor protein processing. May induce caspase-8 cascade and apoptosis. May favor BCL2 translocation to the mitochondria upon endoplasmic reticulum stress (By similarity). Induces the formation of endoplasmic reticulum tubules
Fat3	0.0585987	0.000177279	Fat atypical cadherin 3; Protocadherin Fat 3; May play a role in the interactions between neurites derived from specific subsets of neurons during development
Gpm6b	0.0584168	8.40147e-06	Neuronal membrane glycoprotein M6-b; May be involved in neural development. Involved in regulation of osteoblast function and bone formation. Involved in matrix vesicle release by osteoblasts; this function seems to involve maintenance of the actin cytoskeleton. May be involved in cellular trafficking of SERT and thereby in regulation of serotonin uptake; Belongs to the myelin proteolipid protein…
Acaca	0.0582403	6.1106e-06	Acetyl-CoA carboxylase 1; Catalyzes the rate-limiting reaction in the biogenesis of long-chain fatty acids. Carries out three functions: biotin carboxyl carrier protein, biotin carboxylase and carboxyltransferase
Ppm1e	0.0581523	0.00335337	Protein phosphatase 1e (pp2c domain containing); Protein phosphatase 1E; Protein phosphatase that inactivates multifunctional CaM kinases such as CAMK4 and CAMK2. Dephosphorylates and inactivates PAK. May play a role in the inhibition of actin fiber stress breakdown and in morphological changes driven by TNK2/CDC42 (By similarity). Dephosphorylates PRKAA2
Sept8	0.0580442	1.21155e-05	Septin-8; Filament-forming cytoskeletal GTPase (By similarity). May play a role in cytokinesis (Potential). May play a role in platelet secretion (By similarity); Belongs to the TRAFAC class TrmE-Era-EngA-EngB-Septin- like GTPase superfamily. Septin GTPase family
Mblac2	0.0578018	1.53733e-05	Metallo-beta-lactamase domain-containing protein 2; Metallo-beta-lactamase domain containing 2
Oxct1	0.0576984	0.00198554	Succinyl-CoA:3-ketoacid coenzyme A transferase 1, mitochondrial; Key enzyme for ketone body catabolism. Transfers the CoA moiety from succinate to acetoacetate. Formation of the enzyme-CoA intermediate proceeds via an unstable anhydride species formed between the carboxylate groups of the enzyme and substrate (By similarity)
Rasal2	0.0574093	0.000175422	Ras protein activator-like 2; RAS protein activator like 2
Stmn3	0.0573282	0.00336011	Stathmin-like 3; Stathmin-3; Exhibits microtubule-destabilizing activity, which is antagonized by STAT3
Asap2	0.057142	0.082095	Arf-GAP with SH3 domain, ANK repeat and PH domain-containing protein 2; Activates the small GTPases ARF1, ARF5 and ARF6. Regulates the formation of post-Golgi vesicles and modulates constitutive secretion. Modulates phagocytosis mediated by Fc gamma receptor and ARF6. Modulates PXN recruitment to focal contacts and cell migration (By similarity)
Mfsd4a	0.0567307	6.07458e-05	Major facilitator superfamily domain-containing protein 4a; Major facilitator superfamily domain containing 4
Runx1t1	0.0567212	0.0599085	CBFA2/RNUX1 translocation partner 1; Protein CBFA2T1; Transcriptional corepressor which facilitates transcriptional repression via its association with DNA-binding transcription factors and recruitment of other corepressors and histone-modifying enzymes. Can repress the expression of MMP7 in a ZBTB33-dependent manner. Can repress transactivation mediated by TCF12 (By similarity). Acts as a negati…
Prkce	0.0566653	7.41645e-05	Protein kinase C epsilon type; Calcium-independent, phospholipid- and diacylglycerol (DAG)-dependent serine/threonine-protein kinase that plays essential roles in the regulation of multiple cellular processes linked to cytoskeletal proteins, such as cell adhesion, motility, migration and cell cycle, functions in neuron growth and ion channel regulation, and is involved in immune response, cancer …
Nipal2	0.0565934	0.000396552	NIPA-like domain containing 2
Psmd14	0.0563062	0.000129531	Proteasome (prosome, macropain) 26s subunit, non-atpase, 14; 26S proteasome non-ATPase regulatory subunit 14; Component of the 26S proteasome, a multiprotein complex involved in the ATP-dependent degradation of ubiquitinated proteins. This complex plays a key role in the maintenance of protein homeostasis by removing misfolded or damaged proteins, which could impair cellular functions, and by rem…
Mdga2	0.0561429	4.15416e-08	MAM domain-containing glycosylphosphatidylinositol anchor protein 2; May be involved in cell-cell interactions
Sez6l	0.0561352	0.000512166	Seizure related 6 homolog like; Seizure 6-like protein; Candidate tumor suppressor gene. May contribute to specialized endoplasmic reticulum functions in neurons
2010300C02Rik	0.0559004	0.00618033	Capping protein inhibiting regulator of actin like; RIKEN cDNA 2010300C02 gene
Zfp697	0.0557084	0.0602515	Zinc finger protein 697; May be involved in transcriptional regulation
Myef2	0.0554265	0.000955487	Myelin expression factor 2; Transcriptional repressor of the myelin basic protein gene (MBP). Binds to the proximal MB1 element 5'-TTGTCC-3' of the MBP promoter. Its binding to MB1 and function are inhibited by PURA
Ank2	0.055265	2.23821e-24	Ankyrin 2, brain; Ankyrin-2; Attaches integral membrane proteins to cytoskeletal elements. Also binds to cytoskeletal proteins. Required for coordinate assembly of Na/Ca exchanger, Na/K ATPase and InsP3 receptor at sarcoplasmic reticulum sites in cardiomyocytes. Required for the coordinated expression of the Na/K ATPase, Na/Ca exchanger and beta-2-spectrin (SPTBN1) in the inner segment of rod pho…
Syt7	0.0552611	0.000148039	Synaptotagmin-7; Ca(2+) sensor involved in Ca(2+)-dependent exocytosis of secretory and synaptic vesicles through Ca(2+) and phospholipid binding to the C2 domain. Ca(2+) induces binding of the C2-domains to phospholipid membranes and to assembled SNARE-complexes; both actions contribute to triggering exocytosis. SYT7 binds Ca(2+) with high affinity and slow kinetics compared to other synaptotagm…
Stox2	0.0551651	5.55966e-05	Storkhead-box protein 2; Storkhead box 2
Ablim1	0.0549396	0.0156409	Actin-binding LIM protein 1; May act as scaffold protein (By similarity). May play a role in the development of the retina. Has been suggested to play a role in axon guidance
R3hdm1	0.0549072	0.0764376	R3H domain containing 1
Dgkh	0.0548709	0.0260797	Diacylglycerol kinase (atp); Diacylglycerol kinase, eta
Tcf4	0.0547009	0.00166339	Transcription factor 4/12; Transcription factor 4; Transcription factor that binds to the immunoglobulin enchancer Mu-E5/KE5-motif. Involved in the initiation of neuronal differentiation. Activates transcription by binding to the E box (5'-CANNTG-3'). Isoform 2 inhibits MYOD1 activation of the cardiac alpha-actin promoter. Binds to the E-box present in the somatostatin receptor 2 initiator elemen…
Dapk1	0.0546246	0.000163795	Death-associated protein kinase 1; Calcium/calmodulin-dependent serine/threonine kinase involved in multiple cellular signaling pathways that trigger cell survival, apoptosis, and autophagy. Regulates both type I apoptotic and type II autophagic cell deaths signal, depending on the cellular setting. The former is caspase-dependent, while the latter is caspase-independent and is characterized by t…
Rnf144b	0.0545307	7.96838e-05	E3 ubiquitin-protein ligase RNF144B; E3 ubiquitin-protein ligase which accepts ubiquitin from E2 ubiquitin-conjugating enzymes UBE2L3 and UBE2L6 in the form of a thioester and then directly transfers the ubiquitin to targeted substrates such as LCMT2, thereby promoting their degradation. Induces apoptosis via a p53/TP53-dependent but caspase-independent mechanism. However, its overexpression also…
Zfand3	0.0545056	2.89946e-07	Zinc finger, AN1-type domain 3
Dclk1	0.0544632	1.14373e-11	Serine/threonine-protein kinase DCLK1; Probable kinase that may be involved in a calcium- signaling pathway controlling neuronal migration in the developing brain. May also participate in functions of the mature nervous system (By similarity)
Zbtb20	0.0543654	1.40819e-11	Zinc finger and BTB domain-containing protein 20; May be a transcription factor that may be involved in hematopoiesis, oncogenesis, and immune responses (By similarity). Plays a role in postnatal myogenesis, may be involved in the regulation of satellite cells self-renewal
Map3k5	0.0540477	0.00068012	Mitogen-activated protein kinase kinase kinase 5; Serine/threonine kinase which acts as an essential component of the MAP kinase signal transduction pathway. Plays an important role in the cascades of cellular responses evoked by changes in the environment. Mediates signaling for determination of cell fate such as differentiation and survival. Plays a crucial role in the apoptosis signal transduc…
Cmip	0.0535529	1.54882e-06	C-Maf-inducing protein; Plays a role in T-cell signaling pathway
Ralgapa1	0.053419	0.00283042	Ral GTPase-activating protein subunit alpha-1; Catalytic subunit of the heterodimeric RalGAP1 complex which acts as a GTPase activator for the Ras-like small GTPases RALA and RALB (By similarity). May interact with the HLH region of TCF3/isoform E12
AW554918	0.0530438	0.00260177	Expressed sequence aw554918; Protein hinderin; Competes with SMC1 for binding to SMC3. May affect the availability of SMC3 to engage in the formation of multimeric protein complexes
Slc4a3	0.0529744	2.07944e-05	Solute carrier family 4 (anion exchanger), member 3; Anion exchange protein 3; Plasma membrane anion exchange protein; Belongs to the anion exchanger (TC 2.A.31) family
Csrnp3	0.0529543	0.00683305	Cysteine/serine-rich nuclear protein 3; Binds to the consensus sequence 5'-AGAGTG-3' and has transcriptional activator activity. Plays a role in apoptosis; Belongs to the AXUD1 family
Acadsb	0.0527506	0.00625484	Short/branched chain specific acyl-CoA dehydrogenase, mitochondrial; Has greatest activity toward short branched chain acyl- CoA derivative such as (s)-2-methylbutyryl-CoA, isobutyryl-CoA, and 2-methylhexanoyl-CoA as well as toward short straight chain acyl-CoAs such as butyryl-CoA and hexanoyl-CoA. Can use valproyl- CoA as substrate and may play a role in controlling the metabolic flux of valpro…
Cdc40	0.052676	0.0379709	Pre-mRNA-processing factor 17; Associates with the spliceosome late in the splicing pathway and may function in the second step of pre-mRNA splicing
Zfp609	0.052629	0.00448295	Zinc finger protein 609; Transcription factor, which activates RAG1, and possibly RAG2, transcription. Through the regulation of RAG1/2 expression, may regulate thymocyte maturation. Along with NIPBL and the multiprotein complex Integrator, promotes cortical neuron migration during brain development by regulating the transcription of crucial genes in this process. Preferentially binds promoters c…
Stag1	0.0526217	7.60588e-07	Cohesin subunit SA-1; Component of cohesin complex, a complex required for the cohesion of sister chromatids after DNA replication. The cohesin complex apparently forms a large proteinaceous ring within which sister chromatids can be trapped. At anaphase, the complex is cleaved and dissociates from chromatin, allowing sister chromatids to segregate. The cohesin complex may also play a role in spi…
Chst8	0.052164	0.00025334	Carbohydrate 4-sulfotransferase 8; Carbohydrate sulfotransferase 8; Catalyzes the transfer of sulfate to position 4 of non- reducing N-acetylgalactosamine (GalNAc) residues in both N-glycans and O-glycans. Required for biosynthesis of glycoprotein hormones lutropin and thyrotropin, by mediating sulfation of their carbohydrate structures. Only active against terminal GalNAcbeta1,GalNAcbeta. Not ac…
Cnrip1	0.0520135	0.0114073	CB1 cannabinoid receptor-interacting protein 1; Suppresses cannabinoid receptor CNR1-mediated tonic inhibition of voltage-gated calcium channels
Gnaq	0.051072	0.000319494	Guanine nucleotide-binding protein G(q) subunit alpha; Guanine nucleotide-binding proteins (G proteins) are involved as modulators or transducers in various transmembrane signaling systems. Regulates B-cell selection and survival and is required to prevent B-cell-dependent autoimmunity. Regulates chemotaxis of BM-derived neutrophils and dendritic cells (in vitro); Belongs to the G-alpha family. G…
Fam135b	0.0508146	0.00133474	Protein FAM135B; Family with sequence similarity 135, member B; Belongs to the FAM135 family
Ttc39c	0.0507429	0.000736104	Tetratricopeptide repeat domain 39C; Belongs to the TTC39 family
Kif1b	0.0504301	7.96638e-08	Kinesin-like protein KIF1B; Motor for anterograde transport of mitochondria. Has a microtubule plus end-directed motility
Akt3	0.0504239	1.31897e-07	RAC-gamma serine/threonine-protein kinase; AKT3 is one of 3 closely related serine/threonine- protein kinases (AKT1, AKT2 and AKT3) called the AKT kinase, and which regulate many processes including metabolism, proliferation, cell survival, growth and angiogenesis. This is mediated through serine and/or threonine phosphorylation of a range of downstream substrates. Over 100 substrate candidates h…
Ythdf3	0.0504233	0.00128422	YTH domain-containing family protein 3; Specifically recognizes and binds N6-methyladenosine (m6A)-containing RNAs and promotes RNA translation efficiency. M6A is a modification present at internal sites of mRNAs and some non- coding RNAs and plays a role in the efficiency of mRNA splicing, processing and stability. Shares m6A-containing mRNAs targets with YTHDF1 and YTHDF2, and regulates differe…
Trim44	0.0504136	0.00494042	Tripartite motif-containing protein 44; May play a role in the process of differentiation and maturation of neuronal cells (By similarity). May regulate the activity of TRIM17 (By similarity). Is a negative regulator of PAX6 expression (By similarity)
Hmgcll1	0.0503257	0.0124462	3-hydroxymethyl-3-methylglutaryl-Coenzyme A lyase-like 1; 3-hydroxymethyl-3-methylglutaryl-CoA lyase, cytoplasmic; Non-mitochondrial 3-hydroxymethyl-3-methylglutaryl-CoA lyase that catalyzes a cation-dependent cleavage of (S)-3-hydroxy- 3-methylglutaryl-CoA into acetyl-CoA and acetoacetate, a key step in ketogenesis, the products of which support energy production in nonhepatic animal tissues
Clip1	0.0503245	0.00499293	CAP-Gly domain-containing linker protein 1; Binds to the plus end of microtubules and regulates the dynamics of the microtubule cytoskeleton. Promotes microtubule growth and microtubule bundling. Links cytoplasmic vesicles to microtubules and thereby plays an important role in intracellular vesicle trafficking. Plays a role macropinocytosis and endosome trafficking
Babam2	0.0501365	0.0460734	BRISC and BRCA1-A complex member 2; Brain and reproductive organ-expressed protein
Uri1	0.0497469	0.0207441	Unconventional prefoldin RPB5 interactor; Involved in gene transcription regulation. Acts as a transcriptional repressor in concert with the corepressor UXT to regulate androgen receptor (AR) transcription. May act as a tumor suppressor to repress AR-mediated gene transcription and to inhibit anchorage-independent growth in prostate cancer cells. Required for cell survival in ovarian cancer cells…
Adam23	0.0496299	7.78546e-05	Disintegrin and metalloproteinase domain-containing protein 23; May play a role in cell-cell and cell-matrix interactions. This is a non-catalytic metalloprotease-like protein (By similarity)
Ccl25	0.049177	1.12899e-05	Chemokine (c-c motif) ligand 25; C-C motif chemokine 25; Potentially involved in T-cell development. Recombinant protein shows chemotactic activity on thymocytes, macrophages, THP-1 cells, and dendritics cells but is inactive on peripheral blood lymphocytes and neutrophils. Binds to CCR9. Binds to atypical chemokine receptor ACKR4 and mediates the recruitment of beta-arrestin (ARRB1/2) to ACKR4
Zfyve28	0.04898	4.57777e-05	Lateral signaling target protein 2 homolog; Negative regulator of epidermal growth factor receptor (EGFR) signaling. Acts by promoting EGFR degradation in endosomes when not monoubiquitinated (By similarity); Belongs to the lst-2 family
Mapk14	0.0488394	0.0177478	Mitogen-activated protein kinase 14; Serine/threonine kinase which acts as an essential component of the MAP kinase signal transduction pathway. MAPK14 is one of the four p38 MAPKs which play an important role in the cascades of cellular responses evoked by extracellular stimuli such as proinflammatory cytokines or physical stress leading to direct activation of transcription factors. Accordingly…
Dnm1	0.0488387	0.00243073	Dynamin 1/3; Dynamin-1; Microtubule-associated force-producing protein involved in producing microtubule bundles and able to bind and hydrolyze GTP. Most probably involved in vesicular trafficking processes. Involved in receptor-mediated endocytosis (By similarity)
Nf1	0.0487939	5.4961e-05	Neurofibromin; Stimulates the GTPase activity of Ras. NF1 shows greater affinity for Ras GAP, but lower specific activity. May be a regulator of Ras activity
Pura	0.0485479	0.000114942	Transcriptional activator protein Pur-alpha; This is a probable transcription activator that specifically binds the purine-rich single strand of the PUR element located upstream of the c-Myc gene. May play a role in the initiation of DNA replication and in recombination
Samd12	0.0482752	0.000239245	Sterile alpha motif domain-containing protein 12; Sterile alpha motif domain containing 12
Map7d2	0.0482585	0.0292347	MAP7 domain-containing protein 2; MAP7 domain containing 2
Farp1	0.0482565	0.0678007	Ferm, rhogef (arhgef) and pleckstrin domain protein 1 (chondrocyte-derived); FERM, ARHGEF and pleckstrin domain-containing protein 1; Functions as guanine nucleotide exchange factor for RAC1. May play a role in semaphorin signaling. Plays a role in the assembly and disassembly of dendritic filopodia, the formation of dendritic spines, regulation of dendrite length and ultimately the formation of …
Pja2	0.0478761	0.0599542	Praja ring finger ubiquitin ligase 2; E3 ubiquitin-protein ligase Praja-2; Has E2-dependent E3 ubiquitin-protein ligase activity. Responsible for ubiquitination of cAMP-dependent protein kinase type I and type II-alpha/beta regulatory subunits and for targeting them for proteasomal degradation. Essential for PKA- mediated long-term memory processes (By similarity)
Rnf157	0.0477987	0.000150721	Ring finger protein 157; E3 ubiquitin ligase that ubiquitinates APBB1 for its degradation by the proteasome and thus prevents apoptosis and promotes survival of neurons . Has a dual role in neurons as it is also required for dendrite growth and maintenance for which its ligase activity is not critical . May act as a scaffold molecule to regulate this process . Acts as a downstream effector of the…
Cfap299	0.0476525	2.84303e-07	Cilia and flagella associated protein 299; Uncharacterized protein C4orf22 homolog; RIKEN cDNA 1700007G11 gene
Kansl1	0.0473999	8.12113e-06	KAT8 regulatory NSL complex subunit 1; As part of the NSL complex it is involved in acetylation of nucleosomal histone H4 on several lysine residues and therefore may be involved in the regulation of transcription
Dip2c	0.0472989	7.8118e-05	DIP2 disco-interacting protein 2 homolog C (Drosophila)
Braf	0.0472581	0.000153898	B-raf proto-oncogene serine/threonine-protein kinase; Serine/threonine-protein kinase B-raf; Involved in the transduction of mitogenic signals from the cell membrane to the nucleus. May play a role in the postsynaptic responses of hippocampal neuron (By similarity)
Snx25	0.0471755	0.00237493	Sorting nexin-25; May be involved in several stages of intracellular trafficking
Strbp	0.0469543	4.59796e-08	Spermatid perinuclear RNA-binding protein; Involved in spermatogenesis and sperm function. Plays a role in regulation of cell growth (By similarity). Binds to double-stranded DNA and RNA (By similarity). Binds most efficiently to poly(I:C) RNA than to poly(dI:dC) DNA (By similarity). Binds also to single-stranded poly(G) RNA (By similarity). Binds non-specifically to the mRNA PRM1 3'-UTR and aden…
Sec61a2	0.046953	0.0702619	Protein transport protein Sec61 subunit alpha isoform 2; Appears to play a crucial role in the insertion of secretory and membrane polypeptides into the ER. It is required for assembly of membrane and secretory proteins. Found to be tightly associated with membrane-bound ribosomes, either directly or through adaptor proteins (By similarity)
Camkv	0.0466479	5.79077e-06	CaM kinase-like vesicle-associated protein; Does not appear to have detectable kinase activity
Jmjd1c	0.0466373	0.0410951	Probable JmjC domain-containing histone demethylation protein 2C; Probable histone demethylase that specifically demethylates 'Lys-9' of histone H3, thereby playing a central role in histone code. Demethylation of Lys residue generates formaldehyde and succinate. May be involved in hormone-dependent transcriptional activation, by participating in recruitment to androgen-receptor target genes (By …
Med13l	0.0463824	0.0400036	Component of the Mediator complex, a coactivator involved in the regulated transcription of nearly all RNA polymerase II-dependent genes. Mediator functions as a bridge to convey information from gene- specific regulatory proteins to the basal RNA polymerase II transcription machinery. Mediator is recruited to promoters by direct interactions with regulatory proteins and serves as a scaffold for …
Prkn	0.0462812	0.000742624	E3 ubiquitin-protein ligase parkin; Functions within a multiprotein E3 ubiquitin ligase complex, catalyzing the covalent attachment of ubiquitin moieties onto substrate proteins, such as BCL2, SYT11, CCNE1, GPR37, RHOT1/MIRO1, MFN1, MFN2, STUB1, SNCAIP, SEPT5, TOMM20, USP30, ZNF746 and AIMP2. Mediates monoubiquitination as well as 'Lys-6', 'Lys-11', 'Lys-48'-linked and 'Lys-63'-linked polyubiquit…
Hlf	0.0457333	0.0248994	Hepatic leukemia factor; Belongs to the bZIP family. PAR subfamily
Nipa1	0.045727	0.0978982	Non imprinted in prader-willi/angelman syndrome 1 homolog (human); Magnesium transporter NIPA1; Acts as a Mg(2+) transporter. Can also transport other divalent cations such as Fe(2+), Sr(2+), Ba(2+), Mn(2+) and Co(2+) but to a much less extent than Mg(2+); Belongs to the NIPA family
March7	0.0457071	0.0950418	Membrane associated ring-ch-type finger 7; E3 ubiquitin-protein ligase MARCH7; E3 ubiquitin-protein ligase which may specifically enhance the E2 activity of HIP2. E3 ubiquitin ligases accept ubiquitin from an E2 ubiquitin-conjugating enzyme in the form of a thioester and then directly transfer the ubiquitin to targeted substrates. May be involved in T-cell proliferation by regulating LIF secretion
Ccm2	0.0450568	0.00021182	Cerebral cavernous malformations protein 2 homolog; Component of the CCM signaling pathway which is a crucial regulator of heart and vessel formation and integrity. May act through the stabilization of endothelial cell junctions. May also function as a scaffold protein for MAP2K3-MAP3K3 signaling. Seems to play a major role in the modulation of MAP3K3-dependent p38 activation induced by hyperosmo…
Mllt10	0.0449479	0.0335213	Myeloid/lymphoid or mixed-lineage leukemia; translocated to, 10; Protein AF-10; Probably involved in transcriptional regulation. Binds to cruciform DNA (By similarity)
Ncoa1	0.0447598	0.00318862	Nuclear receptor coactivator 1; Nuclear receptor coactivator that directly binds nuclear receptors and stimulates the transcriptional activities in a hormone-dependent fashion. Involved in the coactivation of different nuclear receptors, such as for steroids (PGR, GR and ER), retinoids (RXRs), thyroid hormone (TRs) and prostanoids (PPARs). Also involved in coactivation mediated by STAT3, STAT5A, …
Mbtd1	0.0447388	0.024007	MBT domain-containing protein 1; Putative Polycomb group (PcG) protein. PcG proteins maintain the transcriptionally repressive state of genes, probably via a modification of chromatin, rendering it heritably changed in its expressibility. Specifically binds to monomethylated and dimethylated 'Lys-20' on histone H4 (By similarity)
Eef2k	0.0442151	0.0413961	Eukaryotic elongation factor-2 kinase; Eukaryotic elongation factor 2 kinase; Threonine kinase that regulates protein synthesis by controlling the rate of peptide chain elongation. Upon activation by a variety of upstream kinases including AMPK or TRPM7, phosphorylates the elongation factor EEF2 at a single site, renders it unable to bind ribosomes and thus inactive. In turn, the rate of protein …
Hook2	0.0438318	0.00508598	Hook microtubule tethering protein 2; Protein Hook homolog 2; Component of the FTS/Hook/FHIP complex (FHF complex). The FHF complex may function to promote vesicle trafficking and/or fusion via the homotypic vesicular protein sorting complex (the HOPS complex). Contributes to the establishment and maintenance of centrosome function. May function in the positioning or formation of aggresomes, whic…
Acp1	0.0436951	0.0132327	Low molecular weight phosphotyrosine protein phosphatase; Acts on tyrosine phosphorylated proteins, low-MW aryl phosphates and natural and synthetic acyl phosphates
Rtn1	0.0428456	0.00121481	Reticulon-1; May be involved in neuroendocrine secretion or in membrane trafficking in neuroendocrine cells
Jakmip2	0.0426281	0.0277204	Janus kinase and microtubule interacting protein 2
Bri3	0.0424754	0.0249119	Brain protein I3; Participates in tumor necrosis factor-alpha (TNF)- induced cell death (Ref.4). May be a target of Wnt/beta-catenin signaling in the liver (By similarity)
Esyt2	0.0418677	0.00523407	Extended synaptotagmin-2; Tethers the endoplasmic reticulum to the cell membrane and promotes the formation of appositions between the endoplasmic reticulum and the cell membrane. Binds glycerophospholipids in a barrel-like domain and may play a role in cellular lipid transport. Plays a role in FGF signaling via its role in the rapid internalization of FGFR1 that has been activated by FGF1 bindin…
Phactr1	0.0417129	1.0746e-06	Phosphatase and actin regulator 1
Xkr4	0.0416753	2.40738e-06	X-linked kx blood group related 4; XK-related protein 4; X Kell blood group precursor related family member 4
Tgfbr3	0.0409896	0.0850038	Transforming growth factor beta receptor type 3; Binds to TGF-beta. Could be involved in capturing and retaining TGF-beta for presentation to the signaling receptors (By similarity)
Setd5	0.0408596	0.0094021	SET domain-containing protein 5; Probable transcriptional regulator that acts via the formation of large multiprotein complexes that modify and/or remodel the chromatin. Acts as a regulator of histone acetylation during gene transcription
Atxn10	0.0406219	0.0155008	Ataxin-10; Necessary for the survival of cerebellar neurons. Induces neuritogenesis by activating the Ras-MAP kinase pathway. May play a role in the maintenance of a critical intracellular glycosylation level and homeostasis
Ccser1	0.0404941	2.4777e-05	Serine-rich coiled-coil domain-containing protein 1; Coiled-coil serine rich 1
Slc7a6	0.0403407	0.0436353	Solute carrier family 7 (cationic amino acid transporter, y+ system), member 6; Y+L amino acid transporter 2; Involved in the sodium-independent uptake of dibasic amino acids and sodium-dependent uptake of some neutral amino acids. Requires coexpression with SLC3A2/4F2hc to mediate the uptake of arginine, leucine and glutamine. Also acts as an arginine/glutamine exchanger, following an antiport m…
Calm2	0.040094	0.0276642	Calmodulin 2
Syp	0.0396755	0.0083341	Synaptophysin; Possibly involved in structural functions as organizing other membrane components or in targeting the vesicles to the plasma membrane (By similarity). Involved in the regulation of short-term and long-term synaptic plasticity; Belongs to the synaptophysin/synaptobrevin family
Flt3	0.0394485	0.000162459	Fms-related tyrosine kinase 3; Tyrosine-protein kinase that acts as cell-surface receptor for the cytokine FLT3LG and regulates differentiation, proliferation and survival of hematopoietic progenitor cells and of dendritic cells. Promotes phosphorylation of SHC1 and AKT1, and activation of the downstream effector MTOR. Promotes activation of RAS signaling and phosphorylation of downstream kinases…
Cnksr2	0.0392753	0.0579457	Connector enhancer of kinase suppressor of ras 2; May function as an adapter protein or regulator of Ras signaling pathways
Nav2	0.0391557	0.0113223	Neuron navigator 2
Ptprs	0.0389658	0.0842384	Protein tyrosine phosphatase, receptor type, s; Receptor-type tyrosine-protein phosphatase S; Cell surface receptor that binds to glycosaminoglycans, including chondroitin sulfate proteoglycans and heparan sulfate proteoglycans. Binding to chondroitin sulfate and heparan sulfate proteoglycans has opposite effects on PTPRS oligomerization and regulation of neurite outgrowth. Contributes to the inh…
Pcx	0.038869	0.0184081	Pyruvate carboxylase catalyzes a 2-step reaction, involving the ATP-dependent carboxylation of the covalently attached biotin in the first step and the transfer of the carboxyl group to pyruvate in the second. Catalyzes in a tissue specific manner, the initial reactions of glucose (liver, kidney) and lipid (adipose tissue, liver, brain) synthesis from pyruvate
Sec24d	0.0387495	0.0276174	Sec24 related gene family, member D (S. cerevisiae)
Upp2	0.0377274	0.0356651	Uridine phosphorylase 2; Catalyzes the reversible phosphorylytic cleavage of uridine and deoxyuridine to uracil and ribose- or deoxyribose-1- phosphate. The produced molecules are then utilized as carbon and energy sources or in the rescue of pyrimidine bases for nucleotide synthesis (By similarity)
Zfp771	0.0376942	0.00409041	Zinc finger protein 771; May be involved in transcriptional regulation
Pitpna	0.0372978	0.08831	Phosphatidylinositol transfer protein alpha isoform; Catalyzes the transfer of PtdIns and phosphatidylcholine between membranes
1700019D03Rik	0.0367061	0.0268466	Small membrane A-kinase anchor protein; Binds to type I regulatory subunits of protein kinase A (PKA-RI) and may anchor/target them to the plasma membrane
Clmn	0.0361226	0.0013043	Calmin
Prkcb	0.0356288	0.0591851	Protein kinase C beta type; Calcium-activated, phospholipid- and diacylglycerol (DAG)-dependent serine/threonine-protein kinase involved in various cellular processes such as regulation of the B-cell receptor (BCR) signalosome, oxidative stress-induced apoptosis, androgen receptor-dependent transcription regulation, insulin signaling and endothelial cells proliferation. Plays a key role in B-cell…
Mbnl2	0.0353095	0.00342914	Muscleblind-like protein 2; Mediates pre-mRNA alternative splicing regulation. Acts either as activator or repressor of splicing on specific pre-mRNA targets. Inhibits cardiac troponin-T (TNNT2) pre-mRNA exon inclusion but induces insulin receptor (IR) pre-mRNA exon inclusion in muscle. Antagonizes the alternative splicing activity pattern of CELF proteins. RNA-binding protein that binds to 5'ACA…
Foxp2	0.0350489	0.0297645	Forkhead box protein p2/4; Forkhead box protein P2; Transcriptional repressor that may play a role in the specification and differentiation of lung epithelium. May also play a role in developing neural, gastrointestinal and cardiovascular tissues. Can act with CTBP1 to synergistically repress transcription but CTPBP1 is not essential. Plays a role in synapse formation by regulating SRPX2 levels
Mapk10	0.0346517	4.59062e-05	Mitogen-activated protein kinase 8/9/10 (c-jun n-terminal kinase); Serine/threonine-protein kinase involved in various processes such as neuronal proliferation, differentiation, migration and programmed cell death. Extracellular stimuli such as proinflammatory cytokines or physical stress stimulate the stress-activated protein kinase/c-Jun N-terminal kinase (SAP/JNK) signaling pathway. In this ca…
Tek	0.0334999	0.0587102	Endothelial-specific receptor tyrosine kinase; Angiopoietin-1 receptor; Tyrosine-protein kinase that acts as cell-surface receptor for ANGPT1, ANGPT2 and ANGPT4 and regulates angiogenesis, endothelial cell survival, proliferation, migration, adhesion and cell spreading, reorganization of the actin cytoskeleton, but also maintenance of vascular quiescence. Has anti-inflammatory effects by preventi…
Zfp46	0.0325154	8.41651e-05	Krab domain-containing zinc finger protein; Zinc finger protein 436; May be involved in transcriptional regulation
Cntfr	0.0313019	0.0640812	Ciliary neurotrophic factor receptor subunit alpha; Binds to CNTF. The alpha subunit provides the receptor specificity (By similarity); Belongs to the type I cytokine receptor family. Type 3 subfamily
Car4	0.029582	0.00802729	Carbonic anhydrase 4; Reversible hydration of carbon dioxide. May stimulate the sodium/bicarbonate transporter activity of SLC4A4 (By similarity)
Ank3	0.0280411	0.0179714	Ankyrin 3, epithelial; Ankyrin-3; Membrane-cytoskeleton linker. May participate in the maintenance/targeting of ion channels and cell adhesion molecules at the nodes of Ranvier and axonal initial segments (By similarity). In skeletal muscle, required for costamere localization of DMD and betaDAG1. Regulates KCNA1 channel activity in function of dietary Mg(2+) levels, and thereby contributes to th…
Jag2	0.0242163	0.0883664	Protein jagged-2; Putative Notch ligand involved in the mediation of Notch signaling. Plays an essential role during limb, craniofacial and thymic development. May be involved in myogenesis and in the development of peripheral and central nervous systems
Ccdc157	0.0237343	0.0627174	Coiled-coil domain-containing protein 157; Coiled-coil domain containing 157

## Sheet: Excitatory downregulated genes
EXCITATORY- DOWNREGULATED GENES (758)
Gene symbol	log Fold change(KO-WT)	Adjusted p-value	Description
Arhgap26	-0.483683	3.26111e-293	Rho GTPase-activating protein 26; GTPase-activating protein for RHOA and CDC42
Dgkb	-0.344835	1.00973e-59	Diacylglycerol kinase (atp); Diacylglycerol kinase beta; Exhibits high phosphorylation activity for long-chain diacylglycerols
Col25a1	-0.222872	3.39778e-66	Collagen alpha-1(XXV) chain; Inhibits fibrillization of amyloid-beta peptide during the elongation phase. Has also been shown to assemble amyloid fibrils into protease-resistant aggregates. Binds heparin (By similarity)
Fgf1	-0.213953	2.50422e-133	Fibroblast growth factor 1; Plays an important role in the regulation of cell survival, cell division, angiogenesis, cell differentiation and cell migration. Functions as potent mitogen in vitro. Acts as a ligand for FGFR1 and integrins. Binds to FGFR1 in the presence of heparin leading to FGFR1 dimerization and activation via sequential autophosphorylation on tyrosine residues which act as docki…
Car10	-0.199186	5.83702e-73	Carbonic anhydrase-related protein 10; Does not have a catalytic activity
Sorcs3	-0.19538	2.1532e-35	Sortilin-related VPS10 domain containing receptor 3
Alcam	-0.187591	1.8016e-27	CD166 antigen; Cell adhesion molecule that mediates both heterotypic cell-cell contacts via its interaction with CD6, as well as homotypic cell-cell contacts. Promotes T-cell activation and proliferation via its interactions with CD6 (By similarity). Contributes to the formation and maturation of the immunological synapse via its interactions with CD6 (By similarity). Mediates homotypic interacti…
Pcdh15	-0.183657	1.83353e-12	Protocadherin-15; Calcium-dependent cell-adhesion protein. Required for inner ear neuroepithelial cell elaboration and cochlear function. Probably involved in the maintenance of normal retinal function
Plxdc2	-0.180328	5.17403e-44	Plexin domain-containing protein 2; May play a role in tumor angiogenesis; Belongs to the plexin family
Eif2s3y	-0.177347	2.73475e-106	Eukaryotic translation initiation factor 2 subunit 3, Y-linked; As a subunit of eukaryotic initiation factor 2 (eIF2), involved in the early steps of protein synthesis. In the presence of GTP, eIF2 forms a ternary complex with initiator tRNA Met-tRNAi and then recruits the 40S ribosomal complex, a step that determines the rate of protein translation. This step is followed by mRNA binding to form …
Gabra2	-0.176692	8.78763e-40	Gamma-aminobutyric acid (gaba) a receptor, subunit alpha 2; Gamma-aminobutyric acid receptor subunit alpha-2; GABA, the major inhibitory neurotransmitter in the vertebrate brain, mediates neuronal inhibition by binding to the GABA/benzodiazepine receptor and opening an integral chloride channel
Ptprt	-0.171869	9.4331e-21	Receptor-type tyrosine-protein phosphatase T; May be involved in both signal transduction and cellular adhesion in the CNS. May have specific signaling roles in the tyrosine phosphorylation/dephosphorylation pathway in the anterior compartment of the adult cerebellar cortex; Belongs to the protein-tyrosine phosphatase family. Receptor class 2B subfamily
Ldb2	-0.167272	7.24699e-39	LIM domain-binding protein 2; Binds to the LIM domain of a wide variety of LIM domain- containing transcription factors; Belongs to the LDB family
Nwd2	-0.163131	2.3589e-33	Nacht and wd repeat domain-containing protein 2; NACHT and WD repeat domain containing 2
Grm1	-0.154801	3.98364e-24	Glutamate receptor, metabotropic 1; Metabotropic glutamate receptor 1; G-protein coupled receptor for glutamate. Ligand binding causes a conformation change that triggers signaling via guanine nucleotide-binding proteins (G proteins) and modulates the activity of down-stream effectors. Signaling activates a phosphatidylinositol-calcium second messenger system. May participate in the central actio…
Nkain3	-0.151589	2.12323e-09	Sodium/potassium-transporting ATPase subunit beta-1-interacting protein 3; Na+/K+ transporting ATPase interacting 3; Belongs to the NKAIN family
Mid1	-0.149923	1.16415e-66	E3 ubiquitin-protein ligase Midline-1; Has E3 ubiquitin ligase activity towards IGBP1, promoting its monoubiquitination, which results in deprotection of the catalytic subunit of protein phosphatase PP2A, and its subsequent degradation by polyubiquitination
Ntrk3	-0.149915	2.85988e-36	NT-3 growth factor receptor; Receptor tyrosine kinase involved in nervous system and probably heart development. Upon binding of its ligand NTF3/neurotrophin-3, NTRK3 autophosphorylates and activates different signaling pathways, including the phosphatidylinositol 3-kinase/AKT and the MAPK pathways, that control cell survival and differentiation; Belongs to the protein kinase superfamily. Tyr pro…
Trpm3	-0.149174	5.23538e-06	Transient receptor potential cation channel, subfamily M, member 3
Pdzrn4	-0.147593	3.75563e-17	PDZ domain containing RING finger 4
Rgs6	-0.147381	4.91051e-24	Regulator of G-protein signaling 6; Regulates G protein-coupled receptor signaling cascades. Inhibits signal transduction by increasing the GTPase activity of G protein alpha subunits, thereby driving them into their inactive GDP-bound form. The RGS6/GNB5 dimer enhances GNAO1 GTPase activity
Maml3	-0.138611	3.80741e-25	Mastermind-like transcriptional coactivator 3; Mastermind like 3 (Drosophila)
Edil3	-0.137398	1.37378e-28	EGF-like repeat and discoidin I-like domain-containing protein 3; Promotes adhesion of endothelial cells through interaction with the alpha-v/beta-3 integrin receptor. Inhibits formation of vascular-like structures. May be involved in regulation of vascular morphogenesis of remodeling in embryonic development
Prkg1	-0.134521	7.84436e-32	cGMP-dependent protein kinase 1; Serine/threonine protein kinase that acts as key mediator of the nitric oxide (NO)/cGMP signaling pathway. GMP binding activates PRKG1, which phosphorylates serines and threonines on many cellular proteins. Numerous protein targets for PRKG1 phosphorylation are implicated in modulating cellular calcium, but the contribution of each of these targets may vary substa…
Cdh9	-0.134501	9.64088e-07	Cadherin-9; Cadherins are calcium-dependent cell adhesion proteins. They preferentially interact with themselves in a homophilic manner in connecting cells; cadherins may thus contribute to the sorting of heterogeneous cell types
Ntm	-0.133383	4.16649e-22	Neurotrimin; Neural cell adhesion molecule
Srrm2	-0.132226	2.02987e-56	Serine/arginine repetitive matrix protein 2; Involved in pre-mRNA splicing. May function at or prior to the first catalytic step of splicing at the catalytic center of the spliceosome. May do so by stabilizing the catalytic center or the position of the RNA substrate. Binds to RNA (By similarity); Belongs to the CWC21 family
Auts2	-0.130829	3.18725e-48	Autism susceptibility gene 2 protein homolog; Component of a Polycomb group (PcG) multiprotein PRC1- like complex, a complex class required to maintain the transcriptionally repressive state of many genes, including Hox genes, throughout development. PcG PRC1 complex acts via chromatin remodeling and modification of histones; it mediates monoubiquitination of histone H2A 'Lys-119', rendering chro…
Rbm28	-0.129314	4.94377e-39	RNA-binding protein 28; Nucleolar component of the spliceosomal ribonucleoprotein complexes
5530401A14Rik	-0.129198	4.29875e-50	RIKEN cDNA 5530401A14 gene
Csgalnact1	-0.12866	3.94142e-26	Chondroitin sulfate n-acetylgalactosaminyltransferase 1/2; Chondroitin sulfate N-acetylgalactosaminyltransferase 1; Transfers 1,4-N-acetylgalactosamine (GalNAc) from UDP- GalNAc to the non-reducing end of glucuronic acid (GlcUA). Required for addition of the first GalNAc to the core tetrasaccharide linker and for elongation of chondroitin chains. Important role in chondroitin chain biosynthesis i…
Pcsk2	-0.128031	2.59582e-59	Proprotein convertase subtilisin/kexin type 2; Neuroendocrine convertase 2; Involved in the processing of hormone and other protein precursors at sites comprised of pairs of basic amino acid residues. Responsible for the release of glucagon from proglucagon in pancreatic A cells (By similarity)
Synpr	-0.127852	1.25537e-13	Synaptoporin; Intrinsic membrane protein of small synaptic vesicles. Probable vesicular channel protein (By similarity)
Kcnc2	-0.126277	2.5064e-22	Potassium voltage-gated channel shaw-related subfamily c member 2; Voltage-gated potassium channel that mediates transmembrane potassium transport in excitable membranes, primarily in the brain. Contributes to the regulation of the fast action potential repolarization and in sustained high-frequency firing in neurons of the central nervous system Homotetramer channels mediate delayed-rectifier vo…
Ncam2	-0.126036	1.55334e-18	Neural cell adhesion molecule 2; May play important roles in selective fasciculation and zone-to-zone projection of the primary olfactory axons
Asic2	-0.125022	4.7996e-56	Acid-sensing (proton-gated) ion channel 2
Efna5	-0.124558	1.74338e-17	Ephrin-A5; Cell surface GPI-bound ligand for Eph receptors, a family of receptor tyrosine kinases which are crucial for migration, repulsion and adhesion during neuronal, vascular and epithelial development. Binds promiscuously Eph receptors residing on adjacent cells, leading to contact-dependent bidirectional signaling into neighboring cells. The signaling pathway downstream of the receptor is …
Btaf1	-0.123224	4.84781e-31	B-tfiid tata-box binding protein associated factor 1; BTAF1 RNA polymerase II, B-TFIID transcription factor-associated, (Mot1 homolog, S. cerevisiae)
Prpf4b	-0.122948	1.07419e-36	Serine/threonine-protein kinase PRP4 homolog; Has a role in pre-mRNA splicing. Phosphorylates SF2/ASF
Slc35f4	-0.121495	1.75859e-26	Solute carrier family 35, member f3/4; Solute carrier family 35 member F4; Putative solute transporter
Dync2h1	-0.120143	1.12747e-29	Cytoplasmic dynein 2 heavy chain 1; May function as a motor for intraflagellar retrograde transport. Functions in cilia biogenesis. According to it may play a role in transport between endoplasmic reticulum and Golgi or organization of the Golgi in cells
Fstl4	-0.116094	4.06613e-12	Follistatin-related protein 4; Follistatin-like 4
Unc5c	-0.115839	2.46902e-17	Netrin receptor UNC5C; Receptor for netrin required for axon guidance. Mediates axon repulsion of neuronal growth cones in the developing nervous system upon ligand binding. Axon repulsion in growth cones may be caused by its association with DCC that may trigger signaling for repulsion. Also involved in corticospinal tract axon guidances independently of DCC. It also acts as a dependence recepto…
Pak7	-0.113927	8.98093e-27	Serine/threonine-protein kinase PAK 5; Serine/threonine protein kinase that plays a role in a variety of different signaling pathways including cytoskeleton regulation, cell migration, proliferation or cell survival. Activation by various effectors including growth factor receptors or active CDC42 and RAC1 results in a conformational change and a subsequent autophosphorylation on several serine a…
Prkd1	-0.113902	3.48022e-21	Serine/threonine-protein kinase D1; Serine/threonine-protein kinase that converts transient diacylglycerol (DAG) signals into prolonged physiological effects downstream of PKC, and is involved in the regulation of MAPK8/JNK1 and Ras signaling, Golgi membrane integrity and trafficking, cell survival through NF-kappa-B activation, cell migration, cell differentiation by mediating HDAC7 nuclear expo…
Csmd2	-0.112881	1.87432e-34	Cub and sushi domain-containing protein; CUB and Sushi multiple domains 2
Megf11	-0.111987	5.98038e-24	Multiple epidermal growth factor-like domains protein 11; Multiple EGF-like-domains 11
Sept11	-0.111771	1.35501e-23	Septin-11; Filament-forming cytoskeletal GTPase. May play a role in cytokinesis (Potential). May play a role in the cytoarchitecture of neurons, including dendritic arborization and dendritic spines, and in GABAergic synaptic connectivity (By similarity); Belongs to the TRAFAC class TrmE-Era-EngA-EngB-Septin- like GTPase superfamily. Septin GTPase family
Arhgap10	-0.111159	3.20105e-14	Rho GTPase-activating protein 10; GTPase activator for the small GTPases RhoA and Cdc42 by converting them to an inactive GDP-bound state. Essential for PTKB2 regulation of cytoskeletal organization via Rho family GTPases. Inhibits PAK2 proteolytic fragment PAK-2p34 kinase activity and changes its localization from the nucleus to the perinuclear region. Stabilizes PAK-2p34 thereby increasing stim…
Ghr	-0.110833	4.06871e-16	Growth hormone receptor; Receptor for pituitary gland growth hormone involved in regulating postnatal body growth. On ligand binding, couples to, and activates the JAK2/STAT5 pathway (By similarity)
Thrb	-0.110182	1.99315e-21	Thyroid hormone receptor beta; Nuclear hormone receptor that can act as a repressor or activator of transcription. High affinity receptor for thyroid hormones, including triiodothyronine and thyroxine; Belongs to the nuclear hormone receptor family. NR1 subfamily
Sema5a	-0.109783	3.43788e-09	Sema domain, seven thrombospondin repeats (type 1 and type 1-like), transmembrane domain (tm) and short cytoplasmic domain, (semaphorin) 5a; Bifunctional axonal guidance cue regulated by sulfated proteoglycans; attractive effects result from interactions with heparan sulfate proteoglycans (HSPGs), while the inhibitory effects depend on interactions with chondroitin sulfate proteoglycans (CSPGs). …
Tmem108	-0.108169	9.62374e-13	Transmembrane protein 108; Transmembrane protein required for proper cognitive functions. Involved in the development of dentate gyrus (DG) neuron circuitry, is neccessary for AMPA receptors surface expression and proper excitatory postsynaptic currents of DG granule neurons. Regulates the organization and stability of the microtubule network of sensory neurons to allow axonal transport. Through …
Dpp6	-0.107898	1.31095e-13	Dipeptidyl aminopeptidase-like protein 6; Promotes cell surface expression of the potassium channel KCND2. Modulates the activity and gating characteristics of the potassium channel KCND2. Has no dipeptidyl aminopeptidase activity (By similarity); Belongs to the peptidase S9B family
Ulk4	-0.107835	3.97622e-24	Serine/threonine-protein kinase ULK4; May be involved in the remodeling of cytoskeletal components, such as alpha-tubulin, and in this way regulates neurite branching and elongation, as well as cell motility
Sdk1	-0.106253	6.78178e-07	Protein sidekick-1; Adhesion molecule that promotes lamina-specific synaptic connections in the retina. Expressed in specific subsets of interneurons and retinal ganglion cells (RGCs) and promotes synaptic connectivity via homophilic interactions; Belongs to the sidekick family
Gabrg3	-0.104897	0.00010518	Gamma-aminobutyric acid (gaba) a receptor, subunit gamma 3; Gamma-aminobutyric acid receptor subunit gamma-3; GABA, the major inhibitory neurotransmitter in the vertebrate brain, mediates neuronal inhibition by binding to the GABA/benzodiazepine receptor and opening an integral chloride channel
Rit2	-0.104639	1.46645e-21	GTP-binding protein Rit2; Binds and exchanges GTP and GDP. Binds and modulates the activation of POU4F1 as gene expression regulator; Belongs to the small GTPase superfamily. Ras family
Akap13	-0.102323	4.28877e-18	A-kinase anchor protein 13; Scaffold protein that plays an important role in assembling signaling complexes downstream of several types of G protein-coupled receptors. Activates RHOA in response to signaling via G protein-coupled receptors via its function as Rho guanine nucleotide exchange factor. May also activate other Rho family members. Part of a kinase signaling complex that links ADRA1A an…
Pde1a	-0.101798	1.25332e-12	Calcium/calmodulin-dependent 3',5'-cyclic nucleotide phosphodiesterase 1A; Cyclic nucleotide phosphodiesterase with a dual- specificity for the second messengers cAMP and cGMP, which are key regulators of many important physiological processes. Has a higher affinity for cGMP than for cAMP (By similarity)
Slit3	-0.101282	6.37458e-07	Slit guidance ligand 3; Slit homolog 3 protein; May act as molecular guidance cue in cellular migration, and function may be mediated by interaction with roundabout homolog receptors
Tmtc2	-0.100533	1.67948e-13	Transmembrane and tetratricopeptide repeat containing 2; Belongs to the TMTC family
Vti1a	-0.10012	9.67506e-28	Vesicle transport through interaction with t-SNAREs homolog 1A; V-SNARE that mediates vesicle transport pathways through interactions with t-SNAREs on the target membrane. These interactions are proposed to mediate aspects of the specificity of vesicle trafficking and to promote fusion of the lipid bilayers. Involved in vesicular transport from the late endosomes to the trans-Golgi network. Along…
Pde4b	-0.0982879	2.95813e-18	Phosphodiesterase 4B, cAMP specific
Trpc6	-0.0982636	0.00670106	Transient receptor potential cation channel, subfamily c, member 6; Short transient receptor potential channel 6; Thought to form a receptor-activated non-selective calcium permeant cation channel. Probably is operated by a phosphatidylinositol second messenger system activated by receptor tyrosine kinases or G-protein coupled receptors. Activated by diacylglycerol (DAG) in a membrane-delimited f…
Chrm3	-0.0975339	8.81025e-07	Cholinergic receptor, muscarinic 3, cardiac; Muscarinic acetylcholine receptor M3; The muscarinic acetylcholine receptor mediates various cellular responses, including inhibition of adenylate cyclase, breakdown of phosphoinositides and modulation of potassium channels through the action of G proteins. Primary transducing effect is Pi turnover
Tln2	-0.0975274	1.88508e-18	Talin 2; As a major component of focal adhesion plaques that links integrin to the actin cytoskeleton, may play an important role in cell adhesion. Recruits PIP5K1C to focal adhesion plaques and strongly activates its kinase activity (By similarity)
Scube1	-0.0968016	4.91207e-05	Signal peptide, CUB and EGF-like domain-containing protein 1; Could function as an adhesive molecule and its matrix bound and soluble fragments may play a critical role in vascular biology
Cacna1c	-0.0962021	3.16597e-20	Calcium channel, voltage-dependent, l type, alpha 1c subunit; Voltage-dependent L-type calcium channel subunit alpha-1C; Voltage-sensitive calcium channels (VSCC) mediate the entry of calcium ions into excitable cells and are also involved in a variety of calcium-dependent processes, including muscle contraction, hormone or neurotransmitter release, gene expression, cell motility, cell division a…
Grm3	-0.0957386	1.74776e-06	Glutamate receptor, metabotropic 3; Metabotropic glutamate receptor 3; G-protein coupled receptor for glutamate. Ligand binding causes a conformation change that triggers signaling via guanine nucleotide-binding proteins (G proteins) and modulates the activity of down-stream effectors. Signaling inhibits adenylate cyclase activity
Tenm4	-0.0955182	7.82387e-23	Teneurin-4; Involved in neural development, regulating the establishment of proper connectivity within the nervous system. Plays a role in the establishment of the anterior-posterior axis during gastrulation. Regulates the differentiation and cellular process formation of oligodendrocytes and myelination of small- diameter axons in the central nervous system (CNS). Promotes activation of focal ad…
Chd2	-0.0947354	4.91039e-19	Chromodomain-helicase-DNA-binding protein 2; DNA-binding helicase that specifically binds to the promoter of target genes, leading to chromatin remodeling, possibly by promoting deposition of histone H3.3. Involved in myogenesis via interaction with MYOD1: binds to myogenic gene regulatory sequences and mediates incorporation of histone H3.3 prior to the onset of myogenic gene expression, promoti…
Oprm1	-0.0946791	4.02345e-14	Mu-type opioid receptor; Receptor for endogenous opioids such as beta-endorphin and endomorphin. Receptor for natural and synthetic opioids including morphine, heroin, DAMGO, fentanyl, etorphine, buprenorphin and methadone. Agonist binding to the receptor induces coupling to an inactive GDP-bound heterotrimeric G-protein complex and subsequent exchange of GDP for GTP in the G-protein alpha subuni…
Rimbp2	-0.0944942	3.38749e-12	RIMS-binding protein 2; Plays a role in the synaptic transmission as bifunctional linker that interacts simultaneously with RIMS1, RIMS2, CACNA1D and CACNA1B
Dlgap2	-0.0926854	3.31464e-38	Disks large-associated protein 2; May play a role in the molecular organization of synapses and neuronal cell signaling. Could be an adapter protein linking ion channel to the subsynaptic cytoskeleton. May induce enrichment of PSD-95/SAP90 at the plasma membrane
Slc39a10	-0.0925782	1.42553e-21	Solute carrier family 39 (zinc transporter), member 10; Zinc transporter ZIP10; May act as a zinc-influx transporter
Snca	-0.0923869	4.82899e-14	Alpha-synuclein; May be involved in the regulation of dopamine release and transport; Belongs to the synuclein family
Nectin3	-0.0923437	2.08383e-19	Poliovirus receptor-related protein 3; Nectin-3; Plays a role in cell-cell adhesion through heterophilic trans-interactions with nectins-like or other nectins, such as trans-interaction with NECTIN2 at Sertoli-spermatid junctions. Trans-interaction with PVR induces activation of CDC42 and RAC small G proteins through common signaling molecules such as SRC and RAP1. Also involved in the formation …
Adcy2	-0.0921074	3.0741e-16	Adenylate cyclase type 2; Catalyzes the formation of the signaling molecule cAMP in response to G-protein signaling. Down-stream signaling cascades mediate changes in gene expression patterns and lead to increased IL6 production. Functions in signaling cascades downstream of the muscarinic acetylcholine receptors; Belongs to the adenylyl cyclase class-4/guanylyl cyclase family
Adamts17	-0.0908095	1.77909e-11	A disintegrin-like and metallopeptidase (reprolysin type) with thrombospondin type 1 motif, 17
Kcnh1	-0.0903086	6.33026e-13	Potassium voltage-gated channel, subfamily h (eag-related), member 1; Potassium voltage-gated channel subfamily H member 1; Pore-forming (alpha) subunit of a voltage-gated delayed rectifier potassium channel. Channel properties are modulated by subunit assembly. Mediates IK(NI) current in myoblasts. Involved in the regulation of cell proliferation and differentiation, in particular adipogenic and…
Cntn4	-0.0899681	2.38222e-15	Contactin-4; Contactins mediate cell surface interactions during nervous system development. Has some neurite outgrowth-promoting activity. May be involved in synaptogenesis; Belongs to the immunoglobulin superfamily. Contactin family
B3galt1	-0.0891829	1.90096e-30	Beta-1,3-galactosyltransferase 1; Beta-1,3-galactosyltransferase that transfers galactose from UDP-alpha-D-galactose to substrates with a terminal beta-N- acetylglucosamine (beta-GlcNAc) residue. Involved in the biosynthesis of the carbohydrate moieties of glycolipids and glycoproteins; Belongs to the glycosyltransferase 31 family
Zfp385b	-0.0888462	3.96833e-09	Zinc finger protein 385B; May play a role in p53/TP53-mediated apoptosis
Gm45844	-0.0884843	5.8203e-21	Predicted gene
Rbms1	-0.0883374	4.39157e-10	RNA-binding motif, single-stranded-interacting protein 1; Single-stranded DNA binding protein that interacts with the region upstream of the MYC gene. Binds specifically to the DNA sequence motif 5'-[AT]CT[AT][AT]T-3'. Probably has a role in DNA replication
Arl15	-0.0879034	3.50147e-12	Adp-ribosylation factor-like protein 15; ADP-ribosylation factor-like 15; Belongs to the small GTPase superfamily. Arf family
Trrap	-0.086033	3.87881e-16	Transformation/transcription domain-associated protein; Adapter protein, which is found in various multiprotein chromatin complexes with histone acetyltransferase activity (HAT), which gives a specific tag for epigenetic transcription activation. Component of the NuA4 histone acetyltransferase complex which is responsible for acetylation of nucleosomal histones H4 and H2A. Plays a central role in…
Hsp90ab1	-0.085703	6.60341e-28	Heat shock protein 90 alpha (cytosolic), class b member 1; Heat shock protein HSP 90-beta; Molecular chaperone that promotes the maturation, structural maintenance and proper regulation of specific target proteins involved for instance in cell cycle control and signal transduction. Undergoes a functional cycle that is linked to its ATPase activity. This cycle probably induces conformational chang…
Camkmt	-0.0853217	7.26637e-10	Calmodulin-lysine N-methyltransferase; Catalyzes the trimethylation of 'Lys-116' in calmodulin
Tmtc1	-0.0853181	1.60836e-06	Transmembrane and tetratricopeptide repeat containing 1
Necab1	-0.0848558	8.38824e-10	N-terminal EF-hand calcium binding protein 1
Me3	-0.0847747	0.000842618	Malate dehydrogenase (oxaloacetate-decarboxylating)(nadp+); Malic enzyme 3, NADP(+)-dependent, mitochondrial; Belongs to the malic enzymes family
Ly6h	-0.0845655	7.59112e-16	Lymphocyte antigen 6 complex locus protein d/e/f/g6/h; Lymphocyte antigen 6H; Believed to act as modulator of nicotinic acetylcholine receptors (nAChRs) activity. In vitro inhibits alpha-3:beta-4- containing nAChRs maximum response. In vitro inhibits alpha- 3:beta-4-containing nAChRs maximum response. May play a role in the intracellular trafficking of alpha-7-containing nAChRs and may inhibit th…
Itga8	-0.084526	9.18304e-11	Integrin alpha-8; Integrin alpha-8/beta-1 functions in the genesis of kidney and probably of other organs by regulating the recruitment of mesenchymal cells into epithelial structures. It recognizes the sequence R-G-D in a wide array of ligands including TNC, FN1, SPP1 TGFB1, TGFB3 and VTN. NPNT is probably its functional ligand in kidney genesis. Neuronal receptor for TNC it mediates cell-cell i…
Cadm1	-0.0822412	1.6924e-13	Cell adhesion molecule 1; Mediates homophilic cell-cell adhesion in a Ca(2+)- independent manner. Also mediates heterophilic cell-cell adhesion with CADM3 and NECTIN3 in a Ca(2+)-independent manner. Acts as a tumor suppressor in non-small-cell lung cancer (NSCLC) cells. Interaction with CRTAM promotes natural killer (NK) cell cytotoxicity and interferon-gamma (IFN-gamma) secretion by CD8+ cells i…
Cpa6	-0.0818431	0.000134606	Carboxypeptidase A6; May be involved in the proteolytic inactivation of enkephalins and neurotensin in some brain areas. May convert inactive angiotensin I into the biologically active angiotensin II. Releases a C-terminal amino acid, with preference for large hydrophobic C-terminal amino acids and shows only very weak activity toward small amino acids and histidine
Ccdc171	-0.0817285	9.36412e-21	Coiled-coil domain-containing protein 171; Coiled-coil domain containing 171
Cdh4	-0.0813922	0.000217134	Cadherin-4; Cadherins are calcium-dependent cell adhesion proteins. They preferentially interact with themselves in a homophilic manner in connecting cells; cadherins may thus contribute to the sorting of heterogeneous cell types. May play an important role in retinal development
Ahi1	-0.0813903	5.00932e-20	Abelson helper integration site 1; Involved in vesicle trafficking and required for ciliogenesis, formation of primary non-motile cilium, and recruitment of RAB8A to the basal body of primary cilium . Component of the tectonic-like complex, a complex localized at the transition zone of primary cilia and acting as a barrier that prevents diffusion of transmembrane proteins between the cilia and pl…
Nsun2	-0.0812736	4.65416e-12	tRNA (cytosine(34)-C(5))-methyltransferase; RNA methyltransferase that methylates tRNAs, and possibly RNA polymerase III transcripts. Methylates cytosine to 5- methylcytosine (m5C) at positions 34 and 48 of intron-containing tRNA(Leu)(CAA) precursors, and at positions 48, 49 and 50 of tRNA(Gly)(GCC) precursors (By similarity). May act downstream of Myc to regulate epidermal cell growth and prolif…
Zfp407	-0.0810456	1.66997e-16	Zinc finger protein 407
Bbx	-0.0808673	4.93377e-16	HMG box transcription factor BBX; Transcription factor that is necessary for cell cycle progression from G1 to S phase
Scn3a	-0.0806921	4.07793e-12	Sodium channel, voltage-gated, type iii, alpha; Sodium channel protein; Mediates the voltage-dependent sodium ion permeability of excitable membranes
Vps13a	-0.0806597	1.17896e-15	Vacuolar protein sorting-associated protein 13A; May play a role in the control of protein cycling through the trans-Golgi network to early and late endosomes, lysosomes and plasma membrane
Hspa12a	-0.0806254	3.45406e-13	Heat shock 70 kda protein 12a; Adapter protein for SORL1, but not SORT1. Delays SORL1 internalization and affects SORL1 subcellular localization
Pcdh7	-0.0806016	4.04561e-11	Protocadherin delta 1; Protocadherin 7
Srsf7	-0.0805703	1.62189e-14	Serine/arginine-rich splicing factor 7; Required for pre-mRNA splicing. Represses the splicing of MAPT/Tau exon 10. May function as export adapter involved in mRNA nuclear export such as of histone H2A. Binds mRNA which is thought to be transferred to the NXF1-NXT1 heterodimer for export (TAP/NXF1 pathway); enhances NXF1-NXT1 RNA-binding activity. RNA- binding is semi-sequence specific (By simila…
Nbeal1	-0.0803188	1.87248e-16	Neurobeachin-like protein 1/2; Neurobeachin like 1
Arhgap20	-0.0793966	1.56434e-12	Rho GTPase-activating protein 20; GTPase activator for the Rho-type GTPases by converting them to an inactive GDP-bound state
Sema6d	-0.079319	0.000420011	Semaphorin-6D; Shows growth cone collapsing activity on dorsal root ganglion (DRG) neurons in vitro. May be a stop signal for the DRG neurons in their target areas, and possibly also for other neurons. May also be involved in the maintenance and remodeling of neuronal connections (By similarity); Belongs to the semaphorin family
Col19a1	-0.0788467	0.0492197	Collagen alpha-1(XIX) chain; May act as a cross-bridge between fibrils and other extracellular matrix molecules. Involved in skeletal myogenesis in the developing esophagus. May play a role in organization of the pericellular matrix or the sphinteric smooth muscle
Bicc1	-0.0786999	3.42812e-05	Protein bicaudal C homolog 1; Putative RNA-binding protein. May be involved in regulating gene expression during embryonic development; Belongs to the BicC family
Magi3	-0.0786386	1.66688e-08	Membrane-associated guanylate kinase, WW and PDZ domain-containing protein 3; Acts as a scaffolding protein at cell-cell junctions, thereby regulating various cellular and signaling processes. Cooperates with PTEN to modulate the kinase activity of AKT1. Its interaction with PTPRB and tyrosine phosphorylated proteins suggests that it may link receptor tyrosine phosphatase with its substrates at t…
Lrfn5	-0.0777835	6.25613e-13	Leucine-rich repeat and fibronectin type-III domain-containing protein 5; Cell adhesion molecule that mediates homophilic cell- cell adhesion in a Ca(2+)-independent manner. Promotes neurite outgrowth in hippocampal neurons (By similarity); Belongs to the LRFN family
Hsph1	-0.0775674	1.09787e-22	Heat shock protein 105 kDa; Acts as a nucleotide-exchange factor (NEF) for chaperone proteins HSPA1A and HSPA1B, promoting the release of ADP from HSPA1A/B thereby triggering client/substrate protein release (By similarity). Prevents the aggregation of denatured proteins in cells under severe stress, on which the ATP levels decrease markedly. Inhibits HSPA8/HSC70 ATPase and chaperone activities
Hnrnpdl	-0.0771316	1.38132e-18	Heterogeneous nuclear ribonucleoprotein D-like; Acts as a transcriptional regulator. Promotes transcription repression (By similarity). Promotes transcription activation in differentiated myotubes. Binds to double- and single-stranded DNA sequences (By similarity). Binds to the transcription suppressor CATR sequence of the COX5B promoter. Binds with high affinity to RNA molecules that contain AU-…
Jak2	-0.0766898	9.53945e-14	Janus kinase 2; Non-receptor tyrosine kinase involved in various processes such as cell growth, development, differentiation or histone modifications. Mediates essential signaling events in both innate and adaptive immunity. In the cytoplasm, plays a pivotal role in signal transduction via its association with type I receptors such as growth hormone (GHR), prolactin (PRLR), leptin (LEPR), erythro…
Gda	-0.0764562	2.07295e-13	Guanine deaminase; Catalyzes the hydrolytic deamination of guanine, producing xanthine and ammonia; Belongs to the metallo-dependent hydrolases superfamily. ATZ/TRZ family
Crppa	-0.0762075	1.83389e-08	D-ribitol-5-phosphate cytidylyltransferase; Cytidylyltransferase required for protein O-linked mannosylation. Catalyzes the formation of CDP-ribitol nucleotide sugar from D-ribitol 5-phosphate. CDP-ribitol is a substrate of FKTN during the biosynthesis of the phosphorylated O-mannosyl trisaccharide (N-acetylgalactosamine-beta-3-N-acetylglucosamine- beta-4-(phosphate-6-)mannose), a carbohydrate st…
Foxp1	-0.0761052	1.83276e-12	Forkhead box protein P1; Transcriptional repressor. Can act with CTBP1 to synergistically repress transcription but CTPBP1 is not essential. Plays an important role in the specification and differentiation of lung epithelium. Acts cooperatively with FOXP4 to regulate lung secretory epithelial cell fate and regeneration by restricting the goblet cell lineage program; the function may involve regul…
Zfat	-0.0760573	5.21972e-16	Zinc finger and at hook domain containing; Zinc finger protein ZFAT; May be involved in transcriptional regulation. Overexpression causes down-regulation of a number of genes involved in the immune response. Some genes are also up-regulated
Tsga10	-0.0759878	2.5984e-13	Testis-specific gene 10 protein; May play a role in the sperm tail fibrous sheath, a major sperm tail structure; Belongs to the CEP135/TSGA10 family
Vps8	-0.0759261	2.16999e-10	Vacuolar protein sorting-associated protein 8 homolog; Plays a role in vesicle-mediated protein trafficking of the endocytic membrane transport pathway. Believed to act as a component of the putative CORVET endosomal tethering complexes which is proposed to be involved in the Rab5-to-Rab7 endosome conversion probably implicating MON1A/B, and via binding SNAREs and SNARE complexes to mediate tethe…
Pde10a	-0.0757146	3.1124e-22	cAMP and cAMP-inhibited cGMP 3',5'-cyclic phosphodiesterase 10A; Plays a role in signal transduction by regulating the intracellular concentration of cyclic nucleotides. Can hydrolyze both cAMP and cGMP, but has higher affinity for cAMP and is more efficient with cAMP as substrate. May play a critical role in regulating cAMP and cGMP levels in the striatum, a region of the brain that contributes …
Stim2	-0.0756742	3.03489e-10	Stromal interaction molecule 2; Plays a role in mediating store-operated Ca(2+) entry (SOCE), a Ca(2+) influx following depletion of intracellular Ca(2+) stores. Functions as a highly sensitive Ca(2+) sensor in the endoplasmic reticulum which activates both store-operated and store-independent Ca(2+)-influx. Regulates basal cytosolic and endoplasmic reticulum Ca(2+) concentrations. Upon mild vari…
Cep70	-0.0747466	1.00179e-11	Centrosomal protein of 70 kDa; Plays a role in the organization of both preexisting and nascent microtubules in interphase cells. During mitosis, required for the organization and orientation of the mitotic spindle (By similarity)
Nvl	-0.0745094	6.09533e-12	Nuclear valosin-containing protein-like; Participates in the assembly of the telomerase holoenzyme and effecting of telomerase activity via its interaction with TERT. May play a role in 60S ribosomal subunit biogenesis
Gabra3	-0.0744427	1.15391e-09	Gamma-aminobutyric acid receptor subunit alpha-3; GABA, the major inhibitory neurotransmitter in the vertebrate brain, mediates neuronal inhibition by binding to the GABA/benzodiazepine receptor and opening an integral chloride channel; Belongs to the ligand-gated ion channel (TC 1.A.9) family. Gamma-aminobutyric acid receptor (TC 1.A.9.5) subfamily. GABRA3 sub-subfamily
Abcc5	-0.0743408	2.46343e-13	Atp-binding cassette, sub-family c (cftr/mrp), member 5; Multidrug resistance-associated protein 5; Acts as a multispecific organic anion pump which can transport nucleotide analogs
Zdhhc14	-0.0743189	4.33568e-14	Probable palmitoyltransferase ZDHHC14; Zinc finger, DHHC domain containing 14; Belongs to the DHHC palmitoyltransferase family. ERF2/ZDHHC9 subfamily
Dnm3	-0.0740671	4.38323e-10	Dynamin 1/3; Dynamin-3; Microtubule-associated force-producing protein involved in producing microtubule bundles and able to bind and hydrolyze GTP. Most probably involved in vesicular trafficking processes, in particular endocytosis (By similarity)
Stxbp6	-0.073971	0.00018004	Syntaxin binding protein 6 (amisyn); Forms non-fusogenic complexes with SNAP25 and STX1A and may thereby modulate the formation of functional SNARE complexes and exocytosis
Greb1l	-0.0736419	9.07106e-06	GREB1-like protein; Growth regulation by estrogen in breast cancer-like
Zfp692	-0.073636	1.46475e-15	Zinc finger protein 692; May be involved in transcriptional regulation
Khdrbs2	-0.0735055	1.52109e-12	KH domain-containing, RNA-binding, signal transduction-associated protein 2; RNA-binding protein that plays a role in the regulation of alternative splicing and influences mRNA splice site selection and exon inclusion (By similarity). Binds both poly(A) and poly(U) homopolymers. Phosphorylation by PTK6 inhibits its RNA-binding ability. Induces an increased concentration-dependent incorporation of…
Large1	-0.0734785	3.2912e-15	LARGE xylosyl- and glucuronyltransferase 1; Bifunctional glycosyltransferase with both xylosyltransferase and beta-1,3-glucuronyltransferase activities involved in the biosynthesis of the phosphorylated O-mannosyl trisaccharide (N-acetylgalactosamine-beta-3-N-acetylglucosamine- beta-4-(phosphate-6-)mannose), a carbohydrate structure present in alpha-dystroglycan (DAG1). Phosphorylated O-mannosyl …
Grip1	-0.0733539	0.00103596	Glutamate receptor-interacting protein 1; May play a role as a localized scaffold for the assembly of a multiprotein signaling complex and as mediator of the trafficking of its binding partners at specific subcellular location in neurons (By similarity). Through complex formation with NSG1, GRIA2 and STX12 controls the intracellular fate of AMPAR and the endosomal sorting of the GRIA2 subunit tow…
Nbas	-0.0731768	3.12273e-11	Neuroblastoma-amplified sequence; Neuroblastoma amplified sequence
Naa16	-0.0730516	8.12281e-18	N-alpha-acetyltransferase 16, NatA auxiliary subunit; Auxillary subunit of the N-terminal acetyltransferase A (NatA) complex which displays alpha (N-terminal) acetyltransferase activity
Specc1	-0.0727661	2.61661e-16	Cytospin-B; Sperm antigen with calponin homology and coiled-coil domains 1
Gabrb1	-0.0727301	7.08723e-16	Gamma-aminobutyric acid receptor subunit beta-1; Component of the heteropentameric receptor for GABA, the major inhibitory neurotransmitter in the vertebrate brain. Functions also as histamine receptor and mediates cellular responses to histamine (By similarity). Functions as receptor for diazepines and various anesthetics, such as pentobarbital; these are bound at a separate allosteric effector …
Hnrnpa2b1	-0.0726963	1.58766e-11	Heterogeneous nuclear ribonucleoproteins A2/B1; Heterogeneous nuclear ribonucleoprotein (hnRNP) that associates with nascent pre-mRNAs, packaging them into hnRNP particles. The hnRNP particle arrangement on nascent hnRNA is non- random and sequence-dependent and serves to condense and stabilize the transcripts and minimize tangling and knotting. Packaging plays a role in various processes such as…
Ttll5	-0.0724479	9.04023e-11	Tubulin polyglutamylase TTLL5; Polyglutamylase which preferentially modifies alpha- tubulin. Involved in the side-chain initiation step of the polyglutamylation reaction rather than in the elongation step. Required for CCSAP localization to both spindle and cilia microtubules. Increases the effects of NCOA2 in glucocorticoid receptor-mediated repression and induction and in androgen receptor-medi…
Cep290	-0.0722447	3.58431e-13	Centrosomal protein of 290 kDa; Involved in early and late steps in cilia formation. Its association with CCP110 is required for inhibition of primary cilia formation by CCP110 (By similarity). May play a role in early ciliogenesis in the disappearance of centriolar satellites and in the transition of primary ciliar vesicles (PCVs) to capped ciliary vesicles (CCVs). Required for the centrosomal r…
Hspa8	-0.0722202	2.59563e-29	Heat shock cognate 71 kDa protein; Molecular chaperone implicated in a wide variety of cellular processes, including protection of the proteome from stress, folding and transport of newly synthesized polypeptides, activation of proteolysis of misfolded proteins and the formation and dissociation of protein complexes. Plays a pivotal role in the protein quality control system, ensuring the correct…
Arntl	-0.0720429	1.74603e-11	Aryl hydrocarbon receptor nuclear translocator-like protein 1; Transcriptional activator which forms a core component of the circadian clock. The circadian clock, an internal time- keeping system, regulates various physiological processes through the generation of approximately 24 hour circadian rhythms in gene expression, which are translated into rhythms in metabolism and behavior. It is derive…
Nin	-0.0720202	1.19691e-09	Ninein; Centrosomal protein required in the positioning and anchorage of the microtubule minus-end in epithelial cells. May also act as a centrosome maturation factor. May play a role in microtubule nucleation. Overexpression does not perturb nucleation or elongation of microtubules but suppressed release of microtubules. Required for centriole organization and microtubule anchoring at the mother…
4932438A13Rik	-0.0718883	2.18944e-14	Uncharacterized protein KIAA1109; RIKEN cDNA 4932438A13 gene
Neto2	-0.0715969	1.10365e-07	Neuropilin (nrp) and tolloid (tll)-like 2; Neuropilin and tolloid-like protein 2; Accessory subunit of neuronal kainate-sensitive glutamate receptors, GRIK2 and GRIK3. Increases kainate-receptor channel activity, slowing the decay kinetics of the receptors, without affecting their expression at the cell surface, and increasing the open probability of the receptor channels. Modulates the agonist s…
Rgs20	-0.0714834	7.90814e-09	Regulator of G-protein signaling 20; Inhibits signal transduction by increasing the GTPase activity of G protein alpha subunits thereby driving them into their inactive GDP-bound form. Binds selectively to G(z)-alpha and G(alpha)-i2 subunits, accelerates their GTPase activity and regulates their signaling activities. The G(z)-alpha activity is inhibited by the phosphorylation and palmitoylation o…
Xrcc4	-0.0714825	1.26992e-09	X-ray repair complementing defective repair in chinese hamster cells 4; DNA repair protein XRCC4; Involved in DNA nonhomologous end joining (NHEJ) required for double-strand break repair and V(D)J recombination. Binds to DNA and to DNA ligase IV (LIG4). The LIG4-XRCC4 complex is responsible for the NHEJ ligation step, and XRCC4 enhances the joining activity of LIG4. Binding of the LIG4-XRCC4 comp…
Ncald	-0.0714483	3.52555e-06	Neurocalcin-delta; May be involved in the calcium-dependent regulation of rhodopsin phosphorylation. Binds three calcium ions (By similarity)
Ryr2	-0.071371	1.90923e-19	Ryanodine receptor 2; Calcium channel that mediates the release of Ca(2+) from the sarcoplasmic reticulum into the cytoplasm and thereby plays a key role in triggering cardiac muscle contraction. Aberrant channel activation can lead to cardiac arrhythmia. In cardiac myocytes, calcium release is triggered by increased Ca(2+) levels due to activation of the L-type calcium channel CACNA1C. The calci…
Golga1	-0.0712036	6.79482e-10	Golgi autoantigen, golgin subfamily a, 1; Golgin subfamily A member 1; Probably involved in maintaining Golgi structure. May play a role in acrosome formation and spermatogenesis
Nrp1	-0.0710973	0.00487325	Neuropilin-1; Receptor involved in the development of the cardiovascular system, in angiogenesis, in the formation of certain neuronal circuits and in organogenesis outside the nervous system. Mediates the chemorepulsant activity of semaphorins. Binds to semaphorin 3A, the PLGF-2 isoform of PGF, the VEGF165 isoform of VEGFA and VEGFB. Coexpression with KDR results in increased VEGF165 binding to …
Fgfr2	-0.0710243	1.86105e-14	Tyrosine-protein kinase that acts as cell-surface receptor for fibroblast growth factors and plays an essential role in the regulation of cell proliferation, differentiation, migration and apoptosis, and in the regulation of embryonic development. Required for normal embryonic patterning, trophoblast function, limb bud development, lung morphogenesis, osteogenesis and skin development. Plays an e…
Nectin1	-0.0709802	2.12727e-07	Poliovirus receptor-related protein 1; Nectin-1; Involved in cell adhesion and synaptogegesis. Has some neurite outgrowth-promoting activity. Receptor for alphaherpesvirus (HSV-1, HSV-2 and pseudorabies virus) entry into cells; Belongs to the nectin family
Ttc14	-0.0709214	1.12167e-12	Tetratricopeptide repeat protein 14; Tetratricopeptide repeat domain 14
Erc2	-0.0709042	4.95385e-12	ELKS/RAB6-interacting/CAST family member 2; ERC protein 2; Thought to be involved in the organization of the cytomatrix at the nerve terminals active zone (CAZ) which regulates neurotransmitter release. Seems to act together with BSN. May recruit liprin-alpha proteins to the CAZ
Ssbp2	-0.0707394	1.59767e-07	Single-stranded DNA binding protein 2
Unc13b	-0.0703673	1.89194e-09	Protein unc-13 homolog B; Plays a role in vesicle maturation during exocytosis as a target of the diacylglycerol second messenger pathway. Is involved in neurotransmitter release by acting in synaptic vesicle priming prior to vesicle fusion and participates in the activity- depending refilling of readily releasable vesicle pool (RRP) (By similarity). Essential for synaptic vesicle maturation in a…
Exoc6	-0.0702483	1.43216e-08	Exocyst complex component 6; Component of the exocyst complex involved in the docking of exocytic vesicles with fusion sites on the plasma membrane. Together with RAB11A, RAB3IP, RAB8A, PARD3, PRKCI, ANXA2, CDC42 and DNMBP promotes transcytosis of PODXL to the apical membrane initiation sites (AMIS), apical surface formation and lumenogenesis
Robo1	-0.0701869	5.87359e-11	Receptor for SLIT1 and SLIT2 that mediates cellular responses to molecular guidance cues in cellular migration, including axonal navigation at the ventral midline of the neural tube and projection of axons to different regions during neuronal development . Interaction with the intracellular domain of FLRT3 mediates axon attraction towards cells expressing NTN1 . In axon growth cones, the silencin…
Dpy19l1	-0.0701296	3.36626e-07	Probable C-mannosyltransferase DPY19L1; Probable C-mannosyltransferase that mediates C- mannosylation of tryptophan residues on target proteins
Ide	-0.0700295	2.20154e-13	Insulin degrading enzyme; Plays a role in the cellular breakdown of insulin, APP peptides, IAPP peptides, glucagon, bradykinin, kallidin and other peptides, and thereby plays a role in intercellular peptide signaling Substrate binding induces important conformation changes, making it possible to bind and degrade larger substrates, such as insulin (By similarity). Contributes to the regulation of …
Slc20a2	-0.0699771	3.55668e-09	Sodium-dependent phosphate transporter 2; Sodium-phosphate symporter which seems to play a fundamental housekeeping role in phosphate transport by absorbing phosphate from interstitial fluid for normal cellular functions such as cellular metabolism, signal transduction, and nucleic acid and lipid synthesis. In vitro, sodium-dependent phosphate uptake is not siginificantly affected by acidic and a…
Atp2a2	-0.0699234	1.90706e-09	Atpase, ca++ transporting, cardiac muscle, slow twitch 2; Sarcoplasmic/endoplasmic reticulum calcium ATPase 2; This magnesium-dependent enzyme catalyzes the hydrolysis of ATP coupled with the translocation of calcium from the cytosol to the sarcoplasmic reticulum lumen. Isoform SERCA2A is involved in the regulation of the contraction/relaxation cycle. Acts as a regulator of TNFSF11-mediated Ca(2+…
Ahctf1	-0.0698722	2.32992e-11	At hook containing transcription factor 1; Protein ELYS; Required for the assembly of a functional nuclear pore complex (NPC) on the surface of chromosomes as nuclei form at the end of mitosis. May initiate NPC assembly by binding to chromatin and recruiting the Nup107-160 subcomplex of the NPC. Also required for the localization of the Nup107-160 subcomplex of the NPC to the kinetochore during m…
Tmem196	-0.069864	7.23519e-11	Transmembrane protein 196
Atp1a1	-0.0698303	2.75024e-06	Sodium/potassium-transporting ATPase subunit alpha-1; This is the catalytic component of the active enzyme, which catalyzes the hydrolysis of ATP coupled with the exchange of sodium and potassium ions across the plasma membrane. This action creates the electrochemical gradient of sodium and potassium ions, providing the energy for active transport of various nutrients (By similarity); Belongs to …
Wdpcp	-0.0697257	1.19394e-09	WD repeat-containing and planar cell polarity effector protein fritz homolog; Probable effector of the planar cell polarity signaling pathway which regulates the septin cytoskeleton in both ciliogenesis and collective cell movements. Together with FUZ and WDPCP proposed to function as core component of the CPLANE (ciliogenesis and planar polarity effectors) complex involved in the recruitment of …
Teddm2	-0.0695734	4.74346e-12	Transmembrane epididymal family member 2; RIKEN cDNA 5830403L16 gene
Pou2f2	-0.0693063	5.95061e-10	POU domain, class 2, transcription factor 2; Transcription factor that specifically binds to the octamer motif (5'-ATTTGCAT-3'). Regulates transcription in a number of tissues in addition to activating immunoglobulin gene expression. Modulates transcription transactivation by NR3C1, AR and PGR. Isoform OCT2.5 activates the U2 small nuclear RNA (snRNA) promoter. Isoforms OCT2.1, OCT2.2 and OCT2.3 …
Tsnax	-0.0692625	3.67611e-09	Translin-associated protein X; Acts in combination with TSN as an endonuclease involved in the activation of the RNA-induced silencing complex (RISC). Possible role in spermatogenesis (By similarity); Belongs to the translin family
Itpr1	-0.0692608	3.41859e-13	Inositol 1,4,5-trisphosphate receptor type 1; Intracellular channel that mediates calcium release from the endoplasmic reticulum following stimulation by inositol 1,4,5- trisphosphate. Involved in the regulation of epithelial secretion of electrolytes and fluid through the interaction with AHCYL1. Plays a role in ER stress-induced apoptosis. Cytoplasmic calcium released from the ER triggers apopt…
Kazn	-0.0691348	3.67792e-14	Kazrin, periplakin interacting protein; Kazrin; Component of the cornified envelope of keratinocytes. May be involved in the interplay between adherens junctions and desmosomes. The function in the nucleus is not known
P2ry14	-0.0690875	6.82319e-10	Purinergic receptor p2y, g-protein coupled, 14; P2Y purinoceptor 14; Receptor for UDP-glucose coupled to G-proteins
Fxr1	-0.0690501	1.69857e-09	Fragile X mental retardation syndrome-related protein 1; RNA-binding protein required for embryonic and postnatal development of muscle tissue. May regulate intracellular transport and local translation of certain mRNAs
Camk1d	-0.0688538	1.5907e-12	Calcium/calmodulin-dependent protein kinase type 1D; Calcium/calmodulin-dependent protein kinase that operates in the calcium-triggered CaMKK-CaMK1 signaling cascade and, upon calcium influx, activates CREB-dependent gene transcription, regulates calcium-mediated granulocyte function and respiratory burst and promotes basal dendritic growth of hippocampal neurons. In neutrophil cells, required fo…
Cdh8	-0.0687935	0.00215722	Cadherin-8; Cadherins are calcium-dependent cell adhesion proteins. They preferentially interact with themselves in a homophilic manner in connecting cells; cadherins may thus contribute to the sorting of heterogeneous cell types
Irf2	-0.0684457	1.52506e-06	Interferon regulatory factor 2; Specifically binds to the upstream regulatory region of type I IFN and IFN-inducible MHC class I genes (the interferon consensus sequence (ICS)) and represses those genes. Also acts as an activator for several genes including H4 and IL7. Constitutively binds to the ISRE promoter to activate IL7. Involved in cell cycle regulation through binding the site II (HiNF-M)…
Brd9	-0.068348	1.04066e-13	Bromodomain-containing protein 9; Plays a role in chromatin remodeling and regulation of transcription. Acts as a chromatin reader that recognizes and binds acylated histones: binds histones that are acetylated and/or butyrylated
Krit1	-0.0683115	3.39677e-09	Krev interaction trapped protein 1; Component of the CCM signaling pathway which is a crucial regulator of heart and vessel formation and integrity. Negative regulator of angiogenesis. Inhibits endothelial proliferation, apoptosis, migration, lumen formation and sprouting angiogenesis in primary endothelial cells. Promotes AKT phosphorylation in a NOTCH-dependent and independent manner, and inhib…
Grid1	-0.0679431	1.36779e-13	Glutamate receptor ionotropic, delta-1; Receptor for glutamate. L-glutamate acts as an excitatory neurotransmitter at many synapses in the central nervous system. The postsynaptic actions of Glu are mediated by a variety of receptors that are named according to their selective agonists; Belongs to the glutamate-gated ion channel (TC 1.A.10.1) family. GRID1 subfamily
Pag1	-0.0678661	2.98616e-13	Phosphoprotein associated with glycosphingolipid-enriched microdomains 1; Negatively regulates TCR (T-cell antigen receptor)- mediated signaling in T-cells and FCER1 (high affinity immunoglobulin epsilon receptor)-mediated signaling in mast cells. Promotes CSK activation and recruitment to lipid rafts, which results in LCK inhibition. Inhibits immunological synapse formation by preventing dynamic…
Mboat2	-0.0676657	7.5203e-09	Membrane bound o-acyltransferase domain containing 2; Lysophospholipid acyltransferase 2; Acyltransferase which mediates the conversion of lysophosphatidylcholine (1-acyl-sn-glycero-3-phosphocholine or LPC) into phosphatidylcholine (1,2-diacyl-sn-glycero-3- phosphocholine or PC) (LPCAT activity). To a lesser extent, also catalyzes the acylation of lysophosphatidylethanolamine (1-acyl- sn-glycero-…
Slc43a2	-0.0672972	3.46204e-11	Mfs transporter, lat3 family, solute carrier family 43, member 2; Large neutral amino acids transporter small subunit 4; Sodium-, chloride-, and pH-independent, high affinity transport of large neutral amino acids; Belongs to the SLC43A transporter (TC 2.A.1.44) family
Srsf5	-0.0669735	9.367e-11	Splicing factor, arginine/serine-rich 4/5/6; Serine/arginine-rich splicing factor 5; May be required for progression through G1 and entry into S phase of cell growth. May play a regulatory role in pre- mRNA splicing. Autoregulates its own expression. Plays a role in constitutive splicing and can modulate the selection of alternative splice sites (By similarity); Belongs to the splicing factor SR …
Dmtf1	-0.0668748	9.01417e-14	Cyclin-D-binding Myb-like transcription factor 1; Transcriptional activator which activates the CDKN2A/ARF locus in response to Ras-Raf signaling, thereby promoting p53/TP53-dependent growth arrest. May also cooperate with MYB to activate transcription of the ANPEP gene. Binds to the consensus sequence 5'-CCCG[GT]ATGT-3'
Pnisr	-0.0667524	1.16713e-12	Arginine/serine-rich protein PNISR; PNN interacting serine/arginine-rich; Belongs to the splicing factor SR family
Rasgef1b	-0.066737	0.00411806	Ras-GEF domain-containing family member 1B; Guanine nucleotide exchange factor (GEF) with specificity for RAP2A, it doesn't seems to activate other Ras family proteins (in vitro)
Pdp1	-0.0665511	3.64896e-14	[Pyruvate dehydrogenase [acetyl-transferring]]-phosphatase 1, mitochondrial; Catalyzes the dephosphorylation and concomitant reactivation of the alpha subunit of the E1 component of the pyruvate dehydrogenase complex
Ep300	-0.0665269	1.37756e-08	Histone acetyltransferase p300; Functions as histone acetyltransferase and regulates transcription via chromatin remodeling (By similarity). Acetylates all four core histones in nucleosomes (By similarity). Histone acetylation gives an epigenetic tag for transcriptional activation (By similarity). Mediates cAMP-gene regulation by binding specifically to phosphorylated CREB protein. Mediates acety…
Ptk2	-0.0664743	1.95563e-11	Focal adhesion kinase 1; Non-receptor protein-tyrosine kinase that plays an essential role in regulating cell migration, adhesion, spreading, reorganization of the actin cytoskeleton, formation and disassembly of focal adhesions and cell protrusions, cell cycle progression, cell proliferation and apoptosis. Required for early embryonic development and placenta development. Required for embryonic …
Bcor	-0.0663063	1.1566e-09	BCL-6 corepressor; Transcriptional corepressor. May specifically inhibit gene expression when recruited to promoter regions by sequence- specific DNA-binding proteins such as BCL6 and MLLT3. This repression may be mediated at least in part by histone deacetylase activities which can associate with this corepressor. Involved in the repression of TFAP2A; impairs binding of BCL6 and KDM2B to TFAP2A …
Hspa5	-0.0661896	1.26459e-31	78 kDa glucose-regulated protein; Plays a role in facilitating the assembly of multimeric protein complexes inside the endoplasmic reticulum. Involved in the correct folding of proteins and degradation of misfolded proteins via its interaction with DNAJC10, probably to facilitate the release of DNAJC10 from its substrate; Belongs to the heat shock protein 70 family
Ppm1h	-0.0661601	0.0563935	Protein phosphatase 1H; Dephosphorylates CDKN1B at 'Thr-187', thus removing a signal for proteasomal degradation; Belongs to the PP2C family
Rapgef4	-0.0661137	1.39661e-08	Rap guanine nucleotide exchange factor 4; Guanine nucleotide exchange factor (GEF) for RAP1A, RAP1B and RAP2A small GTPases that is activated by binding cAMP. Seems not to activate RAB3A. Involved in cAMP-dependent, PKA- independent exocytosis through interaction with RIMS2
Gcnt2	-0.0659928	8.40247e-10	N-acetyllactosaminide beta-1,6-N-acetylglucosaminyl-transferase; Branching enzyme that converts linear into branched poly-N-acetyllactosaminoglycans. Introduces the blood group I antigen during embryonic development. It is closely associated with the development and maturation of erythroid cells; Belongs to the glycosyltransferase 14 family
Iqsec3	-0.0659728	4.11876e-07	IQ motif and SEC7 domain-containing protein 3; Acts as a guanine nucleotide exchange factor (GEF) for ARF1; Belongs to the BRAG family
Stk3	-0.0658923	5.90074e-06	Serine/threonine-protein kinase 3; Stress-activated, pro-apoptotic kinase which, following caspase-cleavage, enters the nucleus and induces chromatin condensation followed by internucleosomal DNA fragmentation. Key component of the Hippo signaling pathway which plays a pivotal role in organ size control and tumor suppression by restricting proliferation and promoting apoptosis. The core of this p…
Lrrc3b	-0.0658781	1.23215e-06	Leucine-rich repeat-containing protein 3B; Leucine rich repeat containing 3B
Cpne5	-0.0658366	3.48973e-08	Copine-5; Probable calcium-dependent phospholipid-binding protein that may play a role in calcium-mediated intracellular processes. Plays a role in dendrite formation by melanocytes; Belongs to the copine family
Ccdc88c	-0.0658261	1.38568e-10	Coiled-coil domain containing 88c; Protein Daple; Negative regulator of the canonical Wnt signaling pathway, acting downstream of DVL to inhibit CTNNB1/Beta-catenin stabilization. May also activate the JNK signaling pathway (By similarity); Belongs to the CCDC88 family
Fndc3b	-0.0656942	2.18908e-07	Fibronectin type III domain-containing protein 3B; May be positive regulator of adipogenesis
Lsamp	-0.0654976	0.00081786	Limbic system-associated membrane protein; Mediates selective neuronal growth and axon targeting. Contributes to the guidance of developing axons and remodeling of mature circuits in the limbic system. Essential for normal growth of the hyppocampal mossy fiber projection (By similarity)
Epb41l3	-0.0652401	3.54413e-07	Erythrocyte membrane protein band 4.1 like 3; Band 4.1-like protein 3; Tumor suppressor that inhibits cell proliferation and promotes apoptosis. Modulates the activity of protein arginine N- methyltransferases, including PRMT3 and PRMT5 (By similarity)
Arap2	-0.0651609	0.000592574	Arf-gap with rho-gap domain, ank repeat and ph domain-containing protein 2; Phosphatidylinositol 3,4,5-trisphosphate-dependent GTPase- activating protein that modulates actin cytoskeleton remodeling by regulating ARF and RHO family members. Is activated by phosphatidylinositol 3,4,5-trisphosphate (PtdIns(3,4,5)P3) binding. Can be activated by phosphatidylinositol 3,4-bisphosphate (PtdIns(3,4,5)P2…
Adam19	-0.0649955	9.92209e-12	Disintegrin and metalloproteinase domain-containing protein 19; Participates in the proteolytic processing of beta-type neuregulin isoforms which are involved in neurogenesis and synaptogenesis, suggesting a regulatory role in glial cell. Also cleaves alpha-2 macroglobulin. May be involved in osteoblast differentiation and/or osteoblast activity in bone (By similarity)
Cacna2d1	-0.0649567	1.17454e-14	Calcium channel, voltage-dependent, alpha2/delta subunit 1; Voltage-dependent calcium channel subunit alpha-2/delta-1; The alpha-2/delta subunit of voltage-dependent calcium channels regulates calcium current density and activation/inactivation kinetics of the calcium channel. Plays an important role in excitation-contraction coupling (By similarity)
Hsp90b1	-0.0649003	5.04363e-15	Heat shock protein 90, beta (grp94), member 1; Endoplasmin; Molecular chaperone that functions in the processing and transport of secreted proteins. When associated with CNPY3, required for proper folding of Toll-like receptors. Functions in endoplasmic reticulum associated degradation (ERAD). Has ATPase activity (By similarity)
Rtn4rl1	-0.0648987	0.00528046	Reticulon-4 receptor-like 1; Cell surface receptor that plays a functionally redundant role in postnatal brain development and in regulating axon regeneration in the adult central nervous system. Contributes to normal axon migration across the brain midline and normal formation of the corpus callosum. Protects motoneurons against apoptosis; protection against apoptosis is probably mediated by MAG…
Crebbp	-0.0648613	1.07611e-10	E1A/CREB-binding protein; Acetylates histones, giving a specific tag for transcriptional activation (By similarity). Also acetylates non-histone proteins, like DDX21, FBL, IRF2, MAFG, NCOA3, POLR1E/PAF53 and FOXO1 . Binds specifically to phosphorylated CREB and enhances its transcriptional activity toward cAMP-responsive genes (By similarity). Acts as a coactivator of ALX1 (By similarity). Acts a…
Syne1	-0.0646283	1.17695e-10	Nesprin-1; Multi-isomeric modular protein which forms a linking network between organelles and the actin cytoskeleton to maintain the subcellular spatial organization. As a component of the LINC (LInker of Nucleoskeleton and Cytoskeleton) complex involved in the connection between the nuclear lamina and the cytoskeleton. The nucleocytoplasmic interactions established by the LINC complex play an i…
Slc22a17	-0.0646273	1.3021e-09	Mfs transporter, oct family, solute carrier family 22 (organic cation transporter), member 17; Solute carrier family 22 member 17; Cell surface receptor for LCN2 (24p3) that plays a key role in iron homeostasis and transport. Able to bind iron-bound LCN2 (holo-24p3), followed by internalization of holo-24p3 and release of iron, thereby increasing intracellular iron concentration and leading to in…
Crtac1	-0.064529	1.03431e-07	Cartilage acidic protein 1
Ptprg	-0.0643809	3.33887e-06	Receptor-type tyrosine-protein phosphatase gamma; Possesses tyrosine phosphatase activity
Mettl7a1	-0.0642991	5.03377e-08	Methyltransferase like 7A1
Flnb	-0.0640386	3.33952e-07	Filamin, beta; Filamin-B; Connects cell membrane constituents to the actin cytoskeleton. May promote orthogonal branching of actin filaments and links actin filaments to membrane glycoproteins. Anchors various transmembrane proteins to the actin cytoskeleton (By similarity); Belongs to the filamin family
Lifr	-0.0640357	1.18412e-07	Leukemia inhibitory factor receptor; Signal-transducing molecule. May have a common pathway with IL6ST. The soluble form inhibits the biological activity of LIF by blocking its binding to receptors on target cells; Belongs to the type I cytokine receptor family. Type 2 subfamily
Med12l	-0.0640303	1.79969e-08	Mediator of RNA polymerase II transcription subunit 12-like protein; May be a component of the Mediator complex, a coactivator involved in the regulated transcription of nearly all RNA polymerase II-dependent genes. Mediator functions as a bridge to convey information from gene-specific regulatory proteins to the basal RNA polymerase II transcription machinery. Mediator is recruited to promoters …
Dcc	-0.0639296	3.73406e-11	Deleted in colorectal carcinoma; Netrin receptor DCC; Receptor for netrin required for axon guidance. Mediates axon attraction of neuronal growth cones in the developing nervous system upon ligand binding. Its association with UNC5 proteins may trigger signaling for axon repulsion. It also acts as a dependence receptor required for apoptosis induction when not associated with netrin ligand. Impli…
Ptprn	-0.0639039	0.0008439	Protein tyrosine phosphatase, receptor type, n; Plays a role in vesicle-mediated secretory processes . Required for normal accumulation of secretory vesicles in hippocampus, pituitary and pancreatic islets. Required for the accumulation of normal levels of insulin-containing vesicles and preventing their degradation . Plays a role in insulin secretion in response to glucose stimuli . Required for…
Zfc3h1	-0.06384	1.26992e-06	Zinc finger, C3H1-type containing
Opcml	-0.0637235	4.37057e-10	Opioid binding protein/cell adhesion molecule-like
Aplp1	-0.0635866	1.14577e-07	Amyloid-like protein 1; May play a role in postsynaptic function. The C-terminal gamma-secretase processed fragment, ALID1, activates transcription activation through APBB1 (Fe65) binding. Couples to JIP signal transduction through C-terminal binding. May interact with cellular G-protein signaling pathways. Can regulate neurite outgrowth through binding to components of the extracellular matrix s…
Mpdz	-0.0632921	5.96022e-07	Multiple pdz domain crumbs cell polarity complex component; Multiple PDZ domain protein; Interacts with HTR2C and provokes its clustering at the cell surface. Member of the NMDAR signaling complex that may play a role in control of AMPAR potentiation and synaptic plasticity in excitatory synapses (By similarity)
Rab27b	-0.0632306	2.2456e-10	RAB27B, member RAS oncogene family; Ras-related protein Rab-27B; May be involved in targeting uroplakins to urothelial apical membranes
Eml6	-0.0630555	2.36209e-08	Echinoderm microtubule-associated protein-like 6; May modify the assembly dynamics of microtubules, such that microtubules are slightly longer, but more dynamic
Cdh7	-0.0627886	0.0137179	Cadherin-7; Cadherins are calcium-dependent cell adhesion proteins. They preferentially interact with themselves in a homophilic manner in connecting cells; cadherins may thus contribute to the sorting of heterogeneous cell types (By similarity)
Ckb	-0.0625482	4.5496e-12	Creatine kinase B-type; Reversibly catalyzes the transfer of phosphate between ATP and various phosphogens (e.g. creatine phosphate). Creatine kinase isoenzymes play a central role in energy transduction in tissues with large, fluctuating energy demands, such as skeletal muscle, heart, brain and spermatozoa; Belongs to the ATP:guanido phosphotransferase family
Mapk11	-0.0623157	7.47864e-13	Mitogen-activated protein kinase 11; Serine/threonine kinase which acts as an essential component of the MAP kinase signal transduction pathway. MAPK11 is one of the four p38 MAPKs which play an important role in the cascades of cellular responses evoked by extracellular stimuli such as proinflammatory cytokines or physical stress leading to direct activation of transcription factors. Accordingly…
Dmxl2	-0.0621931	5.0011e-09	DmX-like protein 2; May serve as a scaffold protein for MADD and RAB3GA on synaptic vesicles of neuronal and endocrine homeostatic processes (By similarity). Plays a role in the brain as a key controller of neuronal and endocrine homeostatic processes
Tmlhe	-0.0621127	1.13895e-12	Trimethyllysine dioxygenase, mitochondrial; Converts trimethyllysine (TML) into hydroxytrimethyllysine (HTML); Belongs to the gamma-BBH/TMLD family
Ercc6	-0.061878	1.04352e-08	Excision repair cross-complementing rodent repair deficiency, complementation group 6
Lamp5	-0.0618201	2.57323e-14	Lysosome-associated membrane glycoprotein 5; Plays a role in short-term synaptic plasticity in a subset of GABAergic neurons in the brain; Belongs to the LAMP family
Mdn1	-0.0612673	1.4892e-07	Midasin aaa atpase 1; Midasin; Nuclear chaperone required for maturation and nuclear export of pre-60S ribosome subunits
Vmn2r87	-0.0611536	1.77899e-08	Vomeronasal 2, receptor 87
Sptan1	-0.0610263	5.1655e-05	Spectrin alpha chain, non-erythrocytic 1; Fodrin, which seems to be involved in secretion, interacts with calmodulin in a calcium-dependent manner and is thus candidate for the calcium-dependent movement of the cytoskeleton at the membrane
Lrrn2	-0.0608711	1.79768e-07	Leucine rich repeat protein 2, neuronal, isoform cra_b; Leucine rich repeat protein 2, neuronal
Chrna7	-0.0606459	3.45529e-05	Cholinergic receptor, nicotinic, alpha polypeptide 7; Neuronal acetylcholine receptor subunit alpha-7; After binding acetylcholine, the AChR responds by an extensive change in conformation that affects all subunits and leads to opening of an ion-conducting channel across the plasma membrane. The channel is blocked by alpha-bungarotoxin
Actn1	-0.0606201	7.90842e-06	Actinin alpha 1/4; Alpha-actinin-1; F-actin cross-linking protein which is thought to anchor actin to a variety of intracellular structures. This is a bundling protein (By similarity)
Myt1l	-0.0604352	1.57303e-17	Myelin transcription factor 1-like protein; Transcription factor that plays a key role in neuronal differentiation by specifically repressing expression of non- neuronal genes during neuron differentiation. In contrast to other transcription repressors that inhibit specific lineages, mediates repression of multiple differentiation programs. Also represses expression of negative regulators of neur…
Zcchc18	-0.0603381	2.37008e-08	Zinc finger cchc domain-containing protein 18; Zinc finger, CCHC domain containing 18; Belongs to the ZCCHC12 family
Hnrnph1	-0.0603315	1.30803e-09	Heterogeneous nuclear ribonucleoprotein f/h; Heterogeneous nuclear ribonucleoprotein H; This protein is a component of the heterogeneous nuclear ribonucleoprotein (hnRNP) complexes which provide the substrate for the processing events that pre-mRNAs undergo before becoming functional, translatable mRNAs in the cytoplasm. Mediates pre-mRNA alternative splicing regulation. Inhibits, together with C…
Ppip5k2	-0.0602785	9.23381e-07	Inositol hexakisphosphate and diphosphoinositol-pentakisphosphate kinase 2; Bifunctional inositol kinase that acts in concert with the IP6K kinases IP6K1, IP6K2 and IP6K3 to synthesize the diphosphate group-containing inositol pyrophosphates diphosphoinositol pentakisphosphate, PP-InsP5, and bis- diphosphoinositol tetrakisphosphate, (PP)2-InsP4. PP-InsP5 and (PP)2-InsP4, also respectively called …
Itm2b	-0.0601575	2.54584e-08	Integral membrane protein 2B; Plays a regulatory role in the processing of the amyloid-beta A4 precursor protein (APP) and acts as an inhibitor of the amyloid-beta peptide aggregation and fibrils deposition. Plays a role in the induction of neurite outgrowth. Functions as a protease inhibitor by blocking access of secretases to APP cleavage sites (By similarity); Belongs to the ITM2 family
Per2	-0.0599771	9.697e-11	Period circadian protein homolog 2; Transcriptional repressor which forms a core component of the circadian clock. The circadian clock, an internal time- keeping system, regulates various physiological processes through the generation of approximately 24 hour circadian rhythms in gene expression, which are translated into rhythms in metabolism and behavior. It is derived from the Latin roots 'cir…
Cdk14	-0.0599626	0.000225734	Cyclin-dependent kinase 14; Serine/threonine-protein kinase involved in the control of the eukaryotic cell cycle, whose activity is controlled by an associated cyclin. Acts as a cell-cycle regulator of Wnt signaling pathway during G2/M phase by mediating the phosphorylation of LRP6 at 'Ser-1490', leading to the activation of the Wnt signaling pathway. Acts as a regulator of cell cycle progression…
Stk38	-0.0598698	3.30657e-09	Serine/threonine-protein kinase 38; Negative regulator of MAP3K1/2 signaling. Converts MAP3K2 from its phosphorylated form to its non-phosphorylated form and inhibits autophosphorylation of MAP3K2 (By similarity); Belongs to the protein kinase superfamily. AGC Ser/Thr protein kinase family
Ppp3ca	-0.0596392	3.05383e-09	Serine/threonine-protein phosphatase 2B catalytic subunit alpha isoform; Calcium-dependent, calmodulin-stimulated protein phosphatase. Many of the substrates contain a PxIxIT motif. This subunit may have a role in the calmodulin activation of calcineurin. Dephosphorylates DNM1L and HSPB1 (By similarity). Dephosphorylates SSH1; Belongs to the PPP phosphatase family. PP-2B subfamily
Sulf1	-0.059621	0.000357974	Extracellular sulfatase Sulf-1; Exhibits arylsulfatase activity and highly specific endoglucosamine-6-sulfatase activity. It can remove sulfate from the C-6 position of glucosamine within specific subregions of intact heparin. Diminishes HSPG (heparan sulfate proteoglycans) sulfation, inhibits signaling by heparin-dependent growth factors, diminishes proliferation, and facilitates apoptosis in re…
Rspo2	-0.0595155	2.56563e-07	R-spondin-2; Activator of the canonical Wnt signaling pathway by acting as a ligand for LGR4-6 receptors. Upon binding to LGR4-6 (LGR4, LGR5 or LGR6), LGR4-6 associate with phosphorylated LRP6 and frizzled receptors that are activated by extracellular Wnt receptors, triggering the canonical Wnt signaling pathway to increase expression of target genes. Also regulates the canonical Wnt/beta-catenin…
Map2k6	-0.0594116	2.73151e-05	Dual specificity mitogen-activated protein kinase kinase 6; Dual specificity protein kinase which acts as an essential component of the MAP kinase signal transduction pathway. With MAP3K3/MKK3, catalyzes the concomitant phosphorylation of a threonine and a tyrosine residue in the MAP kinases p38 MAPK11, MAPK12, MAPK13 and MAPK14 and plays an important role in the regulation of cellular responses …
Cdh11	-0.0591748	5.29304e-06	Cadherin-11; Cadherins are calcium-dependent cell adhesion proteins. They preferentially interact with themselves in a homophilic manner in connecting cells; cadherins may thus contribute to the sorting of heterogeneous cell types
Adgrd1	-0.0591179	2.18772e-07	Adhesion G-protein coupled receptor D1; Orphan receptor. Signals via G(s)-alpha family of G- proteins; Belongs to the G-protein coupled receptor 2 family. Adhesion G-protein coupled receptor (ADGR) subfamily
Tpr	-0.0590308	2.46689e-08	Nucleoprotein TPR; Component of the nuclear pore complex (NPC), a complex required for the trafficking across the nuclear envelope. Functions as a scaffolding element in the nuclear phase of the NPC essential for normal nucleocytoplasmic transport of proteins and mRNAs, plays a role in the establishment of nuclear-peripheral chromatin compartmentalization in interphase, and in the mitotic spindle…
Robo3	-0.0589808	4.16862e-12	Roundabout, axon guidance receptor 3; Thought to be involved during neural development in axonal navigation at the ventral midline of the neural tube In spinal chord development plays a role in guiding commissural axons probably by preventing premature sensitivity to Slit proteins thus inhibiting Slit signaling through ROBO1 . Required for hindbrain axon midline crossing
Gm37240	-0.0588506	6.97984e-05	Predicted gene
Atp2b1	-0.0588022	1.41169e-05	Plasma membrane calcium-transporting ATPase 1; This magnesium-dependent enzyme catalyzes the hydrolysis of ATP coupled with the transport of calcium. Involved in bone homeostasis. Has a role in osteoclastogenesis where it regulates RANKL-induced calcium oscillation, a key step in the differentiation process. Also promotes survival of mature osteoclasts, probably by preventing toxic accumulation o…
Rnf20	-0.0587874	1.70963e-07	E3 ubiquitin-protein ligase BRE1A; Component of the RNF20/40 E3 ubiquitin-protein ligase complex that mediates monoubiquitination of 'Lys-120' of histone H2B (H2BK120ub1). H2BK120ub1 gives a specific tag for epigenetic transcriptional activation and is also prerequisite for histone H3 'Lys-4' and 'Lys-79' methylation (H3K4me and H3K79me, respectively). It thereby plays a central role in histone c…
Camkk2	-0.0587846	4.97031e-05	Calcium/calmodulin-dependent protein kinase kinase 2, beta; Calcium/calmodulin-dependent protein kinase kinase 2; Calcium/calmodulin-dependent protein kinase belonging to a proposed calcium-triggered signaling cascade involved in a number of cellular processes. Phosphorylates CAMK1, CAMK4 and CAMK1D (By similarity). Efficiently phosphorylates 5'-AMP- activated protein kinase (AMPK) trimer, includ…
Akap8	-0.0587707	6.18766e-08	A-kinase anchor protein 8; Anchoring protein that mediates the subcellular compartmentation of cAMP-dependent protein kinase (PKA type II). Acts as an anchor for a PKA-signaling complex onto mitotic chromosomes, which is required for maintenance of chromosomes in a condensed form throughout mitosis. Recruits condensin complex subunit NCAPD2 to chromosomes required for chromatin condensation; the …
Trappc9	-0.0587278	0.00513066	Trafficking protein particle complex subunit 9; Functions as an activator of NF-kappa-B through increased phosphorylation of the IKK complex. May function in neuronal cells differentiation. May play a role in vesicular transport from endoplasmic reticulum to Golgi
Tmem200a	-0.0586494	0.00013276	Transmembrane protein 200A
Mok	-0.0585079	5.36505e-09	MAPK/MAK/MRK overlapping kinase; Able to phosphorylate several exogenous substrates and to undergo autophosphorylation. Negatively regulates cilium length in a cAMP and mTORC1 signaling-dependent manner; Belongs to the protein kinase superfamily. CMGC Ser/Thr protein kinase family. CDC2/CDKX subfamily
Bbs9	-0.058474	0.010025	Bardet-biedl syndrome 9 (human); Protein PTHB1; The BBSome complex is thought to function as a coat complex required for sorting of specific membrane proteins to the primary cilia. The BBSome complex is required for ciliogenesis but is dispensable for centriolar satellite function. This ciliogenic function is mediated in part by the Rab8 GDP/GTP exchange factor, which localizes to the basal body …
Dock4	-0.0582969	3.02027e-06	Dedicator of cytokinesis protein 4; Involved in regulation of adherens junction between cells. Plays a role in cell migration. Functions as a guanine nucleotide exchange factor (GEF), which activates Rap1 small GTPase by exchanging bound GDP for free GTP (By similarity)
Tbc1d2	-0.0582268	1.28929e-14	TBC1 domain family member 2A; Acts as GTPase-activating protein for RAB7A. Signal effector acting as a linker between RAC1 and RAB7A, leading to RAB7A inactivation and subsequent inhibition of cadherin degradation and reduced cell-cell adhesion (By similarity)
Gm16867	-0.058222	6.01741e-05	Solute carrier family 25 (mitochondrial iron transporter), member 28/37; Predicted gene, 16867; Mitochondrial iron transporter that specifically mediates iron uptake in developing erythroid cells, thereby playing an essential role in heme biosynthesis. The iron delivered into the mitochondria, presumably as Fe(2+), is then probably delivered to ferrochelatase to catalyze Fe(2+) incorporation into…
Arpp21	-0.0582055	2.78113e-17	Camp-regulated phosphoprotein 21; Cyclic AMP-regulated phosphoprotein, 21
Actb	-0.0581168	4.18369e-17	Actin, cytoplasmic 1; Actins are highly conserved proteins that are involved in various types of cell motility and are ubiquitously expressed in all eukaryotic cells; Belongs to the actin family
Trip4	-0.057919	8.29412e-09	Thyroid hormone receptor interactor 4; Activating signal cointegrator 1; Transcription coactivator which associates with nuclear receptors, transcriptional coactivators including EP300, CREBBP and NCOA1, and basal transcription factors like TBP and TFIIA to facilitate nuclear receptors-mediated transcription. May thereby play an important role in establishing distinct coactivator complexes under …
Zfp318	-0.0578358	2.53849e-07	Zinc finger protein 318; [Isoform 2]: Acts as a transcriptional corepressor for AR- mediated transactivation function. May act as a transcriptional regulator during spermatogenesis and in particular, during meiotic division
Atp2b2	-0.0578307	6.15647e-08	Plasma membrane calcium-transporting ATPase 2; This magnesium-dependent enzyme catalyzes the hydrolysis of ATP coupled with the transport of calcium out of the cell. Plays a role in maintaining balance and hearing; Belongs to the cation transport ATPase (P-type) (TC 3.A.3) family. Type IIB subfamily
Jak1	-0.0577133	4.48018e-05	Tyrosine-protein kinase jak1; Tyrosine kinase of the non-receptor type, involved in the IFN-alpha/beta/gamma signal pathway. Kinase partner for the interleukin (IL)-2 receptor as well as interleukin (IL)-10 receptor
Herc6	-0.0576573	3.38253e-09	E3 ISG15--protein ligase Herc6; Major E3 ligase for ISG15 conjugation. Acts as a positive regulator of innate antiviral response in cells induced by interferon
Uggt2	-0.0574144	0.00044659	UDP-glucose glycoprotein glucosyltransferase 2
Garem1	-0.0574008	6.02048e-05	GRB2-associated and regulator of MAPK protein; Acts as an adapter protein that plays a role in intracellular signaling cascades triggered either by the cell surface activated epidermal growth factor receptor and/or cytoplasmic protein tyrosine kinases. Promotes activation of the MAPK/ERK signaling pathway. Plays a role in the regulation of cell proliferation (By similarity); Belongs to the GAREM …
Ccdc88a	-0.0572465	6.95794e-09	Coiled coil domain containing 88a; Girdin; Plays a role as a key modulator of the AKT-mTOR signaling pathway controlling the tempo of the process of newborn neurons integration during adult neurogenesis, including correct neuron positioning, dendritic development and synapse formation. Enhances phosphoinositide 3-kinase (PI3K)- dependent phosphorylation and kinase activity of AKT1/PKB, but does n…
Cabin1	-0.0571573	0.000579106	Calcineurin binding protein 1, isoform cra_a; Calcineurin binding protein 1
Atp6v0c	-0.0571479	2.88285e-17	V-type h+-transporting atpase 16kda proteolipid subunit; V-type proton ATPase 16 kDa proteolipid subunit; Proton-conducting pore forming subunit of the membrane integral V0 complex of vacuolar ATPase. V-ATPase is responsible for acidifying a variety of intracellular compartments in eukaryotic cells
Tnks2	-0.0568771	4.97712e-07	Tankyrase, trf1-interacting ankyrin-related adp-ribose polymerase 2; Tankyrase-2; Poly-ADP-ribosyltransferase involved in various processes such as Wnt signaling pathway, telomere length and vesicle trafficking. Acts as an activator of the Wnt signaling pathway by mediating poly-ADP-ribosylation of AXIN1 and AXIN2, 2 key components of the beta-catenin destruction complex: poly-ADP- ribosylated ta…
Akap9	-0.0568581	0.00160525	A kinase (prka) anchor protein (yotiao) 9; Scaffolding protein that assembles several protein kinases and phosphatases on the centrosome and Golgi apparatus. Required to maintain the integrity of the Golgi apparatus. Required for microtubule nucleation at the cis-side of the Golgi apparatus. Required for association of the centrosomes with the poles of the bipolar mitotic spindle during metaphase…
Mitf	-0.0567829	4.57251e-08	Microphthalmia-associated transcription factor; Transcription factor that regulates the expression of genes with essential roles in cell differentiation, proliferation and survival. Binds to M-boxes (5'-TCATGTG-3') and symmetrical DNA sequences (E-boxes) (5'-CACGTG-3') found in the promoters of target genes, such as BCL2 and tyrosinase (TYR). Plays an important role in melanocyte development by r…
Klf9	-0.0567817	0.0164778	Krueppel-like factor 9/13/14/16; Transcription factor that binds to GC box promoter elements. Selectively activates mRNA synthesis from genes containing tandem repeats of GC boxes but represses genes with a single GC box. Acts as an epidermal circadian transcription factor regulating keratinocyte proliferation
Crim1	-0.0565094	0.00558904	Cysteine rich transmembrane bmp regulator 1 (chordin like); Cysteine-rich motor neuron 1 protein; May play a role in CNS development by interacting with growth factors implicated in motor neuron differentiation and survival. May play a role in capillary formation and maintenance during angiogenesis. Modulates BMP activity by affecting its processing and delivery to the cell surface (By similarity)
Sacs	-0.0563361	0.000112614	Sacsin; Co-chaperone which acts as a regulator of the Hsp70 chaperone machinery and may be involved in the processing of other ataxia-linked proteins
Ano3	-0.056281	1.0858e-07	Anoctamin-3; Has calcium-dependent phospholipid scramblase activity; scrambles phosphatidylcholine and galactosylceramide. Does not exhibit calcium-activated chloride channel (CaCC) activity. Seems to act as potassium channel regulator and may inhibit pain signaling; can facilitate KCNT1/Slack channel activity by promoting its full single-channel conductance at very low sodium concentrations and …
Hipk2	-0.0562373	6.45504e-06	Homeodomain-interacting protein kinase 2; Serine/threonine-protein kinase involved in transcription regulation, p53/TP53-mediated cellular apoptosis and regulation of the cell cycle. Acts as a corepressor of several transcription factors, including SMAD1 and POU4F1/Brn3a and probably NK homeodomain transcription factors. Phosphorylates PDX1, ATF1, PML, p53/TP53, CREB1, CTBP1, CBX4, RUNX1, EP300, …
Stxbp4	-0.0562223	4.94682e-06	Syntaxin-binding protein 4; Plays a role in the translocation of transport vesicles from the cytoplasm to the plasma membrane. Inhibits the translocation of SLC2A4 from intracellular vesicles to the plasma membrane by STX4A binding and preventing the interaction between STX4A and VAMP2. Stimulation with insulin disrupts the interaction with STX4A, leading to increased levels of SLC2A4 at the plas…
Cfap54	-0.0561806	0.00316101	Cilia- and flagella-associated protein 54; Required for assembly and function of cilia and flagella
Aldh7a1	-0.0561196	6.09911e-09	Alpha-aminoadipic semialdehyde dehydrogenase; Multifunctional enzyme mediating important protective effects. Metabolizes betaine aldehyde to betaine, an important cellular osmolyte and methyl donor. Protects cells from oxidative stress by metabolizing a number of lipid peroxidation-derived aldehydes. Involved in lysine catabolism (By similarity); Belongs to the aldehyde dehydrogenase family
Ubb	-0.0560809	8.17005e-15	Polyubiquitin-B; Ubiquitin: Exists either covalently attached to another protein, or free (unanchored). When covalently bound, it is conjugated to target proteins via an isopeptide bond either as a monomer (monoubiquitin), a polymer linked via different Lys residues of the ubiquitin (polyubiquitin chains) or a linear polymer linked via the initiator Met of the ubiquitin (linear polyubiquitin chai…
Cc2d2a	-0.0560412	4.55103e-08	Coiled-coil and C2 domain-containing protein 2A; Component of the tectonic-like complex, a complex localized at the transition zone of primary cilia and acting as a barrier that prevents diffusion of transmembrane proteins between the cilia and plasma membranes. Required for ciliogenesis and sonic hedgehog/SHH signaling
Dnajc21	-0.0558687	0.054545	Dnaj heat shock protein family (hsp40) member c21; DnaJ homolog subfamily C member 21; May act as a co-chaperone for HSP70. May play a role in ribosomal RNA (rRNA) biogenesis, possibly in the maturation of the 60S subunit. Binds the precursor 45S rRNA
Eml5	-0.0557886	0.00167176	Echinoderm microtubule-associated protein-like 5; May modify the assembly dynamics of microtubules, such that microtubules are slightly longer, but more dynamic
Snd1	-0.0557456	1.46405e-06	Staphylococcal nuclease domain-containing protein 1; Functions as a bridging factor between STAT6 and the basal transcription factor. Plays a role in PIM1 regulation of MYB activity. Plays a role in cell viability (By similarity). Functions as a transcriptional coactivator for STAT5
Calb1	-0.0557262	2.29002e-09	Calbindin 1; Calbindin; Buffers cytosolic calcium. May stimulate a membrane Ca(2+)-ATPase and a 3',5'-cyclic nucleotide phosphodiesterase
Ttll11	-0.0556914	6.14355e-05	Tubulin tyrosine ligase-like family, member 11; Tubulin polyglutamylase TTLL11; Polyglutamase which preferentially modifies alpha- tubulin. Involved in the side-chain elongation step of the polyglutamylation reaction rather than in the initiation step. Required for CCSAP localization to both spindle and cilia microtubules. Generates long side- chains
Cpne8	-0.0556221	8.60446e-06	Copine viii; Copine-8; Probable calcium-dependent phospholipid-binding protein that may play a role in calcium-mediated intracellular processes
Zfp831	-0.0555939	0.00243034	Zinc finger protein 831
Enc1	-0.0554744	6.6165e-11	Kelch-like protein 25/37 (ectoderm-neural cortex protein); Ectoderm-neural cortex protein 1; Actin-binding protein involved in the regulation of neuronal process formation and in differentiation of neural crest cells. Down-regulates transcription factor NF2L2/NRF2 by decreasing the rate of protein synthesis and not via a ubiquitin- mediated proteasomal degradation mechanism (By similarity)
Epha7	-0.0554271	0.0414569	Ephrin type-A receptor 7; Receptor tyrosine kinase which binds promiscuously GPI- anchored ephrin-A family ligands residing on adjacent cells, leading to contact-dependent bidirectional signaling into neighboring cells. The signaling pathway downstream of the receptor is referred to as forward signaling while the signaling pathway downstream of the ephrin ligand is referred to as reverse signalin…
Tmem191c	-0.055359	1.30699e-06	Transmembrane protein 191C; Belongs to the TMEM191 family
Msra	-0.0553288	0.000485608	Mitochondrial peptide methionine sulfoxide reductase; Has an important function as a repair enzyme for proteins that have been inactivated by oxidation. Catalyzes the reversible oxidation-reduction of methionine sulfoxide in proteins to methionine (By similarity)
Ptprr	-0.0551213	0.00817611	Receptor-type tyrosine-protein phosphatase R; Sequesters mitogen-activated protein kinases (MAPKs) such as MAPK1, MAPK3 and MAPK14 in the cytoplasm in an inactive form. The MAPKs bind to a dephosphorylated kinase interacting motif, phosphorylation of which by the protein kinase A complex releases the MAPKs for activation and translocation into the nucleus. Isoform gamma may have a role in pattern…
Cdkal1	-0.0550356	2.04704e-07	Threonylcarbamoyladenosine tRNA methylthiotransferase; Catalyzes the methylthiolation of N6- threonylcarbamoyladenosine (t(6)A), leading to the formation of 2- methylthio-N6-threonylcarbamoyladenosine (ms(2)t(6)A) at position 37 in tRNAs that read codons beginning with adenine; Belongs to the methylthiotransferase family. CDKAL1 subfamily
Wwc2	-0.0547675	3.20786e-06	Protein WWC2; WW, C2 and coiled-coil domain containing 2; Belongs to the WWC family
Mon2	-0.0546997	0.00829967	MON2 homolog, regulator of endosome to Golgi trafficking; Protein MON2 homolog; May be required for traffic between late Golgi and early endosomes
Stip1	-0.0546857	7.55519e-11	Stress-induced-phosphoprotein 1; Acts as a co-chaperone for HSP90AA1. Mediates the association of the molecular chaperones HSPA8/HSC70 and HSP90
Acot7	-0.0545803	1.25347e-05	Cytosolic acyl coenzyme A thioester hydrolase; Acyl-CoA thioesterases are a group of enzymes that catalyze the hydrolysis of acyl-CoAs to the free fatty acid and coenzyme A (CoASH), providing the potential to regulate intracellular levels of acyl-CoAs, free fatty acids and CoASH. May play an important physiological function in brain. May play a regulatory role by modulating the cellular levels of…
Rap1gap2	-0.0543753	7.64299e-06	Rap1 GTPase-activating protein 2; GTPase activator for the nuclear Ras-related regulatory protein RAP-1A (KREV-1), converting it to the putatively inactive GDP-bound state
Kcnn2	-0.0542704	1.89837e-06	Small conductance calcium-activated potassium channel protein 2; Forms a voltage-independent potassium channel activated by intracellular calcium. Activation is followed by membrane hyperpolarization. Thought to regulate neuronal excitability by contributing to the slow component of synaptic afterhyperpolarization. The channel is blocked by apamin; Belongs to the potassium channel KCNN family. KC…
Mapk8ip3	-0.0539979	4.78485e-06	Mitogen-activated protein kinase 8 interacting protein 3; C-Jun-amino-terminal kinase-interacting protein 3; The JNK-interacting protein (JIP) group of scaffold proteins selectively mediates JNK signaling by aggregating specific components of the MAPK cascade to form a functional JNK signaling module. May function as a regulator of vesicle transport, through interactions with the JNK-signaling co…
Baz2b	-0.0539814	8.64374e-07	Bromodomain adjacent to zinc finger domain, 2B
Rala	-0.0539183	4.56744e-05	V-ral simian leukemia viral oncogene a (ras related); Ras-related protein Ral-A; Multifunctional GTPase involved in a variety of cellular processes including gene expression, cell migration, cell proliferation, oncogenic transformation and membrane trafficking. Accomplishes its multiple functions by interacting with distinct downstream effectors. Acts as a GTP sensor for GTP-dependent exocytosis …
Ptprn2	-0.0538759	1.0892e-07	Receptor-type tyrosine-protein phosphatase N2; Plays a role in vesicle-mediated secretory processes. Required for normal accumulation of secretory vesicles in hippocampus, pituitary and pancreatic islets. Required for the accumulation of normal levels of insulin-containing vesicles and preventing their degradation. Plays a role in insulin secretion in response to glucose stimuli. Required for nor…
Syt16	-0.0537581	3.48496e-06	Synaptotagmin-14/16; Synaptotagmin-16; May be involved in the trafficking and exocytosis of secretory vesicles in non-neuronal tissues. Is Ca(2+)-independent
Snx3	-0.0537408	7.6692e-06	Sorting nexin-3/12; Phosphoinositide-binding protein required for multivesicular body formation. Specifically binds phosphatidylinositol 3-phosphate (PtdIns(P3)). Also can bind phosphatidylinositol 4-phosphate (PtdIns(P4)), phosphatidylinositol 5-phosphate (PtdIns(P5)) and phosphatidylinositol 3,5-biphosphate (PtdIns(3,5)P2) . Plays a role in protein transport between cellular compartments. Toget…
Trpm7	-0.0534203	3.61914e-05	Transient receptor potential cation channel, subfamily m, member 7; Transient receptor potential cation channel subfamily M member 7; Essential ion channel and serine/threonine-protein kinase. Divalent cation channel permeable to calcium and magnesium. Has a central role in magnesium ion homeostasis and in the regulation of anoxic neuronal cell death. Involved in TNF- induced necroptosis downstre…
Vps13c	-0.0533988	0.00111666	Vacuolar protein sorting-associated protein 13C; Necessary for proper mitochondrial function and maintenance of mitochondrial transmembrane potential. Involved in the regulation of PINK1/PRKN-mediated mitophagy in response to mitochondrial depolarization
Tmeff1	-0.0533285	0.000220063	Transmembrane protein with egf-like and two follistatin-like domains 1; Tomoregulin-1; May inhibit NODAL and BMP signaling during neural patterning; Belongs to the tomoregulin family
Etnk1	-0.0532517	0.000334659	Ethanolamine kinase 1; Highly specific for ethanolamine phosphorylation. May be a rate-controlling step in phosphatidylathanolamine biosynthesis (By similarity); Belongs to the choline/ethanolamine kinase family
Actn4	-0.0532514	0.00204686	Actinin alpha 1/4; Alpha-actinin-4; F-actin cross-linking protein which is thought to anchor actin to a variety of intracellular structures. This is a bundling protein. Probably involved in vesicular trafficking via its association with the CART complex. The CART complex is necessary for efficient transferrin receptor recycling but not for EGFR degradation (By similarity). Involved in tight junct…
Pi4ka	-0.0532006	9.26744e-05	Phosphatidylinositol 4-kinase alpha; Acts on phosphatidylinositol (PtdIns) in the first committed step in the production of the second messenger inositol- 1,4,5,-trisphosphate; Belongs to the PI3/PI4-kinase family. Type III PI4K subfamily
Gm21798	-0.0531388	0.00215177	Predicted gene, 21798
Vps13b	-0.0530621	1.64137e-09	Vacuolar protein sorting-associated protein 13B; May be involved in protein sorting in post Golgi membrane traffic
Stt3b	-0.053	0.000459508	STT3, subunit of the oligosaccharyltransferase complex, homolog B (S. cerevisiae); Dolichyl-diphosphooligosaccharide--protein glycosyltransferase subunit STT3B; Catalytic component of oligosaccharyltransferase (OST) complex which catalyzes the transfer of a high mannose oligosaccharide from a lipid-linked oligosaccharide donor to an asparagine residue within an Asn-X-Ser/Thr consensus motif in na…
Ints8	-0.0529853	5.52824e-06	Integrator complex subunit 8; Component of the Integrator complex, a complex involved in the small nuclear RNAs (snRNA) U1 and U2 transcription and in their 3'-box-dependent processing. The Integrator complex is associated with the C-terminal domain (CTD) of RNA polymerase II largest subunit (POLR2A) and is recruited to the U1 and U2 snRNAs genes (By similarity)
Ano6	-0.052931	1.79147e-05	Anoctamin-6; Small-conductance calcium-activated nonselective cation (SCAN) channel which acts as a regulator of phospholipid scrambling in platelets, osteoblasts and fetal thymocytes. Phospholipid scrambling results in surface exposure of phosphatidylserine which in platelets is essential to trigger the clotting system whereas in osteoblasts is essential for the deposition of hydroxyapatite duri…
Man1a2	-0.0527273	0.0554869	Mannosyl-oligosaccharide 1,2-alpha-mannosidase IB; Involved in the maturation of Asn-linked oligosaccharides. Progressively trim alpha-1,2-linked mannose residues from Man(9)GlcNAc(2) to produce Man(5)GlcNAc(2)
Phkb	-0.0524355	0.000183471	Phosphorylase b kinase regulatory subunit beta; Phosphorylase b kinase catalyzes the phosphorylation of serine in certain substrates, including troponin I. The beta chain acts as a regulatory unit and modulates the activity of the holoenzyme in response to phosphorylation (By similarity)
Myh9	-0.052263	0.0148428	Myosin, heavy polypeptide 9, non-muscle; Myosin-9; During cell spreading, plays an important role in cytoskeleton reorganization, focal contacts formation (in the margins but not the central part of spreading cells), and lamellipodial retraction; this function is mechanically antagonized by MYH10 (By similarity). Cellular myosin that appears to play a role in cytokinesis, cell shape, and speciali…
Rbfox1	-0.0522274	0.00322957	Rna binding protein, fox-1 homolog (c. elegans) 1; RNA binding protein fox-1 homolog 1; RNA-binding protein that regulates alternative splicing events by binding to 5'-UGCAUGU-3' elements. Prevents binding of U2AF2 to the 3'-splice site. Regulates alternative splicing of tissue-specific exons and of differentially spliced exons during erythropoiesis
Mpp5	-0.0522267	9.71492e-10	MAGUK p55 subfamily member 5; May play a role in tight junctions biogenesis and in the establishment of cell polarity in epithelial cells. May modulate SC6A1/GAT1-mediated GABA uptake by stabilizing the transporter. Required for localization of EZR to the apical membrane of parietal cells and may play a role in the dynamic remodeling of the apical cytoskeleton; Belongs to the MAGUK family
Supt3	-0.0521923	0.00514203	Suppressor of Ty 3 homolog (S. cerevisiae), isoform CRA_a; Suppressor of Ty 3
Kif13b	-0.0521803	0.000131317	Kinesin family member 13B
Dhx36	-0.0520606	5.01498e-06	Deah (asp-glu-ala-his) box polypeptide 36; ATP-dependent RNA helicase DHX36; Proposed to have a global role in regulating mRNA expression including transcriptional regulation and mRNA stability. Binds with high affinity to and resolves tetramolecular RNA and DNA quadruplex structures. Unwinds intramolecular quadruplexes derived from the ZIC1 and the MYC promoters. Binds to quadruplex structures i…
Epha4	-0.0520332	0.0150442	Ephrin type-A receptor 4; Receptor tyrosine kinase which binds membrane-bound ephrin family ligands residing on adjacent cells, leading to contact-dependent bidirectional signaling into neighboring cells. The signaling pathway downstream of the receptor is referred to as forward signaling while the signaling pathway downstream of the ephrin ligand is referred to as reverse signaling. Highly promi…
Bmper	-0.0518834	0.000875145	BMP-binding endothelial regulator protein; Inhibitor of bone morphogenetic protein (BMP) function, it may regulate BMP responsiveness of osteoblasts and chondrocytes
Pstpip2	-0.0517958	2.77766e-07	Proline-serine-threonine phosphatase-interacting protein 2; Binds to F-actin. May be involved in regulation of the actin cytoskeleton
Csad	-0.0517728	1.09599e-08	Cysteine sulfinic acid decarboxylase; Catalyzes the decarboxylation of L-aspartate, 3-sulfino-L- alanine (cysteine sulfinic acid), and L-cysteate to beta-alanine, hypotaurine and taurine, respectively. The preferred substrate is 3- sulfino-L-alanine. Does not exhibit any decarboxylation activity toward glutamate
Ppm1l	-0.0515494	0.000440899	Protein phosphatase 1 (formerly 2c)-like; Protein phosphatase 1L; Acts as a suppressor of the SAPK signaling pathways by associating with and dephosphorylating MAP3K7/TAK1 and MAP3K5, and by attenuating the association between MAP3K7/TAK1 and MAP2K4 or MAP2K6
Rnf24	-0.0513839	0.00305012	RING finger protein 24; May play a role in TRPCs intracellular trafficking
Lars2	-0.0513046	6.85209e-08	Probable leucine--tRNA ligase, mitochondrial; leucyl-tRNA synthetase, mitochondrial; Belongs to the class-I aminoacyl-tRNA synthetase family
Gas2	-0.0511337	0.000147913	Growth arrest-specific protein 2; May play a role in apoptosis by acting as a cell death substrate for caspases. Is cleaved during apoptosis and the cleaved form induces dramatic rearrangements of the actin cytoskeleton and potent changes in the shape of the affected cells. May play a role in chondrocyte proliferation and differentiation, and in limb myogenesis. May be involved in the regulation …
Chfr	-0.0510964	0.00111642	E3 ubiquitin-protein ligase CHFR; E3 ubiquitin-protein ligase that functions in the antephase checkpoint by actively delaying passage into mitosis in response to microtubule poisons. Acts in early prophase before chromosome condensation, when the centrosome move apart from each other along the periphery of the nucleus. Probably involved in signaling the presence of mitotic stress caused by microt…
Lrrcc1	-0.0510362	2.26642e-05	Leucine-rich repeat and coiled-coil domain-containing protein 1; Required for the organization of the mitotic spindle. Maintains the structural integrity of centrosomes during mitosis (By similarity)
Heatr3	-0.0509722	1.70497e-06	Heat repeat-containing protein 3; HEAT repeat containing 3
Ppib	-0.0509364	6.8949e-09	Peptidyl-prolyl cis-trans isomerase b (cyclophilin b); Peptidyl-prolyl cis-trans isomerase B; PPIases accelerate the folding of proteins. It catalyzes the cis-trans isomerization of proline imidic peptide bonds in oligopeptides
Nrf1	-0.0508053	0.000159168	Nuclear respiratory factor 1; Transcription factor that activates the expression of the EIF2S1 (EIF2-alpha) gene. Links the transcriptional modulation of key metabolic genes to cellular growth and development. Implicated in the control of nuclear genes required for respiration, heme biosynthesis, and mitochondrial DNA transcription and replication (By similarity)
Pibf1	-0.0506919	0.000357842	Progesterone immunomodulatory binding factor 1
Flrt3	-0.0505313	6.80711e-07	Leucine-rich repeat transmembrane protein FLRT3; Functions in cell-cell adhesion, cell migration and axon guidance, exerting an attractive or repulsive role depending on its interaction partners. Plays a role in the spatial organization of brain neurons. Plays a role in vascular development in the retina. Plays a role in cell-cell adhesion via its interaction with ADGRL3 and probably also other l…
Cmss1	-0.0504465	0.00314517	Protein CMSS1; Cms small ribosomal subunit 1; Belongs to the CMS1 family
Olfm1	-0.0503893	5.87167e-05	Olfactomedin 1; Noelin; Contributes to the regulation of axonal growth in the embryonic and adult central nervous system by inhibiting interactions between RTN4R and LINGO1. Inhibits RTN4R-mediated axon growth cone collapse. May play an important role in regulating the production of neural crest cells by the neural tube (By similarity). May be required for normal responses to olfactory stimuli
Tnfrsf19	-0.0503648	8.96223e-06	Tumor necrosis factor receptor superfamily member 19; Can mediate activation of c-Jun and NF-kappa-B. May promote caspase-independent cell death (By similarity). Isoform 2 and isoform 3 may act as decoy receptors
Smurf1	-0.0503316	0.0233456	E3 ubiquitin-protein ligase SMURF1; E3 ubiquitin-protein ligase that acts as a negative regulator of BMP signaling pathway (By similarity). Mediates ubiquitination and degradation of SMAD1 and SMAD5, 2 receptor- regulated SMADs specific for the BMP pathway (By similarity). Promotes ubiquitination and subsequent proteasomal degradation of TRAF family members and RHOA (By similarity). Promotes ubiq…
Supt16	-0.05027	4.42884e-05	SPT16, facilitates chromatin remodeling subunit; Component of the FACT complex, a general chromatin factor that acts to reorganize nucleosomes. The FACT complex is involved in multiple processes that require DNA as a template such as mRNA elongation, DNA replication and DNA repair. During transcription elongation the FACT complex acts as a histone chaperone that both destabilizes and restores nuc…
Syt17	-0.0502542	0.0046016	Synaptotagmin xvii; Synaptotagmin-17; Plays a role in dendrite formation by melanocytes
Swt1	-0.0501123	3.31975e-06	Transcriptional protein SWT1; SWT1 RNA endoribonuclease homolog (S. cerevisiae)
Gm1043	-0.0499409	0.00056978	Predicted gene 1043
Unc79	-0.0499186	8.1547e-07	Protein unc-79 homolog; Component of the NALCN sodium channel complex, a cation channel activated either by neuropeptides substance P or neurotensin that controls neuronal excitability
Ubr2	-0.04988	0.0258027	E3 ubiquitin-protein ligase UBR2; E3 ubiquitin-protein ligase which is a component of the N-end rule pathway. Recognizes and binds to proteins bearing specific N-terminal residues that are destabilizing according to the N-end rule, leading to their ubiquitination and subsequent degradation. Plays a critical role in chromatin inactivation and chromosome-wide transcriptional silencing during meiosi…
Ubash3b	-0.0498094	0.000155728	Ubiquitin-associated and SH3 domain-containing protein B; Interferes with CBL-mediated down-regulation and degradation of receptor-type tyrosine kinases. Promotes accumulation of activated target receptors, such as T-cell receptors and EGFR, on the cell surface. Exhibits tyrosine phosphatase activity toward several substrates including EGFR, FAK, SYK, and ZAP70. Down-regulates proteins that are d…
Zmym2	-0.0497646	8.35572e-06	Zinc finger MYM-type protein 2; May function as a transcription factor
Fth1	-0.0497034	1.67122e-12	Ferritin heavy polypeptide 1; Ferritin heavy chain; Stores iron in a soluble, non-toxic, readily available form. Important for iron homeostasis. Has ferroxidase activity. Iron is taken up in the ferrous form and deposited as ferric hydroxides after oxidation. Also plays a role in delivery of iron to cells. Mediates iron uptake in capsule cells of the developing kidney
Sptbn2	-0.0496883	0.0150766	Spectrin beta, non-erythrocytic 2; Belongs to the spectrin family
Cplane1	-0.0496168	0.0020568	Protein JBTS17; Involved in ciliogenesis. Involved in the establishment of cell polarity required for directional cell migration. Proposed to act in association with the CPLANE (ciliogenesis and planar polarity effectors) complex. Involved in recruitment of peripheral IFT-A proteins to basal bodies
Adgrl3	-0.0495653	5.48624e-09	Adhesion G protein-coupled receptor L3; Plays a role in cell-cell adhesion and neuron guidance via its interactions with FLRT2 and FLRT3 that are expressed at the surface of adjacent cells. Plays a role in the development of glutamatergic synapses in the cortex. Important in determining the connectivity rates between the principal neurons in the cortex
Cep83	-0.0495388	0.00420267	Coiled-coil domain-containing protein 41; Centrosomal protein of 83 kDa; Component of the distal appendage region of the centriole involved in the initiation of primary cilium assembly. May collaborate with IFT20 in the trafficking of ciliary membrane proteins from the Golgi complex to the cilium during the initiation of primary cilium assembly; Belongs to the CEP83 family
Cdkl5	-0.049503	0.00867952	Cyclin-dependent kinase-like 5; Mediates phosphorylation of MECP2; Belongs to the protein kinase superfamily. CMGC Ser/Thr protein kinase family. CDC2/CDKX subfamily
Agap3	-0.0493935	0.00158565	Arf-gap with gtpase, ank repeat and ph domain-containing protein 1/3/4/5/6/9/11; GTPase-activating protein for the ADP ribosylation factor family (Potential). GTPase which may be involved in the degradation of expanded polyglutamine proteins through the ubiquitin-proteasome pathway
Tgs1	-0.0493364	0.000531931	Trimethylguanosine synthase; Catalyzes the 2 serial methylation steps for the conversion of the 7-monomethylguanosine (m(7)G) caps of snRNAs and snoRNAs to a 2,2,7-trimethylguanosine (m(2,2,7)G) cap structure. The enzyme is specific for guanine, and N7 methylation must precede N2 methylation. Hypermethylation of the m7G cap of U snRNAs leads to their concentration in nuclear foci, their colocaliz…
Vps13d	-0.0490963	0.0356521	Vacuolar protein sorting-associated protein 13d; Vacuolar protein sorting 13 D (yeast)
Lrrc4	-0.0490698	2.50205e-07	Leucine-rich repeat-containing protein 4; Synaptic adhesion protein. Regulates the formation of exitatory synapses through the recruitment of pre-and-postsynaptic proteins. Organize the lamina/pathway-specific differentiation of dendrites. Plays a important role for auditory synaptic responses. Involved in the suppression of glioma
Cacna1e	-0.0488493	6.05582e-05	Calcium channel, voltage-dependent, r type, alpha 1e subunit; Voltage-sensitive calcium channels (VSCC) mediate the entry of calcium ions into excitable cells and are also involved in a variety of calcium-dependent processes, including muscle contraction, hormone or neurotransmitter release, gene expression, cell motility, cell division and cell death. The isoform alpha-1E gives rise to R-type ca…
Wdr78	-0.0486373	5.06911e-08	Wd repeat-containing protein 78; WD repeat domain 78
Efcab6	-0.0484262	0.000307558	EF-hand calcium-binding domain-containing protein 6; Negatively regulates the androgen receptor by recruiting histone deacetylase complex, and protein DJ-1 antagonizes this inhibition by abrogation of this complex
Nkain2	-0.0484236	0.0530978	Sodium/potassium-transporting ATPase subunit beta-1-interacting protein 2; Na+/K+ transporting ATPase interacting 2; Belongs to the NKAIN family
Btbd3	-0.0484019	0.00227766	Btb/poz domain-containing protein 3/6; BTB/POZ domain-containing protein 3; Acts as a key regulator of dendritic field orientation during development of sensory cortex. Also directs dendrites toward active axon terminals when ectopically expressed
Tle1	-0.0483923	0.000392627	Transducin-like enhancer protein 1; Transcriptional corepressor that binds to a number of transcription factors. Inhibits NF-kappa-B-regulated gene expression. Inhibits the transcriptional activation mediated by FOXA2, and by CTNNB1 and TCF family members in Wnt signaling. The effects of full-length TLE family members may be modulated by association with dominant-negative AES. Unusual function as…
Fbxl17	-0.0483865	1.35432e-07	F-box and leucine-rich repeat protein 17; F-box/LRR-repeat protein 17; Substrate-recognition component of the SCF (SKP1-CUL1-F- box protein)-type E3 ubiquitin ligase complex
Klhl2	-0.0483532	0.0258244	Kelch-like protein 2/3; Kelch-like protein 2; Promotes growth of cell projections in oligodendrocyte precursors. Responsible for degradative ubiquitination of the WNK kinases WNK1, WNK3 and WNK4 (By similarity). Component of a cullin-RING-based BCR (BTB-CUL3-RBX1) E3 ubiquitin-protein ligase complex that mediates the ubiquitination of target proteins, such as NPTXR, leading most often to their pr…
Cst3	-0.0483119	4.44248e-10	Cystatin-C; As an inhibitor of cysteine proteinases, this protein is thought to serve an important physiological role as a local regulator of this enzyme activity
Arid1a	-0.0482971	0.000496296	AT-rich interactive domain-containing protein 1A; Involved in transcriptional activation and repression of select genes by chromatin remodeling (alteration of DNA-nucleosome topology). Component of SWI/SNF chromatin remodeling complexes that carry out key enzymatic activities, changing chromatin structure by altering DNA-histone contacts within a nucleosome in an ATP-dependent manner. Binds DNA n…
Ogfod1	-0.048166	9.67566e-05	2-oxoglutarate and iron-dependent oxygenase domain containing 1; Prolyl 3-hydroxylase OGFOD1; Prolyl 3-hydroxylase that catalyzes 3-hydroxylation of 'Pro-62' of small ribosomal subunit uS12 (RPS23), thereby regulating protein translation termination efficiency. Involved in stress granule formation
Smim14	-0.0481066	5.82345e-06	Small integral membrane protein 14
Hspa4	-0.0480808	0.00101403	Heat shock protein 4; Belongs to the heat shock protein 70 family
Cdadc1	-0.0480227	2.66665e-05	Cytidine and dCMP deaminase domain-containing protein 1; May play an important role in testicular development and spermatogenesis
Gtf2h2	-0.0479165	1.91616e-05	General transcription factor ii h, polypeptide 2; General transcription factor IIH subunit 2; Component of the core-TFIIH basal transcription factor involved in nucleotide excision repair (NER) of DNA and, when complexed to CAK, in RNA transcription by RNA polymerase II. The N-terminus interacts with and regulates XPD whereas an intact C- terminus is required for a successful escape of RNAP II fo…
Xpo1	-0.0479122	0.0520662	Exportin-1; Mediates the nuclear export of cellular proteins (cargos) bearing a leucine-rich nuclear export signal (NES) and of RNAs. In the nucleus, in association with RANBP3, binds cooperatively to the NES on its target protein and to the GTPase Ran in its active GTP-bound form. Docking of this complex to the nuclear pore complex (NPC) is mediated through binding to nucleoporins. Upon transit …
Rufy2	-0.0479115	0.0543393	RUN and FYVE domain-containing 2
Rnf32	-0.047578	1.76195e-05	RING finger protein 32; May play a role in sperm formation
Atp1b1	-0.0475597	0.00661131	Sodium/potassium-transporting ATPase subunit beta-1; This is the non-catalytic component of the active enzyme, which catalyzes the hydrolysis of ATP coupled with the exchange of Na(+) and K(+) ions across the plasma membrane. The beta subunit regulates, through assembly of alpha/beta heterodimers, the number of sodium pumps transported to the plasma membrane
Egr3	-0.0474425	2.24706e-14	Early growth response protein 3; Probable transcription factor involved in muscle spindle development
Nrd1	-0.0473792	0.000441163	Nardilysin, n-arginine dibasic convertase, nrd convertase 1; Nardilysin; Cleaves peptide substrates on the N-terminus of arginine residues in dibasic pairs
Itgb3bp	-0.0473314	5.99562e-05	Integrin beta 3 binding protein (beta3-endonexin); Centromere protein R; Transcription coregulator that can have both coactivator and corepressor functions. Involved in the coactivation of nuclear receptors for retinoid X (RXRs) and thyroid hormone (TRs) in a ligand-dependent fashion. In contrast, it does not coactivate nuclear receptors for retinoic acid, vitamin D, progesterone receptor, nor gl…
Washc4	-0.0472247	0.00182709	WASH complex subunit 4; Acts at least in part as component of the WASH core complex whose assembly at the surface of endosomes seems to inhibit WASH nucleation-promoting factor (NPF) activity in recruiting and activating the Arp2/3 complex to induce actin polymerization, and which is involved in regulation of the fission of tubules that serve as transport intermediates during endosome sorting
Lars	-0.0472136	0.000592507	Leucine--tRNA ligase, cytoplasmic; leucyl-tRNA synthetase; Belongs to the class-I aminoacyl-tRNA synthetase family
Sfi1	-0.0471349	0.00012485	Sfi1 homolog, spindle assembly associated (yeast); Protein SFI1 homolog; Plays a role in the dynamic structure of centrosome- associated contractile fibers via its interaction with CETN2
Clstn1	-0.0471108	0.0261979	Calsyntenin-1; Induces KLC1 association with vesicles and functions as a cargo in axonal anterograde transport. Complex formation with APBA2 and APP, stabilizes APP metabolism and enhances APBA2- mediated suppression of beta-APP40 secretion, due to the retardation of intracellular APP maturation. In complex with APBA2 and C99, a C-terminal APP fragment, abolishes C99 interaction with PSEN1 and th…
Ccdc138	-0.0470784	1.84494e-05	Coiled-coil domain-containing protein 138; Coiled-coil domain containing 138
Zfp955a	-0.0470345	1.73595e-06	Zinc finger protein 422, related sequence 1; Zinc finger protein 955A
Eif4g3	-0.0470338	0.00209118	Eukaryotic translation initiation factor 4 gamma 3; Probable component of the protein complex eIF4F, which is involved in the recognition of the mRNA cap, ATP-dependent unwinding of 5'-terminal secondary structure and recruitment of mRNA to the ribosome. Thought to be a functional homolog of EIF4G1 (By similarity)
Arhgef2	-0.0470326	0.00205343	Rho guanine nucleotide exchange factor 2; Activates Rho-GTPases by promoting the exchange of GDP for GTP. May be involved in epithelial barrier permeability, cell motility and polarization, dendritic spine morphology, antigen presentation, leukemic cell differentiation, cell cycle regulation, innate immune response, and cancer. Binds Rac-GTPases, but does not seem to promote nucleotide exchange a…
Zup1	-0.0469996	0.00468342	Zinc finger with UFM1-specific peptidase domain
Zmiz1	-0.0469133	0.000124091	Zinc finger MIZ domain-containing protein 1; Acts as transcriptional coactivator. Increases ligand- dependent transcriptional activity of AR and promotes AR sumoylation. The stimulation of AR activity is dependent upon sumoylation (By similarity). Involved in transcriptional activation of a subset of NOTCH1 target genes including MYC. Involved in thymocyte and T cell development
Ndst3	-0.0469069	0.000152865	Bifunctional heparan sulfate N-deacetylase/N-sulfotransferase 3; Essential bifunctional enzyme that catalyzes both the N- deacetylation and the N-sulfation of glucosamine (GlcNAc) of the glycosaminoglycan in heparan sulfate. Modifies the GlcNAc-GlcA disaccharide repeating sugar backbone to make N-sulfated heparosan, a prerequisite substrate for later modifications in heparin biosynthesis. Has hig…
Sel1l	-0.0469046	0.00313811	Sel-1 suppressor of lin-12-like (C. elegans); Protein sel-1 homolog 1; Plays a role in the endoplasmic reticulum quality control (ERQC) system also called ER-associated degradation (ERAD) involved in ubiquitin-dependent degradation of misfolded endoplasmic reticulum proteins. Enhances SYVN1 stability. Plays a role in LPL maturation and secretion. Required for normal differentiation of the pancrea…
Uchl3	-0.0468697	0.00529715	Ubiquitin carboxyl-terminal hydrolase isozyme L3; Deubiquitinating enzyme (DUB) that controls levels of cellular ubiquitin through processing of ubiquitin precursors and ubiquitinated proteins. Thiol protease that recognizes and hydrolyzes a peptide bond at the C-terminal glycine of either ubiquitin or NEDD8. Has a 10-fold preference for Arg and Lys at position P3", and exhibits a preference towa…
Ttc3	-0.0468675	2.59816e-06	E3 ubiquitin-protein ligase TTC3; E3 ubiquitin-protein ligase that mediates the ubiquitination and subsequent degradation of phosphorylated Akt (AKT1, AKT2 and AKT3) in the nucleus. Acts as a terminal regulator of Akt signaling after activation; its phosphorylation by Akt, which is a prerequisite for ubiquitin ligase activity, suggests the existence of a regulation mechanism required to control A…
Rptor	-0.0468592	0.00209552	Regulatory associated protein of mtor, complex 1; Involved in the control of the mammalian target of rapamycin complex 1 (mTORC1) activity which regulates cell growth and survival, and autophagy in response to nutrient and hormonal signals; functions as a scaffold for recruiting mTORC1 substrates. mTORC1 is activated in response to growth factors or amino acids. Growth factor-stimulated mTORC1 ac…
Myo6	-0.0468518	0.0461545	Myosins are actin-based motor molecules with ATPase activity . Unconventional myosins serve in intracellular movements . Myosin 6 is a reverse-direction motor protein that moves towards the minus-end of actin filaments (By similarity). Has slow rate of actin-activated ADP release due to weak ATP binding (By similarity). Functions in a variety of intracellular processes such as vesicular membrane …
Shisa9	-0.0468451	5.00375e-05	Shisa family member 9; Protein shisa-9; Regulator of short-term neuronal synaptic plasticity in the dentate gyrus. Associates with AMPA receptors (ionotropic glutamate receptors) in synaptic spines and promotes AMPA receptor desensitization at excitatory synapses
Secisbp2l	-0.0468234	0.000968009	Secis binding protein 2-like; Binds SECIS (Sec insertion sequence) elements present on selenocysteine (Sec) protein mRNAs, but does not promote Sec incorporation into selenoproteins
Polr3a	-0.0467904	4.05766e-06	Polymerase (rna) iii (dna directed) polypeptide a; DNA-directed RNA polymerase subunit; DNA-dependent RNA polymerase catalyzes the transcription of DNA into RNA using the four ribonucleoside triphosphates as substrates
Smg1	-0.0466596	0.000632296	SMG1 homolog, phosphatidylinositol 3-kinase-related kinase (C. elegans); Serine/threonine-protein kinase SMG1; Serine/threonine protein kinase involved in both mRNA surveillance and genotoxic stress response pathways. Recognizes the substrate consensus sequence [ST]-Q. Plays a central role in nonsense-mediated decay (NMD) of mRNAs containing premature stop codons by phosphorylating UPF1/RENT1. Re…
Dkk3	-0.046631	0.0222009	Dickkopf-related protein 3; Antagonizes canonical Wnt signaling by inhibiting LRP5/6 interaction with Wnt and by forming a ternary complex with the transmembrane protein KREMEN that promotes internalization of LRP5/6. DKKs play an important role in vertebrate development, where they locally inhibit Wnt regulated processes such as antero- posterior axial patterning, limb development, somitogenesis…
Ppp1r16b	-0.0466052	0.0489598	Protein phosphatase 1 regulatory inhibitor subunit 16B; Regulator of protein phosphatase 1 (PP1) that acts as a positive regulator of pulmonary endothelial cell (EC) barrier function. Protects the endothelial barrier from lipopolysaccharide (LPS)-induced vascular leakage. Involved in the regulation of the PI3K/AKT signaling pathway (By similarity). Involved in the regulation of angiogenesis and e…
Vmn2r85	-0.0464525	2.50976e-07	Vomeronasal 2, receptor 85
Macf1	-0.0464065	1.52986e-06	Microtubule-actin cross-linking factor 1; [Isoform 2]: F-actin-binding protein which plays a role in cross-linking actin to other cytoskeletal proteins and also binds to microtubules . Plays an important role in ERBB2-dependent stabilization of microtubules at the cell cortex (By similarity). Acts as a positive regulator of Wnt receptor signaling pathway and is involved in the translocation of AX…
Sipa1l1	-0.0463785	0.000702557	Signal-induced proliferation-associated 1-like protein 1; Stimulates the GTPase activity of RAP2A. Promotes reorganization of the actin cytoskeleton and recruits DLG4 to F- actin. Contributes to the regulation of dendritic spine morphogenesis (By similarity)
Ikbkb	-0.0462406	3.52045e-05	Inhibitor of nuclear factor kappa-B kinase subunit beta; Serine kinase that plays an essential role in the NF- kappa-B signaling pathway which is activated by multiple stimuli such as inflammatory cytokines, bacterial or viral products, DNA damages or other cellular stresses. Acts as part of the canonical IKK complex in the conventional pathway of NF-kappa-B activation and phosphorylates inhibito…
Rab3ip	-0.0461963	0.00810054	Rab-3A-interacting protein; Guanine nucleotide exchange factor (GEF) which may activate RAB8A and RAB8B. Promotes the exchange of GDP to GTP, converting inactive GDP-bound Rab proteins into their active GTP- bound form. Mediates the release of GDP from RAB8A and RAB8B but not from RAB3A or RAB5. Modulates actin organization and promotes polarized transport of RAB8A-specific vesicles to the cell s…
Lpcat2	-0.0461725	8.73889e-12	Lysophosphatidylcholine acyltransferase 2; Possesses both acyltransferase and acetyltransferase activities. Activity is calcium-dependent. Involved in platelet- activating factor (PAF) biosynthesis by catalyzing the conversion of the PAF precursor, 1-O-alkyl-sn-glycero-3-phosphocholine (lyso- PAF) into 1-O-alkyl-2-acetyl-sn-glycero-3-phosphocholine (PAF). Also converts lyso-PAF to 1-O-alkyl-2-acy…
Usp4	-0.0459671	0.00219591	Ubiquitin carboxyl-terminal hydrolase 4; Hydrolase that deubiquitinates target proteins such as the receptor ADORA2A, PDPK1 and TRIM21. Deubiquitination of ADORA2A increases the amount of functional receptor at the cell surface. May regulate mRNA splicing through deubiquitination of the U4 spliceosomal protein PRPF3. This may prevent its recognition by the U5 component PRPF8 thereby destabilizing…
Atp2b4	-0.0458632	0.0316027	Plasma membrane calcium-transporting ATPase 4; Calcium/calmodulin-regulated and magnesium-dependent enzyme that catalyzes the hydrolysis of ATP coupled with the transport of calcium out of the cell (By similarity). By regulating sperm cell calcium homeostasis, may play a role in sperm motility; Belongs to the cation transport ATPase (P-type) (TC 3.A.3) family. Type IIB subfamily
P4ha1	-0.0456768	0.080206	Procollagen-proline, 2-oxoglutarate 4-dioxygenase (proline 4-hydroxylase), alpha 1 polypeptide; Prolyl 4-hydroxylase subunit alpha-1; Catalyzes the post-translational formation of 4- hydroxyproline in -Xaa-Pro-Gly- sequences in collagens and other proteins
Rilpl1	-0.0456701	0.00617726	RILP-like protein 1; Neuroprotective protein, which acts by sequestring GAPDH in the cytosol and prevent the apoptotic function of GAPDH in the nucleus. Competes with SIAH1 for binding GAPDH. Does not regulate lysosomal morphology and distribution (By similarity). Plays a role in the regulation of cell shape and polarity. Plays a role in cellular protein transport, including protein transport awa…
Smarca1	-0.0455088	0.0008314	Swi/snf related, matrix associated, actin dependent regulator of chromatin, subfamily a, member 1; Probable global transcription activator SNF2L1; Energy-transducing component of the NURF (nucleosome- remodeling factor) and CERF (CECR2-containing-remodeling factor) complexes, which facilitate the perturbation of chromatin structure in an ATP-dependent manner
Jazf1	-0.0454589	0.0301295	Juxtaposed with another zinc finger protein 1; Acts as a transcriptional corepressor of orphan nuclear receptor NR2C2 (By similarity). Inhibits expression of the gluconeogenesis enzyme PCK2 through inhibition of NR2C2 activity. Also involved in transcriptional activation of NAMPT by promoting expression of PPARA and PPARD. Plays a role in lipid metabolism by suppressing lipogenesis, increasing li…
Epc1	-0.0454562	0.0377622	Enhancer of polycomb-like protein; Enhancer of polycomb homolog 1; Component of the NuA4 histone acetyltransferase (HAT) complex which is involved in transcriptional activation of select genes principally by acetylation of nucleosomal histones H4 and H2A. This modification may both alter nucleosome - DNA interactions and promote interaction of the modified histones with other proteins which posit…
Smarcc1	-0.0454067	0.0928028	Swi/snf related, matrix associated, actin dependent regulator of chromatin, subfamily c, member 1; SWI/SNF complex subunit SMARCC1; Involved in transcriptional activation and repression of select genes by chromatin remodeling (alteration of DNA-nucleosome topology). Component of SWI/SNF chromatin remodeling complexes that carry out key enzymatic activities, changing chromatin structure by alterin…
Slitrk5	-0.0453087	1.89502e-07	SLIT and NTRK-like protein 5; Suppresses neurite outgrowth; Belongs to the SLITRK family
Fars2	-0.0452941	0.00105065	Phenylalanine-trna synthetase 2 (mitochondrial); Phenylalanine--tRNA ligase, mitochondrial; Is responsible for the charging of tRNA(Phe) with phenylalanine in mitochondrial translation. To a lesser extent, also catalyzes direct attachment of m-Tyr (an oxidized version of Phe) to tRNA(Phe), thereby opening the way for delivery of the misacylated tRNA to the ribosome and incorporation of ROS-damage…
Taf1d	-0.0452759	0.00414638	TATA box-binding protein-associated factor RNA polymerase I subunit D; Component of the transcription factor SL1/TIF-IB complex, which is involved in the assembly of the PIC (preinitiation complex) during RNA polymerase I-dependent transcription. The rate of PIC formation probably is primarily dependent on the rate of association of SL1/TIF-IB with the rDNA promoter. SL1/TIF-IB is involved in sta…
Yeats2	-0.045218	0.0224554	YEATS domain-containing protein 2; Chromatin reader component of the ATAC complex, a complex with histone acetyltransferase activity on histones H3 and H4. YEATS2 specifically recognizes and binds histone H3 crotonylated at 'Lys-27' (H3K27cr). Crotonylation marks active promoters and enhancers and confers resistance to transcriptional repressors
Bdp1	-0.0451816	0.0016785	B double prime 1, subunit of rna polymerase iii transcription initiation factor iiib; Transcription factor TFIIIB component B'' homolog; General activator of RNA polymerase III transcription. Requires for transcription from all three types of polymerase III promoters. Requires for transcription of genes with internal promoter elements and with promoter elements upstream of the initiation site (By…
Abca5	-0.0451758	0.0227243	Atp-binding cassette, sub-family a (abc1), member 5; ATP-binding cassette sub-family A member 5; May play a role in the processing of autolysosomes
Myh10	-0.0451489	0.00360413	Myosin, heavy polypeptide 10, non-muscle; Myosin-10; Involved with LARP6 in the stabilization of type I collagen mRNAs for CO1A1 and CO1A2. During cell spreading, plays an important role in cytoskeleton reorganization, focal contacts formation (in the central part but not the margins of spreading cells), and lamellipodial extension; this function is mechanically antagonized by MYH9 (By similarity…
Atp11c	-0.0451426	0.00265282	Phospholipid-transporting ATPase 11C; Catalytic component of a P4-ATPase flippase complex which catalyzes the hydrolysis of ATP coupled to the transport of aminophospholipids from the outer to the inner leaflet of various membranes and ensures the maintenance of asymmetric distribution of phospholipids. Phospholipid translocation seems also to be implicated in vesicle formation and in uptake of l…
Clk2	-0.045106	3.82937e-06	Dual specificity protein kinase CLK2; Dual specificity kinase acting on both serine/threonine and tyrosine-containing substrates. Phosphorylates serine- and arginine-rich (SR) proteins of the spliceosomal complex. May be a constituent of a network of regulatory mechanisms that enable SR proteins to control RNA splicing and can cause redistribution of SR proteins from speckles to a diffuse nucleop…
Cntrl	-0.045096	0.000273546	Centriolin; Involved in cell cycle progression and cytokinesis. During the late steps of cytokinesis, anchors exocyst and SNARE complexes at the midbody, thereby allowing secretory vesicle- mediated abscission (By similarity)
Htr7	-0.0449617	2.5245e-09	5-hydroxytryptamine receptor 7; This is one of the several different receptors for 5- hydroxytryptamine (serotonin), a biogenic hormone that functions as a neurotransmitter, a hormone, and a mitogen. The activity of this receptor is mediated by G proteins that stimulate adenylate cyclase
Lpin2	-0.0448501	0.000474113	Phosphatidate phosphatase LPIN2; Plays important roles in controlling the metabolism of fatty acids at different levels. Acts as a magnesium-dependent phosphatidate phosphatase enzyme which catalyzes the conversion of phosphatidic acid to diacylglycerol during triglyceride, phosphatidylcholine and phosphatidylethanolamine biosynthesis in the reticulum endoplasmic membrane. Acts also as a nuclear …
Plp1	-0.0447912	3.15229e-05	Myelin proteolipid protein; This is the major myelin protein from the central nervous system. It plays an important role in the formation or maintenance of the multilamellar structure of myelin; Belongs to the myelin proteolipid protein family
Zfyve16	-0.0447761	4.03393e-05	Mad, mothers against decapentaplegic interacting protein; Zinc finger FYVE domain-containing protein 16; May be involved in regulating membrane trafficking in the endosomal pathway. Overexpression induces endosome aggregation. Required to target TOM1 to endosomes (By similarity)
D1Ertd622e	-0.0447516	8.07512e-05	UNC119-binding protein C5orf30 homolog; Probably plays a role in trafficking of proteins via its interaction with UNC119 and UNC119B cargo adapters: may help the release of UNC119 and UNC119B cargo or the recycling of UNC119 and UNC119B. May play a role in ciliary membrane localization via its interaction with UNC119B and protein transport into photoreceptor cells (By similarity)
Ppp2r2c	-0.044726	0.0136661	Serine/threonine-protein phosphatase 2A 55 kDa regulatory subunit B gamma isoform; The B regulatory subunit might modulate substrate selectivity and catalytic activity, and also might direct the localization of the catalytic enzyme to a particular subcellular compartment
Hnrnpr	-0.0446351	0.00822833	Heterogeneous nuclear ribonucleoprotein R
March4	-0.0446294	0.00358452	Membrane associated ring-ch-type finger 4; E3 ubiquitin-protein ligase MARCH4; E3 ubiquitin-protein ligase that may mediate ubiquitination of MHC-I and CD4, and promote their subsequent endocytosis and sorting to lysosomes via multivesicular bodies. E3 ubiquitin ligases accept ubiquitin from an E2 ubiquitin- conjugating enzyme in the form of a thioester and then directly transfer the ubiquitin to…
Kitl	-0.0445879	0.0334656	Kit ligand; Ligand for the receptor-type protein-tyrosine kinase KIT. Plays an essential role in the regulation of cell survival and proliferation, hematopoiesis, stem cell maintenance, gametogenesis, mast cell development, migration and function, and in melanogenesis. KITLG/SCF binding can activate several signaling pathways. Promotes phosphorylation of PIK3R1, the regulatory subunit of phosphat…
Prmt3	-0.0445794	2.09521e-06	Protein arginine N-methyltransferase 3; Methylates (mono and asymmetric dimethylation) the guanidino nitrogens of arginyl residues in some proteins; Belongs to the class I-like SAM-binding methyltransferase superfamily. Protein arginine N- methyltransferase family
Gpatch2	-0.0445461	0.092277	G patch domain-containing protein 2; Enhances the ATPase activity of DHX15 in vitro
Ica1l	-0.0445082	0.000555139	Islet cell autoantigen 1-like
Unc80	-0.0444822	0.000313129	Unc-80, NALCN activator; Component of the NALCN sodium channel complex, required for channel regulation. This complex is a cation channel activated by neuropeptides substance P, neurotensin, and extracellular calcium that regulates neuronal excitability by controlling the sizes of NALCN- dependent sodium-leak current. UNC80 is essential for NALCN sensitivity to extracellular calcium
Spink10	-0.044417	0.00128412	Serine protease inhibitor Kazal-type 10; Probable serine protease inhibitor
Glt8d2	-0.0443076	3.89771e-05	Glycosyltransferase 8 domain-containing protein 2; Glycosyltransferase 8 domain containing 2
Nrg2	-0.0443062	0.0121498	Neuregulin 2; Direct ligand for ERBB3 and ERBB4 tyrosine kinase receptors. Concomitantly recruits ERBB1 and ERBB2 coreceptors, resulting in ligand-stimulated tyrosine phosphorylation and activation of the ERBB receptors. May also promote the heterodimerization with the EGF receptor
Zfp638	-0.0442895	0.00318283	Zinc finger protein 638; Early regulator of adipogenesis that works as a transcription cofactor of CEBPs, controlling the expression of PPARG and probably of other proadipogenic genes, such as SREBF1. Binds to cytidine clusters in double-stranded DNA (By similarity). May also regulate alternative splicing of target genes during adipogenesis
Phtf1	-0.0442489	0.00695356	Putative homeodomain transcription factor 1; May play a role in transcription regulation
Atg5	-0.0441804	0.000689973	Autophagy-related protein 5; Autophagy protein 5; Involved in autophagic vesicle formation. Conjugation with ATG12, through a ubiquitin-like conjugating system involving ATG7 as an E1-like activating enzyme and ATG10 as an E2-like conjugating enzyme, is essential for its function. The ATG12-ATG5 conjugate acts as an E3-like enzyme which is required for lipidation of ATG8 family proteins and their…
Mthfsl	-0.0441651	0.000138796	5-formyltetrahydrofolate cyclo-ligase; 5, 10-methenyltetrahydrofolate synthetase-like; Belongs to the 5-formyltetrahydrofolate cyclo-ligase family
C2cd5	-0.0441403	0.000433651	C2 domain-containing protein 5; Required for insulin-stimulated glucose transport and glucose transporter SLC2A4/GLUT4 translocation from intracellular glucose storage vesicle (GSV) to the plasma membrane (PM) in adipocytes. Binds phospholipid membranes in a calcium-dependent manner and is necessary for the optimal membrane fusion between SLC2A4/GLUT4 GSV and the PM
Rgs17	-0.044055	0.000398968	Regulator of G-protein signaling 17; Regulates G protein-coupled receptor signaling cascades, including signaling via muscarinic acetylcholine receptor CHRM2 and dopamine receptor DRD2 (By similarity). Inhibits signal transduction by increasing the GTPase activity of G protein alpha subunits, thereby driving them into their inactive GDP-bound form. Binds selectively to GNAZ and GNAI2 subunits, ac…
Sema5b	-0.044041	0.0274651	Sema domain, seven thrombospondin repeats (type 1 and type 1-like), transmembrane domain (tm) and short cytoplasmic domain, (semaphorin) 5b; Semaphorin-5B; May act as positive axonal guidance cues
Mycbp2	-0.0439815	1.35923e-08	Atypical E3 ubiquitin-protein ligase which specifically mediates ubiquitination of threonine and serine residues on target proteins, instead of ubiquitinating lysine residues (By similarity). Shows esterification activity towards both threonine and serine, with a preference for threonine, and acts via two essential catalytic cysteine residues that relay ubiquitin to its substrate via thioester in…
Ccnl2	-0.0439273	0.00134321	Cyclin-L2; Involved in pre-mRNA splicing. May induce cell death, possibly by acting on the transcription and RNA processing of apoptosis-related factors; Belongs to the cyclin family. Cyclin L subfamily
Lyzl4	-0.0439099	0.00346948	Lysozyme-like protein 4; May be involved in fertilization. Has no detectable bacteriolytic in vitro. Has no lysozyme activity in vitro (By similarity)
Sdc2	-0.0438998	0.000792307	Syndecan-2; Cell surface proteoglycan that bears heparan sulfate. Regulates dendritic arbor morphogenesis
Ankrd6	-0.0438899	0.0226109	Ankyrin repeat domain-containing protein 6; Recruits CKI-epsilon to the beta-catenin degradation complex that consists of AXN1 or AXN2 and GSK3-beta and allows efficient phosphorylation of beta-catenin, thereby inhibiting beta-catenin/Tcf signals
Tut7	-0.0438005	0.000443988	Uridylyltransferase that mediates the terminal uridylation of mRNAs with short (less than 25 nucleotides) poly(A) tails, hence facilitating global mRNA decay . Essential for both oocyte maturation and fertility. Through 3' terminal uridylation of mRNA, sculpts, with TUT7, the maternal transcriptome by eliminating transcripts during oocyte growth . Involved in microRNA (miRNA)-induced gene silenci…
Rnft1	-0.0437826	4.07699e-06	Ring finger protein, transmembrane 1; E3 ubiquitin-protein ligase RNFT1; E3 ubiquitin-protein ligase that acts in the endoplasmic reticulum (ER)-associated degradation (ERAD) pathway, which targets misfolded proteins that accumulate in the endoplasmic reticulum (ER) for ubiquitination and subsequent proteasome- mediated degradation. Protects cells from ER stress-induced apoptosis
Elavl4	-0.0437432	0.0370907	ELAV-like protein 4; May play a role in neuron-specific RNA processing. Protects CDKN1A mRNA from decay by binding to its 3'-UTR. Binds to AU-rich sequences (AREs) of target mRNAs, including VEGF and FOS mRNA (By similarity)
Snx9	-0.0436603	0.00036756	Sorting nexin-9; Involved in endocytosis and intracellular vesicle trafficking, both during interphase and at the end of mitosis. Required for efficient progress through mitosis and cytokinesis. Required for normal formation of the cleavage furrow at the end of mitosis. Plays a role in endocytosis via clathrin-coated pits, but also clathrin-independent, actin-dependent fluid-phase endocytosis. Pl…
Micu1	-0.0435504	0.0260653	Calcium uptake protein 1, mitochondrial; Key regulator of mitochondrial calcium uniporter (MCU) that senses calcium level via its EF-hand domains. MICU1 and MICU2 form a disulfide-linked heterodimer that stimulates and inhibits MCU activity, depending on the concentration of calcium. MICU1 acts both as an activator or inhibitor of mitochondrial calcium uptake (By similarity). Acts as a gatekeeper…
Mfsd8	-0.043541	4.83638e-08	Major facilitator superfamily domain-containing protein 8; May be a carrier that transport small solutes by using chemiosmotic ion gradients
Psap	-0.0435113	0.00868788	Prosaposin; Saposins are specific low-molecular mass non-enzymic proteins, they participate in the lysosomal degradation of sphingolipids, which takes place by the sequential action of specific hydrolases
Vsnl1	-0.0434808	0.0259024	Visinin-like protein 1; Regulates (in vitro) the inhibition of rhodopsin phosphorylation in a calcium-dependent manner
Cstf3	-0.0434805	0.0121843	Cleavage stimulation factor, 3' pre-rna, subunit 3; Cleavage stimulation factor subunit 3; One of the multiple factors required for polyadenylation and 3'-end cleavage of mammalian pre-mRNAs
Yaf2	-0.0434308	0.0037068	YY1-associated factor 2; Binds to MYC and inhibits MYC-mediated transactivation. Also binds to MYCN and enhances MYCN-dependent transcriptional activation. Increases calpain 2-mediated proteolysis of YY1 in vitro. Component of the E2F6.com-1 complex, a repressive complex that methylates 'Lys-9' of histone H3, suggesting that it is involved in chromatin-remodeling
Msh3	-0.0434294	0.000595686	Dna mismatch repair protein msh3; Component of the post-replicative DNA mismatch repair system (MMR). Heterodimerizes with MSH2 to form MutS beta which binds to DNA mismatches thereby initiating DNA repair. When bound, the MutS beta heterodimer bends the DNA helix and shields approximately 20 base pairs. MutS beta recognizes large insertion-deletion loops (IDL) up to 13 nucleotides long. After mi…
Ewsr1	-0.0433621	0.0709456	Ewing sarcoma breakpoint region 1; RNA-binding protein EWS; Might function as a transcriptional repressor
Usp40	-0.0433387	0.0911812	Ubiquitin carboxyl-terminal hydrolase 40; Ubiquitin specific peptidase 40; Belongs to the peptidase C19 family
Sgk3	-0.0431245	0.0117379	Serum/glucocorticoid-regulated kinase 3; Serine/threonine-protein kinase Sgk3; Serine/threonine-protein kinase which is involved in the regulation of a wide variety of ion channels, membrane transporters, cell growth, proliferation, survival and migration. Up-regulates Na(+) channels: SCNN1A/ENAC and SCN5A, K(+) channels: KCNA3/KV1.3, KCNE1, KCNQ1 and KCNH2/HERG, epithelial Ca(2+) channels: TRPV5…
Tmem243	-0.0431129	0.00099472	Transmembrane protein 243, mitochondrial
Araf	-0.0431067	0.00396236	Serine/threonine-protein kinase A-Raf; Involved in the transduction of mitogenic signals from the cell membrane to the nucleus. May also regulate the TOR signaling cascade (By similarity); Belongs to the protein kinase superfamily. TKL Ser/Thr protein kinase family. RAF subfamily
Ddx46	-0.0430993	0.0602026	Probable ATP-dependent RNA helicase DDX46; Plays an essential role in splicing, either prior to, or during A complex formation
Ctsb	-0.0430725	6.33401e-06	Cathepsin B; Thiol protease which is believed to participate in intracellular degradation and turnover of proteins. Has also been implicated in tumor invasion and metastasis; Belongs to the peptidase C1 family
Fam155a	-0.0430219	0.000161709	Transmembrane protein FAM155A; Family with sequence similarity 155, member A; Belongs to the FAM155 family
Ccr9	-0.0429814	0.000338234	Chemokine (c-c motif) receptor 9; C-C chemokine receptor type 9; Receptor for chemokine SCYA25/TECK. Subsequently transduces a signal by increasing the intracellular calcium ions level
Hs2st1	-0.0429376	0.0137353	Heparan sulfate 2-O-sulfotransferase 1; Catalyzes the transfer of sulfate to the C2-position of selected hexuronic acid residues within the maturing heparan sulfate (HS). 2-O-sulfation within HS, particularly of iduronate residues, is essential for HS to participate in a variety of high- affinity ligand-binding interactions and signaling processes. Required for metanephric development of kidney f…
Cck	-0.0429322	9.75291e-09	Cholecystokinin; This peptide hormone induces gall bladder contraction and the release of pancreatic enzymes in the gut. Its function in the brain is not clear. Binding to CCK-A receptors stimulates amylase release from the pancreas, binding to CCK-B receptors stimulates gastric acid secretion; Belongs to the gastrin/cholecystokinin family
Itgb8	-0.0427673	7.23332e-06	Integrin alpha-V:beta-8 (ITGAV:ITGB8) is a receptor for fibronectin (By similarity). It recognizes the sequence R-G-D in its ligands (By similarity). Integrin alpha-V:beta-6 (ITGAV:ITGB6) mediates R-G-D-dependent release of transforming growth factor beta-1 (TGF-beta- 1) from regulatory Latency-associated peptide (LAP), thereby playing a key role in TGF-beta-1 activation on the surface of activat…
Cacnb2	-0.0427615	3.27074e-05	Voltage-dependent L-type calcium channel subunit beta-2; The beta subunit of voltage-dependent calcium channels contributes to the function of the calcium channel by increasing peak calcium current, shifting the voltage dependencies of activation and inactivation, modulating G protein inhibition and controlling the alpha-1 subunit membrane targeting
Zfp618	-0.042746	0.0093882	Zinc finger protein 618; May be involved in transcriptional regulation
Ints10	-0.0427355	0.00830507	Integrator complex subunit 10; Component of the Integrator (INT) complex, a complex involved in the small nuclear RNAs (snRNA) U1 and U2 transcription and in their 3'-box-dependent processing. The Integrator complex is associated with the C-terminal domain (CTD) of RNA polymerase II largest subunit (POLR2A) and is recruited to the U1 and U2 snRNAs genes. May be not involved in the recruitment of …
Mfap3l	-0.042702	2.27945e-06	Microfibrillar-associated protein 3-like; May participate in the nuclear signaling of EGFR and MAPK1/ERK2
Ndufaf2	-0.0425771	2.6248e-07	NADH dehydrogenase [ubiquinone] 1 alpha subcomplex assembly factor 2; Acts as a molecular chaperone for mitochondrial complex I assembly. Complex I functions in the transfer of electrons from NADH to the respiratory chain. The immediate electron acceptor for the enzyme is believed to be ubiquinone
Slc25a4	-0.0425399	3.73332e-06	Solute carrier family 25 (mitochondrial carrier, adenine nucleotide translocator), member 4; ADP/ATP translocase 1; Involved in mitochondrial ADP/ATP transport. Catalyzes the exchange of cytoplasmic ADP with mitochondrial ATP across the mitochondrial inner membrane; Belongs to the mitochondrial carrier (TC 2.A.29) family
Nudt5	-0.0424706	9.74796e-05	Adp-sugar pyrophosphatase / 8-oxo-dgdp phosphatase / adp-d-ribose pyrophosphorylase; ADP-sugar pyrophosphatase; Enzyme that can either act as an ADP-sugar pyrophosphatase in absence of diphosphate or catalyze the synthesis of ATP in presence of diphosphate (By similarity). In absence of diphosphate, hydrolyzes with similar activities various modified nucleoside diphosphates such as ADP-ribose, AD…
Nt5dc1	-0.0424453	0.000608865	5'-nucleotidase domain-containing protein 1; 5'-nucleotidase domain containing 1
Ccdc186	-0.0424055	0.00347258	Coiled-coil domain-containing protein 186; RIKEN cDNA A630007B06 gene
Eif3c	-0.0423732	0.000357486	Eukaryotic translation initiation factor 3 subunit C; Component of the eukaryotic translation initiation factor 3 (eIF-3) complex, which is required for several steps in the initiation of protein synthesis. The eIF-3 complex associates with the 40S ribosome and facilitates the recruitment of eIF-1, eIF-1A, eIF-2:GTP:methionyl-tRNAi and eIF-5 to form the 43S pre- initiation complex (43S PIC). The …
Arpc2	-0.0423617	0.00985724	Actin-related protein 2/3 complex subunit 2; Functions as actin-binding component of the Arp2/3 complex which is involved in regulation of actin polymerization and together with an activating nucleation-promoting factor (NPF) mediates the formation of branched actin networks. Seems to contact the mother actin filament (By similarity); Belongs to the ARPC2 family
Ablim2	-0.0423033	0.0314853	Actin-binding LIM protein 2; May act as scaffold protein. May stimulate ABRA activity and ABRA-dependent SRF transcriptional activity
Pdia6	-0.0422446	9.80036e-11	Protein disulfide isomerase associated 6; May function as a chaperone that inhibits aggregation of misfolded proteins . Negatively regulates the unfolded protein response (UPR) through binding to UPR sensors such as ERN1, which in turn inactivates ERN1 signaling (By similarity). May also regulate the UPR via the EIF2AK3 UPR sensor (By similarity). Plays a role in platelet aggregation and activati…
Adra1b	-0.0421555	0.000214699	Adrenergic receptor, alpha 1b; This alpha-adrenergic receptor mediates its action by association with G proteins that activate a phosphatidylinositol- calcium second messenger system. Its effect is mediated by G(q) and G(11) proteins. Nuclear ADRA1A-ADRA1B heterooligomers regulate phenylephrine (PE)-stimulated ERK signaling in cardiac myocytes (By similarity)
Ubr4	-0.042119	0.0347448	E3 ubiquitin-protein ligase UBR4; E3 ubiquitin-protein ligase which is a component of the N-end rule pathway. Recognizes and binds to proteins bearing specific N-terminal residues that are destabilizing according to the N-end rule, leading to their ubiquitination and subsequent degradation. Together with clathrin, forms meshwork structures involved in membrane morphogenesis and cytoskeletal organ…
Mcc	-0.0419692	0.0124824	Mutated in colorectal cancers
Utp20	-0.041948	4.53176e-05	U3 small nucleolar RNA-associated protein 20; Involved in 18S pre-rRNA processing. Associates with U3 snoRNA (By similarity)
Trim24	-0.0418576	0.0752492	Transcription intermediary factor 1-alpha; Transcriptional coactivator that interacts with numerous nuclear receptors and coactivators and modulates the transcription of target genes. Interacts with chromatin depending on histone H3 modifications, having the highest affinity for histone H3 that is both unmodified at 'Lys-4' (H3K4me0) and acetylated at 'Lys-23' (H3K23ac) (By similarity). Has E3 pr…
Ccdc66	-0.0418522	0.00768064	Coiled-coil domain-containing protein 66; Microtubule-binding protein required for ciliogenesis. May function in ciliogenesis by mediating the transport of proteins like BBS4 to the cilium, but also through the organization of the centriolar satellites (By similarity). Plays a role in retina morphogenesis and/or homeostasis
Wwp1	-0.0418334	0.00929512	NEDD4-like E3 ubiquitin-protein ligase WWP1; E3 ubiquitin-protein ligase which accepts ubiquitin from an E2 ubiquitin-conjugating enzyme in the form of a thioester and then directly transfers the ubiquitin to targeted substrates. Ubiquitinates and promotes degradation of SMAD2 in response to TGF-beta signaling, which requires interaction with TGIF (By similarity). Ubiquitinates ERBB4 isoforms JM-…
Cdk11b	-0.0417349	0.0932817	Cell division cycle 2-like; Cyclin-dependent kinase 11B; Plays multiple roles in cell cycle progression, cytokinesis and apoptosis. Involved in pre-mRNA splicing in a kinase activity-dependent manner. May act as a negative regulator of normal cell cycle progression
Slc12a2	-0.041715	3.96469e-05	Solute carrier family 12 (sodium/potassium/chloride transporter), member 2; Electrically silent transporter system. Mediates sodium and chloride reabsorption. Plays a vital role in the regulation of ionic balance and cell volume
Hmgcs1	-0.0416665	7.41941e-06	3-hydroxy-3-methylglutaryl-Coenzyme A synthase 1; Hydroxymethylglutaryl-CoA synthase, cytoplasmic; This enzyme condenses acetyl-CoA with acetoacetyl-CoA to form HMG-CoA, which is the substrate for HMG-CoA reductase
Supt20	-0.0415029	0.00163239	Transcription factor SPT20 homolog; Required for MAP kinase p38 (MAPK11, MAPK12, MAPK13 and/or MAPK14) activation during gastrulation. Required for down- regulation of E-cadherin during gastrulation by regulating E- cadherin protein level downstream from NCK-interacting kinase (NIK) and independently of the regulation of transcription by FGF signaling and Snail. Required for starvation-induced AT…
Sparcl1	-0.0414856	0.0965906	Sparc-like protein 1; SPARC-like 1; Belongs to the SPARC family
Wdr60	-0.0414791	0.0043199	WD repeat-containing protein 60; May play a role in ciliogenesis
Otulinl	-0.041419	0.000673698	Predicted to be located in cytoplasm. Predicted to be extrinsic component of endoplasmic reticulum membrane. Predicted to colocalize with nuclear envelope. Is expressed in embryo mesenchyme. Orthologous to human OTULINL
Mrpl48	-0.0413624	0.00565713	Large subunit ribosomal protein l48; Mitochondrial ribosomal protein L48; Belongs to the mitochondrion-specific ribosomal protein mL48 family
Tlk1	-0.041304	0.0412776	Serine/threonine-protein kinase tousled-like 1; Rapidly and transiently inhibited by phosphorylation following the generation of DNA double-stranded breaks during S- phase. This is cell cycle checkpoint and ATM-pathway dependent and appears to regulate processes involved in chromatin assembly (By similarity). Isoform 3 protects the cells from the ionizing radiation by facilitating the repair of D…
Elp1	-0.0412751	0.0122288	Elongator complex protein 1; May act as a scaffold protein that may assemble active IKK-MAP3K14 complexes (IKKA, IKKB and MAP3K14/NIK)
Rexo4	-0.0412685	1.65327e-06	REX4, 3'-5' exonuclease; RNA exonuclease 4; May function as an exonuclease
Iws1	-0.0412529	0.0110887	IWS1, SUPT6 interacting protein; Protein IWS1 homolog; Transcription factor which plays a key role in defining the composition of the RNA polymerase II (RNAPII) elongation complex and in modulating the production of mature mRNA transcripts. Acts as an assembly factor to recruit various factors to the RNAPII elongation complex and is recruited to the complex via binding to the transcription elonga…
Heatr1	-0.0412475	2.63005e-07	U3 small nucleolar RNA-associated protein 10; HEAT repeat containing 1
Filip1l	-0.0412473	3.84634e-06	Filamin A-interacting protein 1-like; Acts as a regulator of the antiangiogenic activity on endothelial cells. When overexpressed in endothelial cells, leads to inhibition of cell proliferation and migration and an increase in apoptosis. Inhibits melanoma growth When expressed in tumor- associated vasculature (By similarity)
Nek1	-0.0412334	0.00131683	Nima (never in mitosis gene a)-related expressed kinase 1; Serine/threonine-protein kinase Nek1; Phosphorylates serines and threonines, but also appears to possess tyrosine kinase activity. Involved in DNA damage checkpoint control and for proper DNA damage repair. In response to injury that includes DNA damage, NEK1 phosphorylates VDAC1 to limit mitochondrial cell death (By similarity). May be i…
Frmd3	-0.0411429	0.00587394	FERM domain-containing protein 3; Putative tumor suppressor gene that may be implicated in the origin and progression of lung cancer
Pdia5	-0.0411326	1.07843e-05	Protein disulfide-isomerase A5; Protein disulfide isomerase associated 5
Tnfrsf11a	-0.0411107	3.97489e-09	Tumor necrosis factor receptor superfamily member 11A; Receptor for TNFSF11/RANKL/TRANCE/OPGL; essential for RANKL-mediated osteoclastogenesis. Involved in the regulation of interactions between T-cells and dendritic cells
Tmem214	-0.0409215	3.83494e-07	Transmembrane protein 214; Critical mediator, in cooperation with CASP4, of endoplasmic reticulum-stress induced apoptosis. Required or the activation of CASP4 following endoplasmic reticulum stress (By similarity); Belongs to the TMEM214 family
Mcmdc2	-0.0408383	8.13615e-12	Minichromosome maintenance domain-containing protein 2; Plays an important role in meiotic recombination and associated DNA double-strand break repair
Gucy1a2	-0.0408321	0.0266056	Guanylate cyclase 1, soluble, alpha 2; Belongs to the adenylyl cyclase class-4/guanylyl cyclase family
Gsg1l	-0.0407977	0.038278	Germ cell-specific gene 1-like protein; As a component of the inner core of AMPAR complexes, modifies AMPA receptor (AMPAR) gating; Belongs to the GSG1 family
Snx2	-0.0407193	0.00220139	Sorting nexin-2; Involved in several stages of intracellular trafficking. Interacts with membranes containing phosphatidylinositol 3- phosphate (PtdIns(3P)) or phosphatidylinositol 3,5-bisphosphate (PtdIns(3,5)P2). Acts in part as component of the retromer membrane-deforming SNX-BAR subcomplex. The SNX-BAR retromer mediates retrograde transport of cargo proteins from endosomes to the trans-Golgi …
Dock7	-0.0406345	0.0467474	Dedicator of cytokinesis protein 6/7/8; Functions as a guanine nucleotide exchange factor (GEF), which activates Rac1 and Rac3 Rho small GTPases by exchanging bound GDP for free GTP. Does not have a GEF activity for CDC42. Required for STMN1 'Ser-15' phosphorylation during axon formation and consequently for neuronal polarization (By similarity). As part of the DISP complex, may regulate the asso…
Emc10	-0.0406208	4.31443e-07	ER membrane protein complex subunit 10; Belongs to the EMC10 family
Atad2	-0.0406005	5.25481e-08	Atpase family aaa domain-containing protein 2; May be a transcriptional coactivator of the nuclear receptor ESR1 required to induce the expression of a subset of estradiol target genes, such as CCND1, MYC and E2F1. May play a role in the recruitment or occupancy of CREBBP at some ESR1 target gene promoters. May be required for histone hyperacetylation (By similarity)
Pnn	-0.0405456	0.0866359	Pinin; Transcriptional activator binding to the E-box 1 core sequence of the E-cadherin promoter gene; the core-binding sequence is 5'CAGGTG-3'. Capable of reversing CTBP1-mediated transcription repression. Auxiliary component of the splicing-dependent multiprotein exon junction complex (EJC) deposited at splice junction on mRNAs. The EJC is a dynamic structure consisting of core proteins and sev…
Cacna1a	-0.0404921	0.000112081	Voltage-dependent P/Q-type calcium channel subunit alpha-1A; Voltage-sensitive calcium channels (VSCC) mediate the entry of calcium ions into excitable cells and are also involved in a variety of calcium-dependent processes, including muscle contraction, hormone or neurotransmitter release, gene expression, cell motility, cell division and cell death. The isoform alpha-1A gives rise to P and/or Q…
U2surp	-0.0404264	0.026548	U2 snRNP-associated SURP motif-containing protein; U2 snRNP-associated SURP domain containing
Pabpc1	-0.0403965	0.00129923	Polyadenylate-binding protein 1; Binds the poly(A) tail of mRNA, including that of its own transcript. May be involved in cytoplasmic regulatory processes of mRNA metabolism such as pre-mRNA splicing. Its function in translational initiation regulation can either be enhanced by PAIP1 or repressed by PAIP2. Can probably bind to cytoplasmic RNA sequences other than poly(A) in vivo. Involved in tran…
Nae1	-0.0403504	0.00379254	Amyloid beta precursor protein binding protein 1; NEDD8-activating enzyme E1 regulatory subunit; Regulatory subunit of the dimeric UBA3-NAE1 E1 enzyme. E1 activates NEDD8 by first adenylating its C-terminal glycine residue with ATP, thereafter linking this residue to the side chain of the catalytic cysteine, yielding a NEDD8-UBA3 thioester and free AMP. E1 finally transfers NEDD8 to the catalytic…
Icam5	-0.0403477	0.000380699	Intercellular adhesion molecule 5; ICAM proteins are ligands for the leukocyte adhesion protein LFA-1 (integrin alpha-L/beta-2); Belongs to the immunoglobulin superfamily. ICAM family
Carnmt1	-0.0402871	6.73761e-05	Carnosine n-methyltransferase 1; Carnosine N-methyltransferase; N-methyltransferase that mediates the formation of anserine (beta-alanyl-N(Pi)-methyl-L-histidine) from carnosine. Anserine, a methylated derivative of carnosine (beta-alanyl-L- histidine), is an abundant constituent of vertebrate skeletal muscles. Also methylates other L-histidine-containing di- and tripeptides such as Gly-Gly-His, …
Gpr155	-0.0402836	0.000112685	G protein-coupled receptor 155
Snx14	-0.040224	0.00104165	Sorting nexin-14; Plays a role in maintaining normal neuronal excitability and synaptic transmission. May be involved in several stages of intracellular trafficking. Required for autophagosome clearance, possibly by mediating the fusion of lysosomes with autophagosomes. Binds phosphatidylinositol 3,5- bisphosphate (PtdIns(3,5)P2), a key component of late endosomes/lysosomes. Does not bind phospha…
Snx6	-0.040185	0.00128119	Sorting nexin-6; Involved in several stages of intracellular trafficking. Interacts with membranes phosphatidylinositol 3,4-bisphosphate and/or phosphatidylinositol 4,5-bisphosphate (Probable). Acts in part as component of the retromer membrane-deforming SNX-BAR subcomplex. The SNX-BAR retromer mediates retrograde transport of cargo proteins from endosomes to the trans-Golgi network (TGN) and is …
Ube2v2	-0.040162	0.00745703	Ubiquitin-conjugating enzyme E2 variant 2; Has no ubiquitin ligase activity on its own. The UBE2V2/UBE2N heterodimer catalyzes the synthesis of non-canonical poly-ubiquitin chains that are linked through 'Lys-63'. This type of poly-ubiquitination does not lead to protein degradation by the proteasome. Mediates transcriptional activation of target genes. Plays a role in the control of progress thr…
Maml2	-0.0399868	0.0198535	Mastermind-like transcriptional coactivator 2; Mastermind like 2 (Drosophila)
Nrcam	-0.0399519	0.000731123	Neuronal cell adhesion molecule; Cell adhesion protein that is required for normal responses to cell-cell contacts in brain and in the peripheral nervous system. Plays a role in neurite outgrowth in response to contactin binding. Plays a role in mediating cell-cell contacts between Schwann cells and axons. Plays a role in the formation and maintenance of the nodes of Ranvier on myelinated axons. …
Lgr4	-0.0398995	0.0195693	Leucine-rich repeat-containing G-protein coupled receptor 4; Receptor for R-spondins that potentiates the canonical Wnt signaling pathway and is involved in the formation of various organs. Upon binding to R-spondins (RSPO1, RSPO2, RSPO3 or RSPO4), associates with phosphorylated LRP6 and frizzled receptors that are activated by extracellular Wnt receptors, triggering the canonical Wnt signaling p…
Cep162	-0.0398959	0.0351893	Centrosomal protein of 162 kDa; Required to promote assembly of the transition zone in primary cilia. Acts by specifically recognizing and binding the axonemal microtubule. Localizes to the distal ends of centrioles before ciliogenesis and directly binds to axonemal microtubule, thereby promoting and restricting transition zone formation specifically at the cilia base. Required to mediate CEP290 …
Smpd4	-0.0398265	0.0651854	Sphingomyelin phosphodiesterase 4; Catalyzes the hydrolysis of membrane sphingomyelin to form phosphorylcholine and ceramide
Acsl3	-0.0397763	0.00889532	Acyl-coa synthetase long-chain family member 3; Long-chain-fatty-acid--CoA ligase 3; Acyl-CoA synthetases (ACSL) activates long-chain fatty acids for both synthesis of cellular lipids, and degradation via beta-oxidation. ACSL3 has mainly an anabolic role in energy metabolism (By similarity). Required for the incorporation of fatty acids into phosphatidylcholine, the major phospholipid located on …
Disp2	-0.0397742	0.0217837	Dispatched rnd tramsporter family member 2; Dispatched homolog 2 (Drosophila); Belongs to the dispatched family
Adarb1	-0.0397412	0.00198958	Double-stranded RNA-specific editase 1; Catalyzes the hydrolytic deamination of adenosine to inosine in double-stranded RNA (dsRNA) referred to as A-to-I RNA editing. This may affect gene expression and function in a number of ways that include mRNA translation by changing codons and hence the amino acid sequence of proteins; pre-mRNA splicing by altering splice site recognition sequences; RNA st…
Epha3	-0.0397271	0.00196574	Eph receptor a3; Receptor tyrosine kinase which binds promiscuously membrane- bound ephrin family ligands residing on adjacent cells, leading to contact-dependent bidirectional signaling into neighboring cells. The signaling pathway downstream of the receptor is referred to as forward signaling while the signaling pathway downstream of the ephrin ligand is referred to as reverse signaling. Highly…
Loxl2	-0.0396362	0.00213651	Lysyl oxidase homolog 2; Mediates the post-translational oxidative deamination of lysine residues on target proteins leading to the formation of deaminated lysine (allysine). When secreted in extracellular matrix, promotes cross-linking of extracellular matrix proteins by mediating oxidative deamination of peptidyl lysine residues in precursors to fibrous collagen and elastin. Acts as a regulator…
Smc6	-0.0396356	0.00647102	Structural maintenance of chromosomes protein 6; Core component of the SMC5-SMC6 complex, a complex involved in repair of DNA double-strand breaks by homologous recombination. The complex may promote sister chromatid homologous recombination by recruiting the SMC1-SMC3 cohesin complex to double-strand breaks. The complex is required for telomere maintenance via recombination and mediates sumoylat…
Ybx1	-0.0396179	0.0815466	Nuclease-sensitive element-binding protein 1; Mediates pre-mRNA alternative splicing regulation. Component of the CRD-mediated complex that promotes MYC mRNA stability. Binds to splice sites in pre-mRNA and regulates splice site selection. Binds and stabilizes cytoplasmic mRNA. Contributes to the regulation of translation by modulating the interaction between the mRNA and eukaryotic initiation fa…
Dsel	-0.0396051	3.31887e-05	Dermatan-sulfate epimerase-like protein; Dermatan sulfate epimerase-like
Cfap69	-0.0393577	0.0075072	Cilia- and flagella-associated protein 69; RIKEN cDNA A330021E22 gene
Tmem266	-0.0393353	0.000210042	Transmembrane protein 266; Voltage-sensor protein present on the post-synaptic side of glutamatergic mossy fibers and granule cells in the cerebellum. Despite the presence of a voltage-sensor segment, does not form a functional ion channel and its precise role remains unclear. Undergoes both rapid and slow structural rearrangements in response to changes in voltage. Contains a zinc-binding site t…
Hps3	-0.0393336	1.25601e-05	HPS3, biogenesis of lysosomal organelles complex 2 subunit 1; Hermansky-Pudlak syndrome 3 protein homolog; Involved in early stages of melanosome biogenesis and maturation
Tasor	-0.0393134	0.00138098	Protein TASOR; Component of the HUSH complex, a multiprotein complex that mediates epigenetic repression. The HUSH complex is recruited to genomic loci rich in H3K9me3 and is probably required to maintain transcriptional silencing by promoting recruitment of SETDB1, a histone methyltransferase that mediates further deposition of H3K9me3; Belongs to the FAM208 family
Fat1	-0.0392911	0.0010394	Fat atypical cadherin 1; FAT tumor suppressor homolog 1 (Drosophila)
Etfdh	-0.039254	0.000109157	Electron transfer flavoprotein-ubiquinone oxidoreductase, mitochondrial; Accepts electrons from ETF and reduces ubiquinone
Lig3	-0.0391502	0.00640685	Ligase iii, dna, atp-dependent; DNA ligase 3; The alpha isoform interacts with DNA-repair protein XRCC1 and can correct defective DNA strand-break repair and sister chromatid exchange following treatment with ionizing radiation and alkylating agents. The beta isoform does not interact with XRCC1 and may be specifically involved in the completion of homologous recombination events that occur durin…
Ppia	-0.0391033	2.0226e-05	Peptidyl-prolyl cis-trans isomerase A; PPIases accelerate the folding of proteins. It catalyzes the cis-trans isomerization of proline imidic peptide bonds in oligopeptides; Belongs to the cyclophilin-type PPIase family. PPIase A subfamily
Cebpz	-0.0390954	0.000764026	CCAAT/enhancer-binding protein zeta; Stimulates transcription from the HSP70 promoter; Belongs to the CBF/MAK21 family
Dnajc10	-0.0390661	0.00325927	Dnaj heat shock protein family (hsp40) member c10; DnaJ homolog subfamily C member 10; Endoplasmic reticulum disulfide reductase involved both in the correct folding of proteins and degradation of misfolded proteins. Required for efficient folding of proteins in the endoplasmic reticulum by catalyzing the removal of non-native disulfide bonds formed during the folding of proteins, such as LDLR. A…
Nalcn	-0.039054	0.0602859	Sodium leak channel non-selective protein; Voltage-independent, cation-nonselective channel which is permeable to sodium, potassium and calcium ions. Regulates the resting membrane potential and controls neuronal excitability. Neuropeptides such as neurotensin and substance P (SP) stimulate the firing of action potentials by activating NALCN through a SRC family kinases-dependent pathway. In addi…
Psma1	-0.038921	0.000203869	Proteasome subunit alpha type-1; Component of the 20S core proteasome complex involved in the proteolytic degradation of most intracellular proteins. This complex plays numerous essential roles within the cell by associating with different regulatory particles. Associated with two 19S regulatory particles, forms the 26S proteasome and thus participates in the ATP-dependent degradation of ubiquiti…
Olfm3	-0.0389125	0.0411838	Noelin-3; Olfactomedin 3
Cct4	-0.0388345	6.53202e-07	T-complex protein 1 subunit delta; Molecular chaperone; assists the folding of proteins upon ATP hydrolysis. As part of the BBS/CCT complex may play a role in the assembly of BBSome, a complex involved in ciliogenesis regulating transports vesicles to the cilia. Known to play a role, in vitro, in the folding of actin and tubulin (By similarity); Belongs to the TCP-1 chaperonin family
Rimklb	-0.0388194	3.88518e-06	Beta-citrylglutamate synthase B; Catalyzes the synthesis of beta-citryl-L-glutamate and N-acetyl-L-aspartyl-L-glutamate. Beta-citryl-L-glutamate is synthesized more efficiently than N-acetyl-L-aspartyl-L-glutamate; Belongs to the RimK family
Chuk	-0.0387306	0.00608476	Inhibitor of nuclear factor kappa-b kinase subunit alpha; Serine kinase that plays an essential role in the NF-kappa-B signaling pathway which is activated by multiple stimuli such as inflammatory cytokines, bacterial or viral products, DNA damages or other cellular stresses. Acts as part of the canonical IKK complex in the conventional pathway of NF-kappa-B activation and phosphorylates inhibito…
Aven	-0.0385297	3.77427e-05	Apoptosis, caspase activation inhibitor; Cell death regulator Aven; Protects against apoptosis mediated by Apaf-1
Tmem19	-0.0384959	6.52281e-05	Transmembrane protein 19; Belongs to the TMEM19 family
Fam126a	-0.0384595	0.00535995	Family with sequence similarity 126, member a; Hyccin; Component of a complex required to localize phosphatidylinositol 4-kinase (PI4K) to the plasma membrane. The complex acts as a regulator of phosphatidylinositol 4-phosphate (PtdIns(4)P) synthesis. FAM126A plays a key role in oligodendrocytes formation, a cell type with expanded plasma membrane that requires generation of PtdIns(4)P. Its role …
Arhgef17	-0.0384188	0.0398336	Rho guanine nucleotide exchange factor 17; Acts as guanine nucleotide exchange factor (GEF) for RhoA GTPases
Zfp950	-0.0383984	0.00530179	Predicted to enable DNA-binding transcription factor activity, RNA polymerase II-specific and RNA polymerase II cis-regulatory region sequence-specific DNA binding activity. Acts upstream of or within several processes, including animal organ development; face morphogenesis; and vasculogenesis. Predicted to be active in nucleus. Is expressed in bladder; testis; and ureter.
Mlh3	-0.038314	0.007796	Dna mismatch repair protein mlh3; mutL homolog 3 (E coli)
Stk4	-0.0383011	0.0332904	Serine/threonine-protein kinase 4; Stress-activated, pro-apoptotic kinase which, following caspase-cleavage, enters the nucleus and induces chromatin condensation followed by internucleosomal DNA fragmentation. Key component of the Hippo signaling pathway which plays a pivotal role in organ size control and tumor suppression by restricting proliferation and promoting apoptosis. The core of this p…
Ankrd26	-0.0382811	0.00392685	Ankyrin repeat domain 26; Acts as a regulator of adipogenesis. Involved in the regulation of the feeding behavior
3300002I08Rik	-0.0381402	0.000206038	RIKEN cDNA 3300002I08 gene
Pxylp1	-0.0380955	7.02466e-08	2-phosphoxylose phosphatase 1; Responsible for the 2-O-dephosphorylation of xylose in the glycosaminoglycan-protein linkage region of proteoglycans thereby regulating the amount of mature glycosaminoglycan (GAG) chains. Sulfated glycosaminoglycans (GAGs), including heparan sulfate and chondroitin sulfate, are synthesized on the so-called common GAG-protein linkage region (GlcUAbeta1-3Galbeta1-3Ga…
Dnajb6	-0.0380931	0.0348646	Dnaj heat shock protein family (hsp40) member b6; DnaJ homolog subfamily B member 6; Plays an indispensable role in the organization of KRT8/KRT18 filaments. Acts as an endogenous molecular chaperone for neuronal proteins including huntingtin. Suppresses aggregation and toxicity of polyglutamine-containing, aggregation-prone proteins (By similarity). Has a stimulatory effect on the ATPase activit…
Fyco1	-0.0380455	0.00158791	FYVE and coiled-coil domain-containing protein 1; May mediate microtubule plus end-directed vesicle transport
Uggt1	-0.0379738	0.027248	UDP-glucose:glycoprotein glucosyltransferase 1; Recognizes glycoproteins with minor folding defects. Reglucosylates single N-glycans near the misfolded part of the protein, thus providing quality control for protein folding in the endoplasmic reticulum. Reglucosylated proteins are recognized by calreticulin for recycling to the endoplasmic reticulum and refolding or degradation (By similarity); B…
Npr3	-0.0379536	0.00977056	Atrial natriuretic peptide receptor 3; Receptor for the natriuretic peptide hormones, binding with similar affinities atrial natriuretic peptide NPPA/ANP, brain natriuretic peptide NPPB/BNP, and C-type natriuretic peptide NPPC/CNP. May function as a clearance receptor for NPPA, NPPB and NPPC, regulating their local concentrations and effects. May regulate diuresis, blood pressure and skeletal dev…
Cep250	-0.037921	0.000121471	Centrosome-associated protein CEP250; Probably plays an important role in centrosome cohesion during interphase
Trpc3	-0.0377234	0.0309324	Transient receptor potential cation channel, subfamily c, member 3; Thought to form a receptor-activated non-selective calcium permeant cation channel. Probably is operated by a phosphatidylinositol second messenger system activated by receptor tyrosine kinases or G- protein coupled receptors. Activated by diacylglycerol (DAG) in a membrane-delimited fashion, independently of protein kinase C, an…
Prkg2	-0.0376143	0.025495	Protein kinase, cgmp-dependent, type ii; Crucial regulator of intestinal secretion and bone growth . Phosphorylates and activates CFTR on the plasma membrane. Plays a key role in intestinal secretion by regulating cGMP- dependent translocation of CFTR in jejunum (By similarity). Acts downstream of NMDAR to activate the plasma membrane accumulation of GRIA1/GLUR1 in synapse and increase synaptic p…
Arid4a	-0.037583	0.0450134	At-rich interactive domain-containing protein 4a; AT rich interactive domain 4A (RBP1-like)
Sf1	-0.0375637	0.00481325	Splicing factor 1; Necessary for the ATP-dependent first step of spliceosome assembly. Binds to the intron branch point sequence (BPS) 5'-UACUAAC-3' of the pre-mRNA. May act as transcription repressor (By similarity); Belongs to the BBP/SF1 family
Zfp951	-0.037499	2.12676e-06	Krab domain-containing zinc finger protein; Zinc finger protein 951
Tpcn1	-0.0374066	0.00183197	Two pore calcium channel protein 1; Nicotinic acid adenine dinucleotide phosphate (NAADP) receptor that may function as one of the major voltage-gated Ca(2+) channels (VDCC) across the lysosomal and endosomal membrane
Setd4	-0.0373967	6.31368e-05	SET domain containing 4; Belongs to the class V-like SAM-binding methyltransferase superfamily
Prmt9	-0.0373595	0.00796087	Type ii protein arginine methyltransferase; Protein arginine N-methyltransferase 9; Arginine methyltransferase that can both catalyze the formation of omega-N monomethylarginine (MMA) and symmetrical dimethylarginine (sDMA). Specifically mediates the symmetrical dimethylation of SF3B2. Involved in the regulation of alternative splicing of pre-mRNA
Acbd3	-0.037235	0.000463902	Acyl-coenzyme a binding domain containing 3; Golgi resident protein GCP60; Involved in the maintenance of Golgi structure by interacting with giantin, affecting protein transport between the endoplasmic reticulum and Golgi (By similarity). Involved in hormone-induced steroid biosynthesis in testicular Leydig cells. Recruits PI4KB to the Golgi apparatus membrane; enhances the enzyme activity of PI…
Bhlhb9	-0.0372324	0.00147034	Basic helix-loop-helix domain containing, class b9; Protein BHLHb9; May play a role in the control of cellular aging and survival
Gpatch8	-0.0372307	0.0200314	G patch domain-containing protein 8; G patch domain containing 8
Sfpq	-0.0372037	0.0946857	Splicing factor, proline- and glutamine-rich; DNA- and RNA binding protein, involved in several nuclear processes. Essential pre-mRNA splicing factor required early in spliceosome formation and for splicing catalytic step II, probably as a heteromer with NONO. Binds to pre-mRNA in spliceosome C complex, and specifically binds to intronic polypyrimidine tracts. Involved in regulation of signal-ind…
Hrh2	-0.0370727	0.022935	Histamine H2 receptor; The H2 subclass of histamine receptors mediates gastric acid secretion. The activity of this receptor is mediated by G proteins which activate adenylyl cyclase
Tdrd7	-0.0370679	0.0990554	Tudor domain-containing protein 7; Component of specific cytoplasmic RNA granules involved in post-transcriptional regulation of specific genes: probably acts by binding to specific mRNAs and regulating their translation. Required for lens transparency during lens development, by regulating translation of genes such as CRYBB3 and HSPB1 in the developing lens. Also required during spermatogenesis;…
Mettl17	-0.0370401	0.000595039	Methyltransferase-like protein 17, mitochondrial; May be a component of the mitochondrial small ribosomal subunit
Ift122	-0.0369479	0.00919574	Intraflagellar transport protein 122 homolog; Required for cilia formation during neuronal patterning. Acts as a negative regulator of Shh signaling. Required to recruit TULP3 to primary cilia
Cry1	-0.0368672	3.574e-09	Cryptochrome-1; Transcriptional repressor which forms a core component of the circadian clock. The circadian clock, an internal time- keeping system, regulates various physiological processes through the generation of approximately 24 hour circadian rhythms in gene expression, which are translated into rhythms in metabolism and behavior. It is derived from the Latin roots 'circa' (about) and 'die…
Saraf	-0.0367563	0.0120616	Store-operated calcium entry-associated regulatory factor; Negative regulator of store-operated Ca(2+) entry (SOCE) involved in protecting cells from Ca(2+) overfilling. In response to cytosolic Ca(2+) elevation after endoplasmic reticulum Ca(2+) refilling, promotes a slow inactivation of STIM (STIM1 or STIM2)- dependent SOCE activity: possibly act by facilitating the deoligomerization of STIM to…
Ints7	-0.0367181	0.00117716	Integrator complex subunit 7; Component of the Integrator (INT) complex, a complex involved in the small nuclear RNAs (snRNA) U1 and U2 transcription and in their 3'-box-dependent processing. The Integrator complex is associated with the C-terminal domain (CTD) of RNA polymerase II largest subunit (POLR2A) and is recruited to the U1 and U2 snRNAs genes. Plays a role in DNA damage response (DDR) s…
Aldoa	-0.0365897	1.66233e-07	Fructose-bisphosphate aldolase A; Plays a key role in glycolysis and gluconeogenesis. In addition, may also function as scaffolding protein (By similarity); Belongs to the class I fructose-bisphosphate aldolase family
Pls1	-0.0365837	0.000251292	Plastin 1 (i-isoform); Plastin-1; Actin-bundling protein in the absence of calcium
Nt5c3	-0.0365174	0.0229412	Cytosolic 5'-nucleotidase 3A; Nucleotidase which shows specific activity towards cytidine monophosphate (CMP) and 7-methylguanosine monophosphate (m(7)GMP). CMP seems to be the preferred substrate; Belongs to the pyrimidine 5'-nucleotidase family
Wsb1	-0.0365092	0.0939734	WD repeat and SOCS box-containing protein 1; Probable substrate-recognition component of a SCF-like ECS (Elongin-Cullin-SOCS-box protein) E3 ubiquitin ligase complex which mediates the ubiquitination and subsequent proteasomal degradation of target proteins. Recognizes type II iodothyronine deiodinase/DIO2. Confers constitutive instability to HIPK2 through proteasomal degradation (By similarity)
Cox8a	-0.0364302	0.000325819	Cytochrome c oxidase subunit 8A, mitochondrial; This protein is one of the nuclear-coded polypeptide chains of cytochrome c oxidase, the terminal oxidase in mitochondrial electron transport
Pot1b	-0.0364142	0.000589631	Protection of telomeres 1B
Zfp942	-0.0362931	0.0245216	Zinc finger protein 942
Sptlc1	-0.0362437	0.0371561	Serine palmitoyltransferase 1; Serine palmitoyltransferase (SPT). The heterodimer formed with SPTLC2 or SPTLC3 constitutes the catalytic core. The composition of the serine palmitoyltransferase (SPT) complex determines the substrate preference. The SPTLC1-SPTLC2-SPTSSA complex shows a strong preference for C16-CoA substrate, while the SPTLC1-SPTLC3-SPTSSA isozyme uses both C14-CoA and C16-CoA as …
L3mbtl3	-0.0361298	0.0415193	L3MBTL3 histone methyl-lysine binding protein; Lethal(3)malignant brain tumor-like protein 3; Putative Polycomb group (PcG) protein. PcG proteins maintain the transcriptionally repressive state of genes, probably via a modification of chromatin, rendering it heritably changed in its expressibility (By similarity). Required for normal maturation of myeloid progenitor cells
Rbbp8	-0.0360785	4.19637e-06	Retinoblastoma binding protein 8, endonuclease; DNA endonuclease RBBP8; Endonuclease that cooperates with the MRE11-RAD50-NBN (MRN) complex in DNA-end resection, the first step of double- strand break (DSB) repair through the homologous recombination (HR) pathway. HR is restricted to S and G2 phases of the cell cycle and preferentially repairs DSBs resulting from replication fork collapse. Key de…
Raph1	-0.035952	0.0911892	Ras-associated and pleckstrin homology domains-containing protein 1; Ras association (RalGDS/AF-6) and pleckstrin homology domains 1
Prdm10	-0.0359485	0.095598	PR domain zinc finger protein 10; May be involved in transcriptional regulation
Gfm2	-0.035924	0.0106209	Ribosome-releasing factor 2, mitochondrial; Mitochondrial GTPase that mediates the disassembly of ribosomes from messenger RNA at the termination of mitochondrial protein biosynthesis. Acts in collaboration with MRRF. GTP hydrolysis follows the ribosome disassembly and probably occurs on the ribosome large subunit. Not involved in the GTP-dependent ribosomal translocation step during translation …
Taf2	-0.0356843	0.029528	Transcription factor TFIID is one of the general factors required for accurate and regulated initiation by RNA polymerase II. TFIID is a multimeric protein complex that plays a central role in mediating promoter responses to various activators and repressors. It requires core promoter-specific cofactors for productive transcription stimulation. TAF2 stabilizes TFIID binding to core promoter (By s…
Prr14l	-0.0356497	0.00489499	Proline rich 14-like
Zmym5	-0.0355276	0.0377579	Zinc finger MYM-type protein 5; Functions as a transcriptional regulator
Grin2b	-0.0355099	0.000227557	Glutamate receptor, ionotropic, nmda2b (epsilon 2); Component of NMDA receptor complexes that function as heterotetrameric, ligand-gated ion channels with high calcium permeability and voltage-dependent sensitivity to magnesium. Channel activation requires binding of the neurotransmitter glutamate to the epsilon subunit, glycine binding to the zeta subunit, plus membrane depolarization to elimina…
Tulp3	-0.0354889	0.0239674	Tubby-related protein 3; Negative regulator of the Shh signaling transduction pathway: recruited to primary cilia via association with the IFT complex A (IFT-A) and is required for recruitment of G protein- coupled receptor GPR161 to cilia, a promoter of PKA-dependent basal repression machinery in Shh signaling. Binds to phosphorylated inositide (phosphoinositide) lipids. Both IFT- A- and phospho…
Inf2	-0.0354651	4.61733e-05	Inverted formin, fh2 and wh2 domain containing; Severs actin filaments and accelerates their polymerization and depolymerization
2610044O15Rik8	-0.0353864	0.000363149	RIKEN cDNA 2610044O15 gene
Ppp1r21	-0.0353764	0.0122731	Protein phosphatase 1, regulatory subunit 21
Hmgxb4	-0.0353509	0.00428725	High mobility group protein 2-like 1; HMG box domain containing 4
Slc25a3	-0.0353498	0.00935711	Solute carrier family 25 (mitochondrial carrier, phosphate carrier), member 3; Phosphate carrier protein, mitochondrial; Transport of phosphate groups from the cytosol to mitochondrial matrix. Phosphate is cotransported with H(+). May play a role regulation of the mitochondrial permeability transition pore (mPTP) (By similarity)
Fig4	-0.035325	0.0570055	Phosphatidylinositol 3,5-bisphosphate 5-phosphatase; Polyphosphoinositide phosphatase; The PI(3,5)P2 regulatory complex regulates both the synthesis and turnover of phosphatidylinositol 3,5-bisphosphate (PtdIns(3,5)P2). In vitro, hydrolyzes all three D5-phosphorylated polyphosphoinositide substrates in the order PtdIns(4,5)P2 > PtdIns(3,5)P2 > PtdIns(3,4,5)P3. Plays a role in the biogenesis of en…
Tubd1	-0.0352575	1.58303e-07	Tubulin delta chain; In the elongating spermatid it is associated with the manchette, a specialized microtubule system present during reshaping of the sperm head
Aqr	-0.0351249	0.0691073	Intron-binding protein aquarius; Intron-binding spliceosomal protein required to link pre-mRNA splicing and snoRNP (small nucleolar ribonucleoprotein) biogenesis. Plays a key role in position-dependent assembly of intron-encoded box C/D small snoRNP, splicing being required for snoRNP assembly. May act by helping the folding of the snoRNA sequence. Binds to intron of pre-mRNAs in a sequence-indep…
Pknox1	-0.0350652	0.0424301	Homeobox protein PKNOX1; Pbx/knotted 1 homeobox
Necap2	-0.0348674	0.0001497	Adaptin ear-binding coat-associated protein 2; Involved in endocytosis
Prkag2	-0.0347422	0.0157427	5'-AMP-activated protein kinase subunit gamma-2; AMP/ATP-binding subunit of AMP-activated protein kinase (AMPK), an energy sensor protein kinase that plays a key role in regulating cellular energy metabolism. In response to reduction of intracellular ATP levels, AMPK activates energy-producing pathways and inhibits energy-consuming processes: inhibits protein, carbohydrate and lipid biosynthesis,…
Preb	-0.0346861	0.00172399	Prolactin regulatory element-binding protein; Guanine nucleotide exchange factor that specifically activates the small GTPase SAR1B. Mediates the recruitement of SAR1B and other COPII coat components to endoplasmic reticulum membranes and is therefore required for the formation of COPII transport vesicles from the ER
Ppp1r2	-0.0345993	0.0490076	Protein phosphatase 1, regulatory inhibitor subunit 2; Protein phosphatase inhibitor 2; Inhibitor of protein-phosphatase 1
Kif13a	-0.0345846	0.0969449	Kinesin family member 13a; Plus end-directed microtubule-dependent motor protein involved in intracellular transport and regulating various processes such as mannose-6-phosphate receptor (M6PR) transport to the plasma membrane, endosomal sorting during melanosome biogenesis and cytokinesis. During melanosome maturation, required for delivering melanogenic enzymes from recycling endosomes to nasce…
Birc2	-0.0345703	0.0394188	Baculoviral IAP repeat-containing protein 2; Multi-functional protein which regulates not only caspases and apoptosis, but also modulates inflammatory signaling and immunity, mitogenic kinase signaling, and cell proliferation, as well as cell invasion and metastasis. Acts as an E3 ubiquitin- protein ligase regulating NF-kappa-B signaling and regulates both canonical and non-canonical NF-kappa-B s…
Egr1	-0.0344235	1.21435e-05	Early growth response protein 1; Transcriptional regulator. Recognizes and binds to the DNA sequence 5'-GCG(T/G)GGGCG-3'(EGR-site) in the promoter region of target genes. Binds double-stranded target DNA, irrespective of the cytosine methylation status (By similarity). Regulates the transcription of numerous target genes, and thereby plays an important role in regulating the response to growth fa…
Shisa3	-0.034401	7.60528e-06	Protein shisa-3 homolog; Plays an essential role in the maturation of presomitic mesoderm cells by individual attenuation of both FGF and WNT signaling; Belongs to the shisa family
Ccdc39	-0.0343907	0.0394174	Coiled-coil domain-containing protein 39; Required for assembly of dynein regulatory complex (DRC) and inner dynein arm (IDA) complexes, which are responsible for ciliary beat regulation, thereby playing a central role in motility in cilia and flagella. Probably acts together with CCDC40 to form a molecular ruler that determines the 96 nanometer (nm) repeat length and arrangements of components i…
Sdhaf3	-0.0343653	0.0140791	Succinate dehydrogenase assembly factor 3, mitochondrial; Plays an essential role in the assembly of succinate dehydrogenase (SDH), an enzyme complex (also referred to as respiratory complex II) that is a component of both the tricarboxylic acid (TCA) cycle and the mitochondrial electron transport chain, and which couples the oxidation of succinate to fumarate with the reduction of ubiquinone (co…
Grk4	-0.0343646	0.0999703	G protein-coupled receptor kinase 4; Specifically phosphorylates the activated forms of G protein-coupled receptors; Belongs to the protein kinase superfamily. AGC Ser/Thr protein kinase family. GPRK subfamily
Capn7	-0.034351	0.0870516	Calpain-7; Calcium-regulated non-lysosomal thiol-protease
B3gat2	-0.0343329	0.00022778	Galactosylgalactosylxylosylprotein 3-beta-glucuronosyltransferase 2; Involved in the biosynthesis of L2/HNK-1 carbohydrate epitope on both glycolipids and glycoproteins; Belongs to the glycosyltransferase 43 family
Pacsin2	-0.0342671	0.000700576	Protein kinase C and casein kinase substrate in neurons protein 2; Lipid-binding protein that is able to promote the tubulation of the phosphatidic acid-containing membranes it preferentially binds. Plays a role in intracellular vesicle- mediated transport. Involved in the endocytosis of cell-surface receptors like the EGF receptor, contributing to its internalization in the absence of EGF stimul…
Cradd	-0.0342593	0.00631501	CASP2 and RIPK1 domain containing adaptor with death domain; Death domain-containing protein CRADD; Apoptotic adaptor molecule specific for caspase-2 and FASL/TNF receptor-interacting protein RIP. In the presence of RIP and TRADD, CRADD recruits caspase-2 to the TNFR-1 signalling complex (By similarity)
Mbip	-0.0342447	0.000964496	MAP3K12-binding inhibitory protein 1; Inhibits the MAP3K12 activity to induce the activation of the JNK/SAPK pathway. Component of the ATAC complex, a complex with histone acetyltransferase activity on histones H3 and H4
Gk5	-0.0341886	5.4336e-06	Glycerol kinase 5 (putative)
Kdm5d	-0.0341688	0.0256404	Lysine-specific demethylase 5D; Histone demethylase that specifically demethylates 'Lys- 4' of histone H3, thereby playing a central role in histone code. Does not demethylate histone H3 'Lys-9', H3 'Lys-27', H3 'Lys-36', H3 'Lys-79' or H4 'Lys-20'. Demethylates trimethylated and dimethylated but not monomethylated H3 'Lys-4'. May play a role in spermatogenesis. Involved in transcriptional repres…
Gins2	-0.0338819	7.19718e-05	DNA replication complex GINS protein PSF2; The GINS complex plays an essential role in the initiation of DNA replication, and progression of DNA replication forks. GINS complex seems to bind preferentially to single- stranded DNA (By similarity)
Cab39l	-0.0338717	0.00170007	Calcium-binding protein 39-like; Component of a complex that binds and activates STK11/LKB1. In the complex, required to stabilize the interaction between CAB39/MO25 (CAB39/MO25alpha or CAB39L/MO25beta) and STK11/LKB1 (By similarity)
Ddx27	-0.0338648	0.00658079	Probable ATP-dependent RNA helicase DDX27; Probable ATP-dependent RNA helicase. Component of the nucleolar ribosomal RNA (rRNA) processing machinery that regulates 3' end formation of ribosomal 47S rRNA; Belongs to the DEAD box helicase family. DDX27/DRS1 subfamily
Sema4a	-0.0337981	0.00104548	Sema domain, immunoglobulin domain (ig), transmembrane domain (tm) and short cytoplasmic domain, (semaphorin) 4a; Semaphorin-4A; Cell surface receptor for PLXNB1, PLXNB2, PLXNB3 and PLXND1 that plays an important role in cell-cell signaling. Plays a role in priming antigen-specific T-cells, promotes differentiation of Th1 T-helper cells, and thereby contributes to adaptive immunity. Promotes phos…
Dnaja1	-0.0337439	0.00241954	Dnaj heat shock protein family (hsp40) member a1; DnaJ homolog subfamily A member 1; Co-chaperone for HSPA8/Hsc70. Plays a role in protein transport into mitochondria via its role as co-chaperone. Stimulates ATP hydrolysis, but not the folding of unfolded proteins mediated by HSPA1A (in vitro). Promotes apoptosis in response to cellular stress mediated by exposure to anisomycin or UV (By similari…
Stx4a	-0.0337059	0.029847	Syntaxin-4; Plasma membrane t-SNARE that mediates docking of transport vesicles. Necessary for the translocation of SLC2A4 from intracellular vesicles to the plasma membrane. Together with STXB3 and VAMP2, may also play a role in docking/fusion of intracellular GLUT4-containing vesicles with the cell surface in adipocytes and in docking of synaptic vesicles at presynaptic active zones; Belongs to…
Ick	-0.0335513	0.0578121	Serine/threonine-protein kinase ICK; Has an essential role in ciliogenesis, particularly in neuronal and retinal progenitor cells. Phosphorylates KIF3A. Involved in the control of ciliary length. Regulates the ciliary localization of SHH pathway components as well as the localization of IFT components at ciliary tips. May play a role in cardiac development (By similarity). Regulates intraflagella…
Myo19	-0.0333336	0.0040347	Unconventional myosin-XIX; Actin-based motor molecule with ATPase activity that localizes to the mitochondrion outer membrane. Motor protein that moves towards the plus-end of actin filaments. Required for mitochondrial inheritance during mitosis (By similarity). May be involved in mitochondrial transport or positioning (By similarity)
Rprd2	-0.0333027	0.0965238	Regulation of nuclear pre-mrna domain-containing protein 2; Regulation of nuclear pre-mRNA domain containing 2
R3hcc1l	-0.0332967	0.0075891	Coiled-coil domain-containing protein R3HCC1L; R3H domain and coiled-coil containing 1 like
Prcp	-0.0329845	0.000739286	Prolylcarboxypeptidase (angiotensinase c); Lysosomal Pro-X carboxypeptidase; Cleaves C-terminal amino acids linked to proline in peptides such as angiotensin II, III and des-Arg9-bradykinin. This cleavage occurs at acidic pH, but enzymatic activity is retained with some substrates at neutral pH (By similarity)
Pdia3	-0.032909	0.096488	Protein disulfide-isomerase A3; Protein disulfide isomerase associated 3
Spag1	-0.0329074	1.52561e-05	Sperm-associated antigen 1; May play a role in the cytoplasmic assembly of the ciliary dynein arms (By similarity). May play a role in fertilization. Binds GTP and has GTPase activity (By similarity)
mt-Nd2	-0.0328926	0.068738	Nadh-ubiquinone oxidoreductase chain 2; Core subunit of the mitochondrial membrane respiratory chain NADH dehydrogenase (Complex I) that is believed to belong to the minimal assembly required for catalysis. Complex I functions in the transfer of electrons from NADH to the respiratory chain. The immediate electron acceptor for the enzyme is believed to be ubiquinone (By similarity)
Slitrk1	-0.0328763	0.00438639	SLIT and NTRK-like protein 1; It is involved in synaptogenesis and promotes excitatory synapse differentiation (By similarity). Enhances neuronal dendrite outgrowth; Belongs to the SLITRK family
Mipep	-0.0328415	0.0819316	Mitochondrial intermediate peptidase; Cleaves proteins, imported into the mitochondrion, to their mature size; Belongs to the peptidase M3 family
Rel	-0.0327364	0.000825197	Reticuloendotheliosis oncogene; Proto-oncogene that may play a role in differentiation and lymphopoiesis. NF-kappa-B is a pleiotropic transcription factor which is present in almost all cell types and is involved in many biological processes such as inflammation, immunity, differentiation, cell growth, tumorigenesis and apoptosis. NF-kappa-B is a homo- or heterodimeric complex formed by the Rel-l…
Colgalt2	-0.0327146	0.0272179	Collagen beta(1-o)galactosyltransferase 2; Procollagen galactosyltransferase 2; Beta-galactosyltransferase that transfers beta-galactose to hydroxylysine residues of collagen
P2ry12	-0.0324745	0.000572169	Purinergic receptor p2y, g-protein coupled 12; P2Y purinoceptor 12; Receptor for ADP and ATP coupled to G-proteins that inhibit the adenylyl cyclase second messenger system. Required for normal platelet aggregation and blood coagulation
Serinc2	-0.0324665	0.00878392	Serine incorporator 2
Hsp90aa1	-0.0324436	8.9492e-06	Heat shock protein 90, alpha (cytosolic), class a member 1; Heat shock protein HSP 90-alpha; Molecular chaperone that promotes the maturation, structural maintenance and proper regulation of specific target proteins involved for instance in cell cycle control and signal transduction. Undergoes a functional cycle that is linked to its ATPase activity which is essential for its chaperone activity. …
Entr1	-0.0324141	0.0343764	Serologically defined colon cancer antigen 3 homolog; May be involved in modulation of TNF response. May be involved in presentation of TNFRSF1A on the cell surface. Involved in the endosome-to-plasma membrane trafficking and recycling of SNX27-retromer-dependent cargo proteins, such as GLUT1. Involved in the regulation of cytokinesis; the function may involve PTPN13 and GIT1 (By similarity); Bel…
Cops4	-0.0323902	0.00761472	COP9 signalosome complex subunit 4; Component of the COP9 signalosome complex (CSN), a complex involved in various cellular and developmental processes. The CSN complex is an essential regulator of the ubiquitin (Ubl) conjugation pathway by mediating the deneddylation of the cullin subunits of SCF-type E3 ligase complexes, leading to decrease the Ubl ligase activity of SCF-type complexes such as …
Atg7	-0.0323563	0.0129261	Ubiquitin-like modifier-activating enzyme ATG7; E1-like activating enzyme involved in the 2 ubiquitin- like systems required for cytoplasm to vacuole transport (Cvt) and autophagy. Activates ATG12 for its conjugation with ATG5 as well as the ATG8 family proteins for their conjugation with phosphatidylethanolamine. Both systems are needed for the ATG8 association to Cvt vesicles and autophagosomes…
Ppp1r9a	-0.0322387	0.0820864	Protein phosphatase 1, regulatory (inhibitor) subunit 9a, isoform cra_c; Protein phosphatase 1, regulatory (inhibitor) subunit 9A
Eef1a1	-0.0319797	0.0034376	Eukaryotic translation elongation factor 1 alpha 1; Elongation factor 1-alpha 1; This protein promotes the GTP-dependent binding of aminoacyl-tRNA to the A-site of ribosomes during protein biosynthesis. With PARP1 and TXK, forms a complex that acts as a T helper 1 (Th1) cell-specific transcription factor and binds the promoter of IFN-gamma to directly regulate its transcription, and is thus invol…
Cox10	-0.0319333	0.065211	Heme a:farnesyltransferase cytochrome c oxidase assembly factor 10; Protoheme IX farnesyltransferase, mitochondrial; Converts protoheme IX and farnesyl diphosphate to heme O
Mtg2	-0.0317695	0.0492309	Mitochondrial ribosome associated GTPase 2
Pwwp2a	-0.0317332	0.0644673	PWWP domain-containing protein 2A; H2A.Z-specific chromatin binding protein which may play an important role in the neural crest stem cell migration and differentiation during early development. Also required for proper mitosis progression
Plpp1	-0.0315569	0.0309157	Enables diacylglycerol diphosphate phosphatase activity; lipid phosphatase activity; and phosphatidate phosphatase activity. Involved in several processes, including phospholipid dephosphorylation; phospholipid metabolic process; and sphingolipid metabolic process. Located in caveola. Is expressed in several structures, including alimentary system; integumental system; nervous system; respiratory…
Lamp1	-0.0315289	0.0392284	Lysosome-associated membrane glycoprotein 1; Presents carbohydrate ligands to selectins. Also implicated in tumor cell metastasis
Rrbp1	-0.0314734	0.0649633	Ribosome-binding protein 1; Acts as a ribosome receptor and mediates interaction between the ribosome and the endoplasmic reticulum membrane
Sirt7	-0.0314667	0.00893626	NAD-dependent protein deacetylase sirtuin-7; NAD-dependent protein deacetylase that specifically mediates deacetylation of histone H3 at 'Lys-18' (H3K18Ac). In contrast to other histone deacetylases, displays selectivity for a single histone mark, H3K18Ac, directly linked to control of gene expression. H3K18Ac is mainly present around the transcription start site of genes and has been linked to a…
Rgsl1	-0.0314327	0.0205837	Regulator of G-protein signaling like 1
Exoc7	-0.0314257	0.0163843	Exocyst complex component 7; Component of the exocyst complex involved in the docking of exocytic vesicles with fusion sites on the plasma membrane. In adipocytes, plays a crucial role in targeting SLC2A4 vesicle to the plasma membrane in response to insulin, perhaps directing the vesicle to the precise site of fusion; Belongs to the EXO70 family
Prkar1a	-0.0313083	0.078718	cAMP-dependent protein kinase type I-alpha regulatory subunit; Regulatory subunit of the cAMP-dependent protein kinases involved in cAMP signaling in cells
Arl5a	-0.0311902	0.00594926	ADP-ribosylation factor-like protein 5A; Lacks ADP-ribosylation enhancing activity
Med24	-0.0310738	0.0207595	Mediator of RNA polymerase II transcription subunit 24; Component of the Mediator complex, a coactivator involved in the regulated transcription of nearly all RNA polymerase II-dependent genes. Mediator functions as a bridge to convey information from gene-specific regulatory proteins to the basal RNA polymerase II transcription machinery. Mediator is recruited to promoters by direct interactions…
Xxylt1	-0.0308317	0.0414971	Xyloside xylosyltransferase 1; Alpha-1,3-xylosyltransferase, which elongates the O- linked xylose-glucose disaccharide attached to EGF-like repeats in the extracellular domain of target proteins by catalyzing the addition of the second xylose. Known targets include Notch proteins and coagulation factors, such as F9; Belongs to the glycosyltransferase 8 family
Nudt13	-0.0308129	0.0159915	Nudix (nucleoside diphosphate linked moiety X)-type motif 13
Zbtb1	-0.0308074	0.000977866	Zinc finger and BTB domain-containing protein 1; Acts as a transcriptional repressor (By similarity). Represses cAMP-responsive element (CRE)-mediated transcriptional activation (By similarity). In addition, has a role in translesion DNA synthesis. Requires for UV-inducible RAD18 loading, PCNA monoubiquitination, POLH recruitment to replication factories and efficient translesion DNA synthesis (B…
Tbc1d32	-0.0307424	0.0630133	TBC1 domain family, member 32; Protein broad-minded; Required for high-level Shh responses in the developing neural tube. Together with CDK20, controls the structure of the primary cilium by coordinating assembly of the ciliary membrane and axoneme, allowing GLI2 to be properly activated in response to Shh signaling
Gfm1	-0.0304576	0.000497291	G elongation factor, mitochondrial 1; Elongation factor G, mitochondrial; Mitochondrial GTPase that catalyzes the GTP-dependent ribosomal translocation step during translation elongation. During this step, the ribosome changes from the pre-translocational (PRE) to the post-translocational (POST) state as the newly formed A- site-bound peptidyl-tRNA and P-site-bound deacylated tRNA move to the P a…
Efcab5	-0.03021	0.0361425	EF-hand calcium-binding domain-containing protein 5; EF-hand calcium binding domain 5
L3mbtl1	-0.0301293	0.011256	L3MBTL1 histone methyl-lysine binding protein; Lethal(3)malignant brain tumor-like protein 1; Polycomb group (PcG) protein that specifically recognizes and binds mono- and dimethyllysine residues on target proteins, therey acting as a 'reader' of a network of post- translational modifications. PcG proteins maintain the transcriptionally repressive state of genes: acts as a chromatin compaction fa…
Drc1	-0.0301281	0.00854032	Dynein regulatory complex protein 1; Key component of the nexin-dynein regulatory complex (N- DRC), essential for N-DRC integrity. Required for the assembly and regulation of specific classes of inner dynein arm motors. May also function to restrict dynein-driven microtubule sliding, thus aiding in the generation of ciliary bending (By similarity)
Tmem59l	-0.0298868	0.00768503	Transmembrane protein 59-like; Modulates the O-glycosylation and complex N- glycosylation steps occurring during the Golgi maturation of APP. Inhibits APP transport to the cell surface and further shedding (By similarity)
Msmo1	-0.0298776	0.0818693	Methylsterol monooxygenase 1; Catalyzes the first step in the removal of the two C-4 methyl groups of 4,4-dimethylzymosterol; Belongs to the sterol desaturase family
Rpl6	-0.0298519	0.020865	60S ribosomal protein L6; Component of the large ribosomal subunit
Fam210a	-0.0298339	0.042473	Protein FAM210A; Family with sequence similarity 210, member A; Belongs to the FAM210 family
Zfp955b	-0.0295262	0.040023	Zinc finger protein 955B
Trappc11	-0.0295109	0.0586629	Trafficking protein particle complex subunit 11; Involved in endoplasmic reticulum to Golgi apparatus trafficking at a very early stage; Belongs to the TRAPPC11 family
Metap1d	-0.0294578	0.0878285	Methionyl aminopeptidase type 1d (mitochondrial); Methionine aminopeptidase 1D, mitochondrial; Removes the N-terminal methionine from nascent proteins. The N-terminal methionine is often cleaved when the second residue in the primary sequence is small and uncharged (Met-Ala-, Cys, Gly, Pro, Ser, Thr, or Val). Requires deformylation of the N(alpha)-formylated initiator methionine before it can be …
Kcna4	-0.0292518	0.00154752	Potassium voltage-gated channel subfamily A member 4; Voltage-gated potassium channel that mediates transmembrane potassium transport in excitable membranes. Forms tetrameric potassium-selective channels through which potassium ions pass in accordance with their electrochemical gradient. The channel alternates between opened and closed conformations in response to the voltage difference across th…
Nphp1	-0.0292428	0.00830529	Nephronophthisis 1 (juvenile) homolog (human); Nephrocystin-1; Together with BCAR1 it may play a role in the control of epithelial cell polarity. Involved in the organization of apical junctions in kidney cells, together with NPHP4 and RPGRIP1L/NPHP8. Does not seem to be strictly required for ciliogenesis. Seems to help to recruit PTK2B/PYK2 to cell matrix adhesions, thereby initiating phosphoryl…
Adgrb3	-0.0292402	0.000103124	Adhesion G protein-coupled receptor B3; Receptor that plays a role in the regulation of synaptogenesis and dendritic spine formation at least partly via interaction with ELMO1 and RAC1 activity. Promotes myoblast fusion through ELMO/DOCK1 (By similarity); Belongs to the G-protein coupled receptor 2 family. Adhesion G-protein coupled receptor (ADGR) subfamily
Mettl15	-0.029207	0.0110259	Probable methyltransferase-like protein 15; Probable S-adenosyl-L-methionine-dependent methyltransferase
Nasp	-0.0291901	0.00786076	Nuclear autoantigenic sperm protein; Required for DNA replication, normal cell cycle progression and cell proliferation. Forms a cytoplasmic complex with HSP90 and linker H1 histones and stimulates HSP90 ATPase activity. NASP and H1 histone are subsequently released from the complex and translocate to the nucleus where the histone is released for binding to DNA
Snhg11	-0.0290235	8.44775e-06	Small nucleolar rna host gene 11 (non-protein coding); Small nucleolar RNA host gene 11
Bivm	-0.0289665	0.0146466	Basic immunoglobulin-like variable motif-containing protein; Basic, immunoglobulin-like variable motif containing
Cnst	-0.028931	0.017085	Consortin, connexin sorting protein; Consortin; Required for targeting of connexins to the plasma membrane
Hltf	-0.0289093	0.00884368	Swi/snf-related matrix-associated actin-dependent regulator of chromatin subfamily a3; Helicase-like transcription factor; Has both helicase and E3 ubiquitin ligase activities. Possesses intrinsic ATP-dependent nucleosome-remodeling activity. This activity may be required for transcriptional activation or repression of specific target promoters (By similarity). These may include the SERPINE1, to …
Tmed5	-0.0288783	0.0250109	Transmembrane emp24 domain-containing protein 5; Potential role in vesicular protein trafficking, mainly in the early secretory pathway. Required for the maintenance of the Golgi apparatus; involved in protein exchange between Golgi stacks during assembly. Probably not required for COPI-vesicle- mediated retrograde transport (By similarity)
Lpcat3	-0.0286358	0.0584872	Lysophospholipid acyltransferase 5; Acyltransferase which mediates the conversion of lysophosphatidylcholine (1-acyl-sn-glycero-3-phosphocholine or LPC) into phosphatidylcholine (1,2-diacyl-sn-glycero-3- phosphocholine or PC) (LPCAT activity). To a lesser extent, also catalyzes the acylation of lysophosphatidylethanolamine (1-acyl- sn-glycero-3-phosphoethanolamine or LPE) into phosphatidylethanol…
Csgalnact2	-0.0284054	0.0350428	Chondroitin sulfate n-acetylgalactosaminyltransferase 1/2; Chondroitin sulfate N-acetylgalactosaminyltransferase 2; Transfers 1,4-N-acetylgalactosamine (GalNAc) from UDP- GalNAc to the non-reducing end of glucuronic acid (GlcUA). Required for addition of the first GalNAc to the core tetrasaccharide linker and for elongation of chondroitin chains (By similarity)
Tmem104	-0.0283088	0.0938694	Transmembrane protein 104
Lrrc7	-0.0280882	0.000287534	Leucine rich repeat containing 7; Required for normal synaptic spine architecture and function. Necessary for DISC1 and GRM5 localization to postsynaptic density complexes and for both N-methyl D-aspartate receptor-dependent and metabotropic glutamate receptor-dependent long term depression
Atp7a	-0.0280851	0.0752282	Atpase, cu++ transporting, alpha polypeptide; Copper-transporting ATPase 1; May supply copper to copper-requiring proteins within the secretory pathway, when localized in the trans-Golgi network. Under conditions of elevated extracellular copper, it relocalized to the plasma membrane where it functions in the efflux of copper from cells (By similarity); Belongs to the cation transport ATPase (P-t…
Cct3	-0.0276726	0.0933952	Chaperonin containing tcp1, subunit 3 (gamma); T-complex protein 1 subunit gamma; Molecular chaperone; assists the folding of proteins upon ATP hydrolysis. As part of the BBS/CCT complex may play a role in the assembly of BBSome, a complex involved in ciliogenesis regulating transports vesicles to the cilia. Known to play a role, in vitro, in the folding of actin and tubulin. Plays a role in the …
Acly	-0.0275296	0.0191386	ATP-citrate synthase; ATP-citrate synthase is the primary enzyme responsible for the synthesis of cytosolic acetyl-CoA in many tissues. Has a central role in de novo lipid synthesis. In nervous tissue it may be involved in the biosynthesis of acetylcholine (By similarity); In the N-terminal section; belongs to the succinate/malate CoA ligase beta subunit family
Tubgcp2	-0.0275082	0.0886786	Tubulin, gamma complex associated protein 2; Gamma-tubulin complex component 2; Gamma-tubulin complex is necessary for microtubule nucleation at the centrosome
Casp8ap2	-0.0274097	0.0360884	CASP8-associated protein 2; Participates in TNF-alpha-induced blockade of glucocorticoid receptor (GR) transactivation at the nuclear receptor coactivator level, upstream and independently of NF- kappa-B. Suppresses both NCOA2- and NCOA3-induced enhancement of GR transactivation (By similarity). Required for histone gene transcription and progression through S phase (By similarity). Required for …
Gria4	-0.027035	0.000247734	Glutamate receptor, ionotropic, ampa4 (alpha 4); Glutamate receptor 4; Receptor for glutamate that functions as ligand-gated ion channel in the central nervous system and plays an important role in excitatory synaptic transmission. L-glutamate acts as an excitatory neurotransmitter at many synapses in the central nervous system. Binding of the excitatory neurotransmitter L- glutamate induces a co…
Rnf152	-0.0270284	0.00889681	E3 ubiquitin-protein ligase RNF152; E3 ubiquitin-protein ligase mediating 'Lys-63'-linked polyubiquitination of RRAGA in response to amino acid starvation. Thereby, regulates mTORC1 signaling and plays a role in the cellular response to amino acid availability. Also mediates 'Lys-48'-linked polyubiquitination of target proteins and their subsequent targeting to the proteasome for degradation. Ind…
Tctn3	-0.0268501	0.0130152	Tectonic family member 3; Tectonic-3; Part of the tectonic-like complex which is required for tissue-specific ciliogenesis and may regulate ciliary membrane composition. May be involved in apoptosis regulation (By similarity). Necessary for signal transduction through the sonic hedgehog (Shh) signaling pathway
Bphl	-0.0265902	0.00258137	Biphenyl hydrolase-like (serine hydrolase, breast epithelial mucin-associated antigen); Valacyclovir hydrolase; Serine hydrolase that catalyzes the hydrolytic activation of amino acid ester prodrugs of nucleoside analogs such as valacyclovir and valganciclovir. Activates valacyclovir to acyclovir. May play a role in detoxification processes. It is a specific alpha-amino acid ester hydrolase that …
Dpf2	-0.0263826	0.00392383	Zinc finger protein ubi-d4; May be a transcription factor required for the apoptosis response following survival factor withdrawal from myeloid cells. Might also have a role in the development and maturation of lymphoid cells; Belongs to the requiem/DPF family
Dlk2	-0.0261945	0.0026905	Delta like non-canonical notch ligand 2; Protein delta homolog 2; Regulates adipogenesis
Sh3yl1	-0.0258703	0.0628457	SH3 domain-containing YSC84-like protein 1; Sh3 domain YSC-like 1
Gtf2e2	-0.0256989	0.00309036	General transcription factor IIE subunit 2; Recruits TFIIH to the initiation complex and stimulates the RNA polymerase II C-terminal domain kinase and DNA-dependent ATPase activities of TFIIH. Both TFIIH and TFIIE are required for promoter clearance by RNA polymerase (By similarity); Belongs to the TFIIE beta subunit family
Dimt1	-0.0255919	0.000158097	18S rRNA (adenine1779-N6/adenine1780-N6)-dimethyltransferase; Probable dimethyladenosine transferase; Specifically dimethylates two adjacent adenosines in the loop of a conserved hairpin near the 3'-end of 18S rRNA in the 40S particle. Involved in the pre-rRNA processing steps leading to small-subunit rRNA production independently of its RNA-modifying catalytic activity
Dld	-0.0255412	0.097087	Dihydrolipoyl dehydrogenase, mitochondrial; Lipoamide dehydrogenase is a component of the glycine cleavage system as well as an E3 component of the alpha-ketoacid dehydrogenase complexes (pyruvate-, alpha-ketoglutarate-, and branched-chain amino acid-dehydrogenase complex). In monomeric form has additional moonlighting function as serine protease. Involved in the hyperactivation of spermatazoa du…
Kremen1	-0.0253631	0.00254796	Kremen protein 1; Receptor for Dickkopf proteins. Cooperates with DKK1/2 to inhibit Wnt/beta-catenin signaling by promoting the endocytosis of Wnt receptors LRP5 and LRP6. In the absence of DKK1, potentiates Wnt-beta-catenin signaling by maintaining LRP5 or LRP6 at the cell membrane (By similarity). Can trigger apoptosis in a Wnt-independent manner and this apoptotic activity is inhibited upon bi…
1700037C18Rik	-0.0250633	0.0503886	Uncharacterized protein C16orf90 homolog; RIKEN cDNA 1700037C18 gene
Akr1e1	-0.0250139	0.000286656	1,5-anhydro-D-fructose reductase; Catalyzes the NADPH-dependent reduction of 1,5-anhydro- D-fructose (AF) to 1,5-anhydro-D-glucitol; Belongs to the aldo/keto reductase family
9430015G10Rik	-0.0247448	0.0529749	RIKEN cDNA 9430015G10 gene
Glrx2	-0.0239001	0.00367932	Glutaredoxin 2 (thioltransferase); Glutaredoxin-2, mitochondrial; Glutathione-dependent oxidoreductase that facilitates the maintenance of mitochondrial redox homeostasis upon induction of apoptosis by oxidative stress. Involved in response to hydrogen peroxide and regulation of apoptosis caused by oxidative stress. Acts as a very efficient catalyst of monothiol reactions because of its high affi…
Stox1	-0.0236279	0.0515841	Storkhead-box protein 1; Involved in regulating the levels of reactive oxidative species and reactive nitrogen species and in mitochondrial homeostasis in the placenta (By similarity). Required for regulation of inner ear epithelial cell proliferation via the AKT signaling pathway. Involved in cell cycle regulation by binding to the CCNB1 promoter, up-regulating its expression and promoting mitot…
Zbtb40	-0.0235953	0.00362619	Zinc finger and btb domain-containing protein 40; Zinc finger and BTB domain containing 40
Tpgs2	-0.0233824	0.0157013	Tubulin polyglutamylase complex subunit 2
Gin1	-0.0232598	0.0896912	Gypsy retrotransposon integrase-like protein 1; Gypsy retrotransposon integrase 1
Retreg2	-0.023024	0.0546285	Reticulophagy regulator 2; Family with sequence similarity 134, member A
Trmt11	-0.0228478	0.0702074	Trna (guanine10-n2)-methyltransferase; Catalytic subunit of an S-adenosyl-L-methionine-dependent tRNA methyltransferase complex that mediates the methylation of the guanosine nucleotide at position 10 (m2G10) in tRNAs
Hars2	-0.0224026	0.0419201	Probable histidine--tRNA ligase, mitochondrial; histidyl-tRNA synthetase 2, mitochondrial (putative)
Wdr92	-0.0216852	0.0716625	WD repeat-containing protein 92; Seems to act as a modulator of apoptosis
Ppp2r3c	-0.0210015	0.0410655	Serine/threonine-protein phosphatase 2A regulatory subunit B'' subunit gamma; May regulate MCM3AP phosphorylation through phosphatase recruitment. May act as a negative regulator of ABCB1 expression and function through the dephosphorylation of ABCB1 by TFPI2/PPP2R3C complex. May play a role in the activation-induced cell death of B-cells
Tcp1	-0.0208361	0.0108459	T-complex protein 1 subunit alpha; Molecular chaperone; assists the folding of proteins upon ATP hydrolysis. As part of the BBS/CCT complex may play a role in the assembly of BBSome, a complex involved in ciliogenesis regulating transports vesicles to the cilia. Known to play a role, in vitro, in the folding of actin and tubulin (By similarity); Belongs to the TCP-1 chaperonin family

## Sheet: Inhibitory upregulated genes
INHIBITORY- UPREGULATED GENES (74)
Gene symbol	log Fold change(KO-WT)	Adjusted p-value	Description
AC149090.1	0.232551	1.17622e-49	annotation not available
Ano2	0.191009	9.11454e-15	Anoctamin-2; Calcium-activated chloride channel (CaCC) which may play a role in olfactory signal transduction. Odorant molecules bind to odor-sensing receptors (OSRs), leading to an increase in calcium entry that activates CaCC current which amplifies the depolarization of the OSR cells, ANO2 seems to be the underlying chloride channel involved in this process. May mediate light perception amplif…
2210408I21Rik	0.174221	2.42264e-21	Uncharacterized protein KIAA0825 homolog; RIKEN cDNA 2210408I21 gene
Fhit	0.158719	5.63507e-13	Bis(5'-adenosyl)-triphosphatase; Cleaves P(1)-P(3)-bis(5'-adenosyl) triphosphate (Ap3A) to yield AMP and ADP. Can also hydrolyze P(1)-P(4)-bis(5'- adenosyl) tetraphosphate (Ap4A), but has extremely low activity with ATP. Modulates transcriptional activation by CTNNB1 and thereby contributes to regulate the expression of genes essential for cell proliferation and survival, such as CCND1 and BIRC5.…
March1	0.154912	3.52908e-08	Membrane associated ring-ch-type finger 1; E3 ubiquitin-protein ligase MARCH1; E3 ubiquitin-protein ligase that mediates ubiquitination of TFRC, CD86, FAS and MHC class II proteins, such as HLA-DR alpha and beta, and promotes their subsequent endocytosis and sorting to lysosomes via multivesicular bodies. By constitutively ubiquitinating MHC class II proteins in immature dendritic cells, down-reg…
Dpp10	0.153951	4.38153e-07	Inactive dipeptidyl peptidase 10; Promotes cell surface expression of the potassium channel KCND2. Modulates the activity and gating characteristics of the potassium channel KCND2. Has no dipeptidyl aminopeptidase activity (Probable)
Lrrtm4	0.153314	3.03962e-15	Leucine-rich repeat transmembrane neuronal protein 4; May play a role in the development and maintenance of the vertebrate nervous system. Exhibits strong synaptogenic activity, restricted to excitatory presynaptic differentiation (By similarity)
Gpr149	0.132412	0.0225904	Probable G-protein coupled receptor 149; Orphan receptor
Kcnip4	0.125298	7.2614e-06	Kv channel-interacting protein 4; Regulatory subunit of Kv4/D (Shal)-type voltage-gated rapidly inactivating A-type potassium channels, such as KCND2/Kv4.2 and KCND3/Kv4.3. Modulates channel expression at the cell membrane, gating characteristics, inactivation kinetics and rate of recovery from inactivation in a calcium-dependent and isoform-specific manner; Belongs to the recoverin family
Dpyd	0.114363	0.058771	Dihydropyrimidine dehydrogenase [NADP(+)]; Involved in pyrimidine base degradation. Catalyzes the reduction of uracil and thymine (By similarity)
Prr16	0.112233	0.00047227	Proline rich 16; Protein Largen; Regulator of cell size that promotes cell size increase independently of mTOR and Hippo signaling pathways. Acts by stimulating the translation of specific mRNAs, including those encoding proteins affecting mitochondrial functions. Increases mitochondrial mass and respiration (Probable)
Cnksr2	0.112168	0.000193314	Connector enhancer of kinase suppressor of ras 2; May function as an adapter protein or regulator of Ras signaling pathways
Hcn1	0.108433	0.000862903	Potassium/sodium hyperpolarization-activated cyclic nucleotide-gated channel 1; Hyperpolarization-activated ion channel exhibiting weak selectivity for potassium over sodium ions. Contributes to the native pacemaker currents in heart (If) and in neurons (Ih). May mediate responses to sour stimuli
4930578G10Rik	0.106494	0.000562592	Uncharacterized loc108168680; RIKEN cDNA 4930578G10 gene
Gtdc1	0.103893	1.78465e-05	Glycosyltransferase-like domain-containing protein 1; Glycosyltransferase-like domain containing 1
Snrnp70	0.101584	4.99469e-07	U1 small nuclear ribonucleoprotein 70 kDa; Component of the spliceosomal U1 snRNP, which is essential for recognition of the pre-mRNA 5' splice-site and the subsequent assembly of the spliceosome. SNRNP70 binds to the loop I region of U1-snRNA. The truncated isoforms cannot bind U1-snRNA (By similarity)
Gpm6a	0.0999838	3.16726e-08	Neuronal membrane glycoprotein M6-a; Involved in neuronal differentiation, including differentiation and migration of neuronal stem cells. Plays a role in neuronal plasticity and is involved in neurite and filopodia outgrowth, filopodia motility and probably synapse formation. Gpm6a-induced filopodia formation involves mitogen-activated protein kinase (MAPK) and Src signaling pathways. Conflictin…
Lcorl	0.0987394	2.64986e-05	Ligand-dependent nuclear receptor corepressor-like protein; May act as transcription activator that binds DNA elements with the sequence 5'-CCCTATCGATCGATCTCTACCT-3'. May play a role in spermatogenesis
Ccser1	0.0986263	4.84193e-09	Serine-rich coiled-coil domain-containing protein 1; Coiled-coil serine rich 1
Rasgrf1	0.0974432	0.0389831	Ras-specific guanine nucleotide-releasing factor 1; Promotes the exchange of Ras-bound GDP by GTP
Ralyl	0.0969923	3.93895e-05	RNA-binding Raly-like protein; RALY RNA binding protein-like
Agbl4	0.0956398	2.51722e-07	Cytosolic carboxypeptidase 6; Metallocarboxypeptidase that mediates deglutamylation of target proteins. Catalyzes the deglutamylation of polyglutamate side chains generated by post-translational polyglutamylation in proteins such as tubulins. Also removes polyglutamates from the carboxy-terminus of target proteins such as MYLK. Mediates deglutamylation of CGAS/MB21D1, regulating the antiviral act…
Nr6a1	0.0933039	6.9575e-05	Nuclear receptor subfamily 6, group a, member 1; Nuclear receptor subfamily 6 group A member 1; Orphan nuclear receptor. Binds to a response element containing the sequence 5'-TCAAGGTCA-3'. May be involved in the regulation of gene expression in germ cell development during gametogenesis
Ptprd	0.0916889	0.000461271	Receptor-type tyrosine-protein phosphatase delta; Can bidirectionally induce pre- and post-synaptic differentiation of neurons by mediating interaction with IL1RAP and IL1RAPL1 trans-synaptically. Involved in pre-synaptic differentiation through interaction with SLITRK2; Belongs to the protein-tyrosine phosphatase family. Receptor class 2A subfamily
Gabrb2	0.089874	0.0848511	Gamma-aminobutyric acid receptor subunit beta-2; Component of the heteropentameric receptor for GABA, the major inhibitory neurotransmitter in the vertebrate brain. Functions also as histamine receptor and mediates cellular responses to histamine. Functions as receptor for diazepines and various anesthetics, such as pentobarbital; these are bound at a separate allosteric effector binding site. Fu…
Mbtd1	0.089678	0.000302095	MBT domain-containing protein 1; Putative Polycomb group (PcG) protein. PcG proteins maintain the transcriptionally repressive state of genes, probably via a modification of chromatin, rendering it heritably changed in its expressibility. Specifically binds to monomethylated and dimethylated 'Lys-20' on histone H4 (By similarity)
Nrg3	0.0847008	0.000601387	Pro-neuregulin-3, membrane-bound isoform; Direct ligand for the ERBB4 tyrosine kinase receptor. Binding results in ligand-stimulated tyrosine phosphorylation and activation of the receptor. Does not bind to the EGF receptor, ERBB2 or ERBB3 receptors; Belongs to the neuregulin family
Mblac2	0.0830909	0.0167007	Metallo-beta-lactamase domain-containing protein 2; Metallo-beta-lactamase domain containing 2
Cntn3	0.0826524	0.00916582	Contactin-3; Contactins mediate cell surface interactions during nervous system development. Has some neurite outgrowth-promoting activity (By similarity); Belongs to the immunoglobulin superfamily. Contactin family
Pja2	0.0825364	0.00425458	Praja ring finger ubiquitin ligase 2; E3 ubiquitin-protein ligase Praja-2; Has E2-dependent E3 ubiquitin-protein ligase activity. Responsible for ubiquitination of cAMP-dependent protein kinase type I and type II-alpha/beta regulatory subunits and for targeting them for proteasomal degradation. Essential for PKA- mediated long-term memory processes (By similarity)
Ranbp17	0.082505	0.0107148	Ran-binding protein 17; May function as a nuclear transport receptor; Belongs to the exportin family
Cplx2	0.0824432	0.00357903	Complexin-1/2; Complexin-2; Negatively regulates the formation of synaptic vesicle clustering at active zone to the presynaptic membrane in postmitotic neurons. Positively regulates a late step in exocytosis of various cytoplasmic vesicles, such as synaptic vesicles and other secretory vesicles. Also involved in mast cell exocytosis. Although not essential for development, seems critical for the …
Stxbp5l	0.0823561	0.000245759	Syntaxin-binding protein 5-like; May play a role in vesicle trafficking and exocytosis; Belongs to the WD repeat L(2)GL family
Lsamp	0.0809531	2.0755e-05	Limbic system-associated membrane protein; Mediates selective neuronal growth and axon targeting. Contributes to the guidance of developing axons and remodeling of mature circuits in the limbic system. Essential for normal growth of the hyppocampal mossy fiber projection (By similarity)
Osbpl10	0.0806191	0.000138895	Oxysterol-binding protein-related protein 9/10/11; Oxysterol-binding protein-related protein 10; Probable lipid transporter involved in lipid countertransport between the endoplasmic reticulum and the plasma membrane. Its ability to bind phosphatidylserine, suggests that it specifically exchanges phosphatidylserine with phosphatidylinositol 4-phosphate (PI4P), delivering phosphatidylserine to the…
Gabrb3	0.0794677	1.47613e-07	Gamma-aminobutyric acid receptor subunit beta-3; Component of the heteropentameric receptor for GABA, the major inhibitory neurotransmitter in the vertebrate brain. Functions also as histamine receptor and mediates cellular responses to histamine. Functions as receptor for diazepines and various anesthetics, such as pentobarbital; these are bound at a separate allosteric effector binding site. Fu…
Peg3	0.0786804	0.00646503	Paternally-expressed gene 3 protein; Induces apoptosis in cooperation with SIAH1A. Acts as a mediator between p53/TP53 and BAX in a neuronal death pathway that is activated by DNA damage. Acts synergistically with TRAF2 and inhibits TNF induced apoptosis through activation of NF-kappa-B. Plays a role in regulating maternal behavior and offspring growth; Belongs to the krueppel C2H2-type zinc-fing…
Apex2	0.0769986	0.000262722	DNA-(apurinic or apyrimidinic site) lyase 2; Function as a weak apurinic/apyrimidinic (AP) endodeoxyribonuclease in the DNA base excision repair (BER) pathway of DNA lesions induced by oxidative and alkylating agents. Initiates repair of AP sites in DNA by catalyzing hydrolytic incision of the phosphodiester backbone immediately adjacent to the damage, generating a single-strand break with 5'-deo…
Elavl3	0.0768309	0.00130176	ELAV-like protein 3; Binds to AU-rich sequences (AREs) of target mRNAs, including VEGF mRNA. May also bind poly-A tracts via RRM 3. May be involved in neuronal differentiation and maintenance; Belongs to the RRM elav family
Strn3	0.0750836	0.000339013	Striatin-3; Binds calmodulin in a calcium dependent manner. May function as scaffolding or signaling protein (By similarity); Belongs to the WD repeat striatin family
Cd2ap	0.0748345	0.0159132	CD2-associated protein; Seems to act as an adapter protein between membrane proteins and the actin cytoskeleton (By similarity). In collaboration with CBLC, modulates the rate of RET turnover and may act as regulatory checkpoint that limits the potency of GDNF on neuronal survival. Controls CBLC function, converting it from an inhibitor to a promoter of RET degradation (By similarity). May play a…
Pak3	0.0747499	0.00673005	Serine/threonine-protein kinase PAK 3; Serine/threonine protein kinase that plays a role in a variety of different signaling pathways including cytoskeleton regulation, cell migration, or cell cycle regulation. Plays a role in dendrite spine morphogenesis as well as synapse formation and plasticity. Acts as downstream effector of the small GTPases CDC42 and RAC1. Activation by the binding of acti…
Braf	0.0745892	0.0572832	B-raf proto-oncogene serine/threonine-protein kinase; Serine/threonine-protein kinase B-raf; Involved in the transduction of mitogenic signals from the cell membrane to the nucleus. May play a role in the postsynaptic responses of hippocampal neuron (By similarity)
Tmx4	0.0742373	0.0103234	Thioredoxin-related transmembrane protein 4
Plcl2	0.073757	0.0178685	Inactive phospholipase C-like protein 2; May play an role in the regulation of Ins(1,4,5)P3 around the endoplasmic reticulum
Zfp697	0.0736995	0.0456978	Zinc finger protein 697; May be involved in transcriptional regulation
Arhgap44	0.0735563	0.00407504	Rho GTPase-activating protein 44; GTPase-activating protein (GAP) that stimulates the GTPase activity of Rho-type GTPases. Thereby, controls Rho-type GTPases cycling between their active GTP-bound and inactive GDP- bound states. May act as a GAP for CDC42 and RAC1. Endosomal recycling protein which, in association with SHANK3, is involved in synaptic plasticity. Promotes GRIA1 exocytosis from rec…
Pura	0.0715049	0.000237282	Transcriptional activator protein Pur-alpha; This is a probable transcription activator that specifically binds the purine-rich single strand of the PUR element located upstream of the c-Myc gene. May play a role in the initiation of DNA replication and in recombination
Psmd14	0.0698201	0.0368303	Proteasome (prosome, macropain) 26s subunit, non-atpase, 14; 26S proteasome non-ATPase regulatory subunit 14; Component of the 26S proteasome, a multiprotein complex involved in the ATP-dependent degradation of ubiquitinated proteins. This complex plays a key role in the maintenance of protein homeostasis by removing misfolded or damaged proteins, which could impair cellular functions, and by rem…
Ptbp2	0.0693967	0.00223192	Polypyrimidine tract-binding protein 2; RNA-binding protein which binds to intronic polypyrimidine tracts and mediates negative regulation of exons splicing. May antagonize in a tissue-specific manner the ability of NOVA1 to activate exon selection. In addition to its function in pre-mRNA splicing, plays also a role in the regulation of translation
Tmem132b	0.0692755	0.00376963	Transmembrane protein 132B
Cabp1	0.0676154	0.0365819	Calcium-binding protein 1/2/4/5; Calcium-binding protein 1; Modulates calcium-dependent activity of inositol 1,4,5- triphosphate receptors (ITPRs). Inhibits agonist-induced intracellular calcium signaling. Enhances inactivation and does not support calcium-dependent facilitation of voltage-dependent P/Q-type calcium channels. Causes calcium-dependent facilitation and inhibits inactivation of L-ty…
Scamp5	0.0649927	0.0266687	Secretory carrier-associated membrane protein 5; Required for the calcium-dependent exocytosis of signal sequence-containing cytokines such as CCL5. Probably acts in cooperation with the SNARE machinery (By similarity)
Nmnat2	0.0648004	0.0797719	Nicotinamide/nicotinic acid mononucleotide adenylyltransferase 2; Catalyzes the formation of NAD(+) from nicotinamide mononucleotide (NMN) and ATP. Can also use the deamidated form; nicotinic acid mononucleotide (NaMN) as substrate but with a lower efficiency. Cannot use triazofurin monophosphate (TrMP) as substrate. Also catalyzes the reverse reaction, i.e. the pyrophosphorolytic cleavage of NAD…
Ola1	0.0647268	0.0351085	Obg-like ATPase 1; Hydrolyzes ATP, and can also hydrolyze GTP with lower efficiency. Has lower affinity for GTP
Mapk10	0.0644951	0.0464169	Mitogen-activated protein kinase 8/9/10 (c-jun n-terminal kinase); Serine/threonine-protein kinase involved in various processes such as neuronal proliferation, differentiation, migration and programmed cell death. Extracellular stimuli such as proinflammatory cytokines or physical stress stimulate the stress-activated protein kinase/c-Jun N-terminal kinase (SAP/JNK) signaling pathway. In this ca…
Prkn	0.0638299	0.00231278	E3 ubiquitin-protein ligase parkin; Functions within a multiprotein E3 ubiquitin ligase complex, catalyzing the covalent attachment of ubiquitin moieties onto substrate proteins, such as BCL2, SYT11, CCNE1, GPR37, RHOT1/MIRO1, MFN1, MFN2, STUB1, SNCAIP, SEPT5, TOMM20, USP30, ZNF746 and AIMP2. Mediates monoubiquitination as well as 'Lys-6', 'Lys-11', 'Lys-48'-linked and 'Lys-63'-linked polyubiquit…
Mdga2	0.0638126	6.91251e-05	MAM domain-containing glycosylphosphatidylinositol anchor protein 2; May be involved in cell-cell interactions
Exoc5	0.062296	0.0902429	Exocyst complex component 5; Component of the exocyst complex involved in the docking of exocytic vesicles with fusion sites on the plasma membrane
Myo9a	0.0611447	0.0665121	Unconventional myosin-IXa; Myosins are actin-based motor molecules with ATPase activity. Unconventional myosins serve in intracellular movements. Regulates Rho activity in neurons, has a role in the regulation of neuronal morphology and function (By similarity)
Rfx7	0.0610438	0.0284657	Regulatory factor X, 7
Gm28539	0.0610084	0.00417965	Predicted gene
Stx3	0.0607718	0.0278513	Syntaxin 1b/2/3; Syntaxin-3; Potentially involved in docking of synaptic vesicles at presynaptic active zones
Tnrc6c	0.0598976	0.0186377	Trinucleotide repeat-containing gene 6C protein; Plays a role in RNA-mediated gene silencing by micro- RNAs (miRNAs). Required for miRNA-dependent translational repression of complementary mRNAs by argonaute family proteins As scaffoldng protein associates with argonaute proteins bound to partially complementary mRNAs and simultaneously can recruit CCR4- NOT and PAN deadenylase complexes (By simi…
Sgip1	0.0592732	0.0413434	SH3-containing GRB2-like protein 3-interacting protein 1; May function in clathrin-mediated endocytosis. Has both a membrane binding/tubulating activity and the ability to recruit proteins essential to the formation of functional clathrin-coated pits. Has a preference for membranes enriched in phosphatidylserine and phosphoinositides and is required for the endocytosis of the transferrin receptor…
Iqcm	0.0577735	0.018036	MCG141281, isoform CRA_a; RIKEN cDNA 1700007B14 gene
Desi2	0.0555137	0.0344111	Desumoylating isopeptidase 2; Protease which may deconjugate SUMO from some substrate proteins
Zfp799	0.0553128	0.0808171	Krab domain-containing zinc finger protein; Zinc finger protein 799
Camta1	0.053398	0.0925626	Calmodulin-binding transcription activator 1; Transcriptional activator; Belongs to the CAMTA family
Xkr6	0.0532303	0.00798288	XK-related protein 6; X Kell blood group precursor related family member 6 homolog; Belongs to the XK family
Dclk1	0.0518986	0.0288118	Serine/threonine-protein kinase DCLK1; Probable kinase that may be involved in a calcium- signaling pathway controlling neuronal migration in the developing brain. May also participate in functions of the mature nervous system (By similarity)
Gria2	0.0510597	0.0788998	Glutamate receptor, ionotropic, ampa2 (alpha 2); Receptor for glutamate that functions as ligand-gated ion channel in the central nervous system and plays an important role in excitatory synaptic transmission. L-glutamate acts as an excitatory neurotransmitter at many synapses in the central nervous system. Binding of the excitatory neurotransmitter L-glutamate induces a conformation change, lead…
Palm	0.0505731	0.0186662	A-kinase anchor protein 2; Paralemmin-1; Involved in plasma membrane dynamics and cell process formation. Isoform 1 and isoform 2 are necessary for axonal and dendritic filopodia induction, for dendritic spine maturation and synapse formation in a palmitoylation-dependent manner; Belongs to the paralemmin family
Bri3	0.0495923	0.0192958	Brain protein I3; Participates in tumor necrosis factor-alpha (TNF)- induced cell death (Ref.4). May be a target of Wnt/beta-catenin signaling in the liver (By similarity)

## Sheet: Inhibitory downregulated genes
INHIBITORY- DOWNREGULATED GENES (40)
Gene symbol	log Fold change(KO-WT)	Adjusted p-value	Description
Arhgap26	-0.275367	4.16017e-19	Rho GTPase-activating protein 26; GTPase-activating protein for RHOA and CDC42
Srrm2	-0.181298	1.53589e-36	Serine/arginine repetitive matrix protein 2; Involved in pre-mRNA splicing. May function at or prior to the first catalytic step of splicing at the catalytic center of the spliceosome. May do so by stabilizing the catalytic center or the position of the RNA substrate. Binds to RNA (By similarity); Belongs to the CWC21 family
Dgkb	-0.180598	0.000968842	Diacylglycerol kinase (atp); Diacylglycerol kinase beta; Exhibits high phosphorylation activity for long-chain diacylglycerols
Kirrel3	-0.178884	0.00669416	Kin of IRRE-like protein 3; Synaptic adhesion molecule required for the formation of target-specific synapses. Required for formation of target-specific synapses at hippocampal mossy fiber synapses. Required for formation of mossy fiber filopodia, the synaptic structures connecting dentate granule and GABA neurons. Probably acts as a homophilic adhesion molecule that promotes trans-cellular inter…
Eif2s3y	-0.176007	4.81929e-26	Eukaryotic translation initiation factor 2 subunit 3, Y-linked; As a subunit of eukaryotic initiation factor 2 (eIF2), involved in the early steps of protein synthesis. In the presence of GTP, eIF2 forms a ternary complex with initiator tRNA Met-tRNAi and then recruits the 40S ribosomal complex, a step that determines the rate of protein translation. This step is followed by mRNA binding to form …
Rnf220	-0.137598	0.0128583	E3 ubiquitin-protein ligase Rnf220; E3 ubiquitin-protein ligase that promotes the ubiquitination and proteasomal degradation of SIN3B. Independently of its E3 ligase activity, acts as a CTNNB1 stabilizer through USP7-mediated deubiquitination of CTNNB1 and promotes Wnt signaling (By similarity)
Fgf1	-0.136984	1.1326e-07	Fibroblast growth factor 1; Plays an important role in the regulation of cell survival, cell division, angiogenesis, cell differentiation and cell migration. Functions as potent mitogen in vitro. Acts as a ligand for FGFR1 and integrins. Binds to FGFR1 in the presence of heparin leading to FGFR1 dimerization and activation via sequential autophosphorylation on tyrosine residues which act as docki…
Zfp385b	-0.134481	1.61877e-06	Zinc finger protein 385B; May play a role in p53/TP53-mediated apoptosis
Rora	-0.129298	0.000322451	Rar-related orphan receptor alpha; Nuclear receptor ROR-alpha; Nuclear receptor that binds DNA as a monomer to ROR response elements (RORE) containing a single core motif half-site 5'-AGGTCA-3' preceded by a short A-T-rich sequence. Key regulator of embryonic development, cellular differentiation, immunity, circadian rhythm as well as lipid, steroid, xenobiotics and glucose metabolism. Considered…
Hsp90ab1	-0.124387	1.738e-18	Heat shock protein 90 alpha (cytosolic), class b member 1; Heat shock protein HSP 90-beta; Molecular chaperone that promotes the maturation, structural maintenance and proper regulation of specific target proteins involved for instance in cell cycle control and signal transduction. Undergoes a functional cycle that is linked to its ATPase activity. This cycle probably induces conformational chang…
Prpf4b	-0.119011	2.01797e-09	Serine/threonine-protein kinase PRP4 homolog; Has a role in pre-mRNA splicing. Phosphorylates SF2/ASF
Hnrnpa2b1	-0.116269	5.91766e-08	Heterogeneous nuclear ribonucleoproteins A2/B1; Heterogeneous nuclear ribonucleoprotein (hnRNP) that associates with nascent pre-mRNAs, packaging them into hnRNP particles. The hnRNP particle arrangement on nascent hnRNA is non- random and sequence-dependent and serves to condense and stabilize the transcripts and minimize tangling and knotting. Packaging plays a role in various processes such as…
Mid1	-0.111913	4.15305e-13	E3 ubiquitin-protein ligase Midline-1; Has E3 ubiquitin ligase activity towards IGBP1, promoting its monoubiquitination, which results in deprotection of the catalytic subunit of protein phosphatase PP2A, and its subsequent degradation by polyubiquitination
Auts2	-0.111591	0.00021583	Autism susceptibility gene 2 protein homolog; Component of a Polycomb group (PcG) multiprotein PRC1- like complex, a complex class required to maintain the transcriptionally repressive state of many genes, including Hox genes, throughout development. PcG PRC1 complex acts via chromatin remodeling and modification of histones; it mediates monoubiquitination of histone H2A 'Lys-119', rendering chro…
Anks1b	-0.105304	9.7291e-07	Ankyrin repeat and sterile alpha motif domain-containing protein 1B; Isoform 2 may participate in the regulation of nucleoplasmic coilin protein interactions in neuronal and transformed cells
mt-Nd4	-0.103415	0.00036497	NADH-ubiquinone oxidoreductase chain 4; Core subunit of the mitochondrial membrane respiratory chain NADH dehydrogenase (Complex I) that is believed to belong to the minimal assembly required for catalysis. Complex I functions in the transfer of electrons from NADH to the respiratory chain. The immediate electron acceptor for the enzyme is believed to be ubiquinone (By similarity)
Slc22a17	-0.0952251	0.00397656	Mfs transporter, oct family, solute carrier family 22 (organic cation transporter), member 17; Solute carrier family 22 member 17; Cell surface receptor for LCN2 (24p3) that plays a key role in iron homeostasis and transport. Able to bind iron-bound LCN2 (holo-24p3), followed by internalization of holo-24p3 and release of iron, thereby increasing intracellular iron concentration and leading to in…
Atp6v0c	-0.0920422	1.11327e-07	V-type h+-transporting atpase 16kda proteolipid subunit; V-type proton ATPase 16 kDa proteolipid subunit; Proton-conducting pore forming subunit of the membrane integral V0 complex of vacuolar ATPase. V-ATPase is responsible for acidifying a variety of intracellular compartments in eukaryotic cells
Cst3	-0.089772	1.20843e-05	Cystatin-C; As an inhibitor of cysteine proteinases, this protein is thought to serve an important physiological role as a local regulator of this enzyme activity
Penk	-0.0892349	0.042182	Preproenkephalin; Proenkephalin-A; Met- and Leu-enkephalins compete with and mimic the effects of opiate drugs. They play a role in a number of physiologic functions, including pain perception and responses to stress. PENK(114-133) and PENK(238-259) increase glutamate release in the striatum. PENK(114-133) decreases GABA concentration in the striatum
Fth1	-0.0881713	0.0632813	Ferritin heavy polypeptide 1; Ferritin heavy chain; Stores iron in a soluble, non-toxic, readily available form. Important for iron homeostasis. Has ferroxidase activity. Iron is taken up in the ferrous form and deposited as ferric hydroxides after oxidation. Also plays a role in delivery of iron to cells. Mediates iron uptake in capsule cells of the developing kidney
Btaf1	-0.0870027	0.000499313	B-tfiid tata-box binding protein associated factor 1; BTAF1 RNA polymerase II, B-TFIID transcription factor-associated, (Mot1 homolog, S. cerevisiae)
Itm2b	-0.0861488	0.000923073	Integral membrane protein 2B; Plays a regulatory role in the processing of the amyloid-beta A4 precursor protein (APP) and acts as an inhibitor of the amyloid-beta peptide aggregation and fibrils deposition. Plays a role in the induction of neurite outgrowth. Functions as a protease inhibitor by blocking access of secretases to APP cleavage sites (By similarity); Belongs to the ITM2 family
Zfat	-0.0847562	0.00771279	Zinc finger and at hook domain containing; Zinc finger protein ZFAT; May be involved in transcriptional regulation. Overexpression causes down-regulation of a number of genes involved in the immune response. Some genes are also up-regulated
Hspa8	-0.0841429	2.3215e-09	Heat shock cognate 71 kDa protein; Molecular chaperone implicated in a wide variety of cellular processes, including protection of the proteome from stress, folding and transport of newly synthesized polypeptides, activation of proteolysis of misfolded proteins and the formation and dissociation of protein complexes. Plays a pivotal role in the protein quality control system, ensuring the correct…
Ide	-0.0829934	0.000832599	Insulin degrading enzyme; Plays a role in the cellular breakdown of insulin, APP peptides, IAPP peptides, glucagon, bradykinin, kallidin and other peptides, and thereby plays a role in intercellular peptide signaling Substrate binding induces important conformation changes, making it possible to bind and degrade larger substrates, such as insulin (By similarity). Contributes to the regulation of …
Pnisr	-0.0813038	0.000631719	Arginine/serine-rich protein PNISR; PNN interacting serine/arginine-rich; Belongs to the splicing factor SR family
mt-Co3	-0.0777334	0.022213	Cytochrome c oxidase subunit 3; Subunits I, II and III form the functional core of the enzyme complex
Tenm4	-0.0776492	0.0436513	Teneurin-4; Involved in neural development, regulating the establishment of proper connectivity within the nervous system. Plays a role in the establishment of the anterior-posterior axis during gastrulation. Regulates the differentiation and cellular process formation of oligodendrocytes and myelination of small- diameter axons in the central nervous system (CNS). Promotes activation of focal ad…
Acsl3	-0.0776316	0.00310062	Acyl-coa synthetase long-chain family member 3; Long-chain-fatty-acid--CoA ligase 3; Acyl-CoA synthetases (ACSL) activates long-chain fatty acids for both synthesis of cellular lipids, and degradation via beta-oxidation. ACSL3 has mainly an anabolic role in energy metabolism (By similarity). Required for the incorporation of fatty acids into phosphatidylcholine, the major phospholipid located on …
Hspa5	-0.076579	2.97133e-09	78 kDa glucose-regulated protein; Plays a role in facilitating the assembly of multimeric protein complexes inside the endoplasmic reticulum. Involved in the correct folding of proteins and degradation of misfolded proteins via its interaction with DNAJC10, probably to facilitate the release of DNAJC10 from its substrate; Belongs to the heat shock protein 70 family
Dlgap2	-0.0750815	0.0376979	Disks large-associated protein 2; May play a role in the molecular organization of synapses and neuronal cell signaling. Could be an adapter protein linking ion channel to the subsynaptic cytoskeleton. May induce enrichment of PSD-95/SAP90 at the plasma membrane
Hnrnpdl	-0.0747231	0.0791809	Heterogeneous nuclear ribonucleoprotein D-like; Acts as a transcriptional regulator. Promotes transcription repression (By similarity). Promotes transcription activation in differentiated myotubes. Binds to double- and single-stranded DNA sequences (By similarity). Binds to the transcription suppressor CATR sequence of the COX5B promoter. Binds with high affinity to RNA molecules that contain AU-…
Stip1	-0.0747079	0.00123887	Stress-induced-phosphoprotein 1; Acts as a co-chaperone for HSP90AA1. Mediates the association of the molecular chaperones HSPA8/HSC70 and HSP90
mt-Atp6	-0.0745293	0.00668064	ATP synthase subunit a; Mitochondrial membrane ATP synthase (F(1)F(0) ATP synthase or Complex V) produces ATP from ADP in the presence of a proton gradient across the membrane which is generated by electron transport complexes of the respiratory chain. F-type ATPases consist of two structural domains, F(1) - containing the extramembraneous catalytic core and F(0) - containing the membrane proton …
Eef1a1	-0.073032	0.0740548	Eukaryotic translation elongation factor 1 alpha 1; Elongation factor 1-alpha 1; This protein promotes the GTP-dependent binding of aminoacyl-tRNA to the A-site of ribosomes during protein biosynthesis. With PARP1 and TXK, forms a complex that acts as a T helper 1 (Th1) cell-specific transcription factor and binds the promoter of IFN-gamma to directly regulate its transcription, and is thus invol…
Syne1	-0.0688788	0.00216898	Nesprin-1; Multi-isomeric modular protein which forms a linking network between organelles and the actin cytoskeleton to maintain the subcellular spatial organization. As a component of the LINC (LInker of Nucleoskeleton and Cytoskeleton) complex involved in the connection between the nuclear lamina and the cytoskeleton. The nucleocytoplasmic interactions established by the LINC complex play an i…
Hsph1	-0.061694	0.000230886	Heat shock protein 105 kDa; Acts as a nucleotide-exchange factor (NEF) for chaperone proteins HSPA1A and HSPA1B, promoting the release of ADP from HSPA1A/B thereby triggering client/substrate protein release (By similarity). Prevents the aggregation of denatured proteins in cells under severe stress, on which the ATP levels decrease markedly. Inhibits HSPA8/HSC70 ATPase and chaperone activities
mt-Nd2	-0.0552376	0.047444	Nadh-ubiquinone oxidoreductase chain 2; Core subunit of the mitochondrial membrane respiratory chain NADH dehydrogenase (Complex I) that is believed to belong to the minimal assembly required for catalysis. Complex I functions in the transfer of electrons from NADH to the respiratory chain. The immediate electron acceptor for the enzyme is believed to be ubiquinone (By similarity)
Ubb	-0.0465032	0.0244577	Polyubiquitin-B; Ubiquitin: Exists either covalently attached to another protein, or free (unanchored). When covalently bound, it is conjugated to target proteins via an isopeptide bond either as a monomer (monoubiquitin), a polymer linked via different Lys residues of the ubiquitin (polyubiquitin chains) or a linear polymer linked via the initiator Met of the ubiquitin (linear polyubiquitin chai…

## Sheet: Oligo upregulated genes
OLIGODENDROCYTES- UPREGULATED GENES (61)
Gene symbol	log Fold change(KO-WT)	Adjusted p-value	Description
Fkbp5	0.464496	2.79852e-35	Peptidyl-prolyl cis-trans isomerase FKBP5; Immunophilin protein with PPIase and co-chaperone activities. Component of unligated steroid receptors heterocomplexes through interaction with heat-shock protein 90 (HSP90). Plays a role in the intracellular trafficking of heterooligomeric forms of steroid hormone receptors maintaining the complex into the cytoplasm when unliganded
Snca	0.380463	4.38519e-11	Alpha-synuclein; May be involved in the regulation of dopamine release and transport; Belongs to the synuclein family
Dtnb	0.368705	8.61442e-15	Dystrobrevin, beta; Belongs to the dystrophin family. Dystrobrevin subfamily
Gabrr2	0.333845	4.78096e-10	Gamma-aminobutyric acid receptor subunit rho-2; GABA, the major inhibitory neurotransmitter in the vertebrate brain, mediates neuronal inhibition by binding to the GABA/benzodiazepine receptor and opening an integral chloride channel. Rho-2 GABA receptor could play a role in retinal neurotransmission (By similarity); Belongs to the ligand-gated ion channel (TC 1.A.9) family. Gamma-aminobutyric ac…
Kcnma1	0.308018	1.26616e-10	Potassium large conductance calcium-activated channel, subfamily m, alpha member 1; Potassium channel activated by both membrane depolarization or increase in cytosolic Ca(2+) that mediates export of K(+). It is also activated by the concentration of cytosolic Mg(2+). Its activation dampens the excitatory events that elevate the cytosolic Ca(2+) concentration and/or depolarize the cell membrane. …
Spock1	0.291107	2.49397e-16	Sparc/osteonectin, cwcv and kazal-like domains proteoglycan (testican); May play a role in cell-cell and cell-matrix interactions. May contribute to various neuronal mechanisms in the central nervous system
Cdh12	0.290786	9.59395e-17	Cadherin-12; Cadherins are calcium-dependent cell adhesion proteins. They preferentially interact with themselves in a homophilic manner in connecting cells; cadherins may thus contribute to the sorting of heterogeneous cell types (By similarity)
Fgf1	0.2812	3.14373e-06	Fibroblast growth factor 1; Plays an important role in the regulation of cell survival, cell division, angiogenesis, cell differentiation and cell migration. Functions as potent mitogen in vitro. Acts as a ligand for FGFR1 and integrins. Binds to FGFR1 in the presence of heparin leading to FGFR1 dimerization and activation via sequential autophosphorylation on tyrosine residues which act as docki…
Sox10	0.27738	5.24492e-07	Transcription factor sox7/8/10/18 (sox group e/f); Transcription factor SOX-10; Transcription factor that plays a central role in developing and mature glia. Specifically activates expression of myelin genes, during oligodendrocyte (OL) maturation, such as DUSP15 and MYRF, thereby playing a central role in oligodendrocyte maturation and CNS myelination. Once induced, MYRF cooperates with SOX10 to…
Oxr1	0.274584	2.9691e-23	Oxidation resistance protein 1; May be involved in protection from oxidative damage; Belongs to the OXR1 family
Rnpep	0.266502	7.906e-05	Arginyl aminopeptidase (aminopeptidase b); Aminopeptidase B; Exopeptidase which selectively removes arginine and/or lysine residues from the N-terminus of several peptide substrates including Arg(0)-Leu-enkephalin, Arg(0)-Met-enkephalin and Arg(- 1)-Lys(0)-somatostatin-14. Can hydrolyze leukotriene A4 (LTA-4) into leukotriene B4 (LTB-4) (By similarity)
Dpp10	0.254821	7.10762e-31	Inactive dipeptidyl peptidase 10; Promotes cell surface expression of the potassium channel KCND2. Modulates the activity and gating characteristics of the potassium channel KCND2. Has no dipeptidyl aminopeptidase activity (Probable)
Nav3	0.252566	4.86794e-12	Neuron navigator 3; May regulate IL2 production by T-cells. May be involved in neuron regeneration
Tmem151a	0.24917	0.000219709	Transmembrane protein 151A
Nrg3	0.246918	7.75975e-31	Pro-neuregulin-3, membrane-bound isoform; Direct ligand for the ERBB4 tyrosine kinase receptor. Binding results in ligand-stimulated tyrosine phosphorylation and activation of the receptor. Does not bind to the EGF receptor, ERBB2 or ERBB3 receptors; Belongs to the neuregulin family
Kcnip4	0.244534	7.30954e-36	Kv channel-interacting protein 4; Regulatory subunit of Kv4/D (Shal)-type voltage-gated rapidly inactivating A-type potassium channels, such as KCND2/Kv4.2 and KCND3/Kv4.3. Modulates channel expression at the cell membrane, gating characteristics, inactivation kinetics and rate of recovery from inactivation in a calcium-dependent and isoform-specific manner; Belongs to the recoverin family
Epha6	0.243393	5.44956e-05	Ephrin type-A receptor 6; Receptor tyrosine kinase which binds promiscuously GPI- anchored ephrin-A family ligands residing on adjacent cells, leading to contact-dependent bidirectional signaling into neighboring cells. The signaling pathway downstream of the receptor is referred to as forward signaling while the signaling pathway downstream of the ephrin ligand is referred to as reverse signalin…
Trim59	0.231354	0.0342436	Tripartite motif-containing protein 59; May serve as a multifunctional regulator for innate immune signaling pathways; Belongs to the TRIM/RBCC family
Unc5d	0.23115	0.00236666	Netrin receptor UNC5D; Receptor for the netrin NTN4 that promotes neuronal cell survival. Plays a role in cell-cell adhesion and cell guidance. Receptor for netrin involved in cell migration (By similarity). Plays a role in the regulation of neuronal cell migration in the developing brain via its interaction with FLRT2. Plays a role in axon guidance by mediating axon repulsion of neuronal growth …
Heg1	0.229747	2.73307e-05	Protein HEG homolog 1; Receptor component of the CCM signaling pathway which is a crucial regulator of heart and vessel formation and integrity. May be acting by stabilizing endothelial cell junctions
Dync1i1	0.227345	0.0763785	Cytoplasmic dynein 1 intermediate chain 1; Acts as one of several non-catalytic accessory components of the cytoplasmic dynein 1 complex that are thought to be involved in linking dynein to cargos and to adapter proteins that regulate dynein function. Cytoplasmic dynein 1 acts as a motor for the intracellular retrograde motility of vesicles and organelles along microtubules. The intermediate chai…
Sgcz	0.226787	7.08691e-10	Zeta-sarcoglycan; Component of the sarcoglycan complex, a subcomplex of the dystrophin-glycoprotein complex which forms a link between the F-actin cytoskeleton and the extracellular matrix. May play a role in the maintenance of striated muscle membrane stability
Lrrtm4	0.22478	3.05e-17	Leucine-rich repeat transmembrane neuronal protein 4; May play a role in the development and maintenance of the vertebrate nervous system. Exhibits strong synaptogenic activity, restricted to excitatory presynaptic differentiation (By similarity)
Zbtb16	0.224634	8.73974e-16	Zinc finger and btb domain-containing protein 16; Zinc finger and BTB domain containing 16
Kctd16	0.220901	0.00338245	Potassium channel tetramerisation domain containing 16; BTB/POZ domain-containing protein KCTD16; Auxiliary subunit of GABA-B receptors that determine the pharmacology and kinetics of the receptor response. Increases agonist potency and markedly alter the G-protein signaling of the receptors by accelerating onset and promoting desensitization
Nfe2l3	0.220586	0.00167593	Nuclear factor erythroid 2-related factor 3; Activates erythroid-specific, globin gene expression; Belongs to the bZIP family. CNC subfamily
Luc7l2	0.218773	1.36806e-11	Putative RNA-binding protein Luc7-like 2; May bind to RNA via its Arg/Ser-rich domain
Hcn1	0.211051	0.0244804	Potassium/sodium hyperpolarization-activated cyclic nucleotide-gated channel 1; Hyperpolarization-activated ion channel exhibiting weak selectivity for potassium over sodium ions. Contributes to the native pacemaker currents in heart (If) and in neurons (Ih). May mediate responses to sour stimuli
Csmd1	0.204721	5.37087e-19	Cub and sushi domain-containing protein 1; CUB and Sushi multiple domains 1; Belongs to the CSMD family
Tafa2	0.197157	0.0123769	Tafa chemokine like family member 2; Protein FAM19A2; Family with sequence similarity 19, member A2
Peg3	0.195242	0.036945	Paternally-expressed gene 3 protein; Induces apoptosis in cooperation with SIAH1A. Acts as a mediator between p53/TP53 and BAX in a neuronal death pathway that is activated by DNA damage. Acts synergistically with TRAF2 and inhibits TNF induced apoptosis through activation of NF-kappa-B. Plays a role in regulating maternal behavior and offspring growth; Belongs to the krueppel C2H2-type zinc-fing…
Stxbp5l	0.195202	0.0185073	Syntaxin-binding protein 5-like; May play a role in vesicle trafficking and exocytosis; Belongs to the WD repeat L(2)GL family
Hs6st3	0.192464	2.7357e-05	Heparan sulfate 6-o-sulfotransferase hs6st3; Heparan-sulfate 6-O-sulfotransferase 3; 6-O-sulfation enzyme which catalyzes the transfer of sulfate from 3'-phosphoadenosine 5'-phosphosulfate (PAPS) to position 6 of the N-sulfoglucosamine residue (GlcNS) of heparan sulfate
Cadps	0.191441	0.0264417	Calcium-dependent secretion activator 1; Calcium-binding protein involved in exocytosis of vesicles filled with neurotransmitters and neuropeptides. Probably acts upstream of fusion in the biogenesis or maintenance of mature secretory vesicles. Regulates catecholamine loading of DCVs. May specifically mediate the Ca(2+)-dependent exocytosis of large dense-core vesicles (DCVs) and other dense-core…
Epb41l3	0.188991	0.00119783	Erythrocyte membrane protein band 4.1 like 3; Band 4.1-like protein 3; Tumor suppressor that inhibits cell proliferation and promotes apoptosis. Modulates the activity of protein arginine N- methyltransferases, including PRMT3 and PRMT5 (By similarity)
Mctp1	0.185256	0.0161022	Multiple C2 and transmembrane domain-containing protein 1; Calcium sensor which is essential for the stabilization of normal baseline neurotransmitter release and for the induction and long-term maintenance of presynaptic homeostatic plasticity
Cdh19	0.184804	0.000133094	Cadherin 19, type 2; Cadherins are calcium-dependent cell adhesion proteins
Dmd	0.184512	0.000294648	Dystrophin, muscular dystrophy; Dystrophin; Anchors the extracellular matrix to the cytoskeleton via F-actin. Ligand for dystroglycan. Component of the dystrophin- associated glycoprotein complex which accumulates at the neuromuscular junction (NMJ) and at a variety of synapses in the peripheral and central nervous systems and has a structural function in stabilizing the sarcolemma. Also implicat…
Mgat4c	0.181681	0.060591	Alpha-1,3-mannosylglycoprotein beta-1,4-N-acetylglucosaminyltransferase C; Alpha-1,3-mannosyl-glycoprotein 4-beta-N-acetylglucosaminyltransferase C; Glycosyltransferase that participates in the transfer of N-acetylglucosamine (GlcNAc) to the core mannose residues of N- linked glycans. Catalyzes the formation of the GlcNAcbeta1-4 branch on the GlcNAcbeta1-2Manalpha1-3 arm of the core structure of …
Gria2	0.180683	3.88959e-05	Glutamate receptor, ionotropic, ampa2 (alpha 2); Receptor for glutamate that functions as ligand-gated ion channel in the central nervous system and plays an important role in excitatory synaptic transmission. L-glutamate acts as an excitatory neurotransmitter at many synapses in the central nervous system. Binding of the excitatory neurotransmitter L-glutamate induces a conformation change, lead…
Fgf12	0.180662	0.00116572	Fibroblast growth factor 12; Involved in nervous system development and function. Promote neuronal excitability by elevating the voltage dependence of neuronal sodium channel SCN8A fast inactivation; Belongs to the heparin-binding growth factors family
Fgf14	0.179078	1.214e-07	Fibroblast growth factor 14; Probably involved in nervous system development and function
Tenm2	0.167818	2.85802e-06	Teneurin transmembrane protein 2; Involved in neural development, regulating the establishment of proper connectivity within the nervous system. Acts as a ligand of the ADGRL1 receptor. Promotes the formation of filopodia and enlarged growth cone in neuronal cells. Mediates axon guidance and homophilic and heterophilic cell-cell adhesion. May function as a cellular signal transducer (By similarit…
Kcnd2	0.166352	9.09924e-05	Potassium voltage-gated channel subfamily D member 2; Voltage-gated potassium channel that mediates transmembrane potassium transport in excitable membranes, primarily in the brain, but also in rodent heart. Mediates the major part of the dendritic A-type current I(SA) in brain neurons. This current is activated at membrane potentials that are below the threshold for action potentials. It regulat…
Elmo1	0.164808	1.18435e-13	Engulfment and cell motility protein 1; Involved in cytoskeletal rearrangements required for phagocytosis of apoptotic cells and cell motility. Acts in association with DOCK1 and CRK. Was initially proposed to be required in complex with DOCK1 to activate Rac Rho small GTPases. May enhance the guanine nucleotide exchange factor (GEF) activity of DOCK1 (By similarity)
Plcl1	0.164453	1.7525e-23	Inactive phospholipase C-like protein 1; Involved in an inositol phospholipid-based intracellular signaling cascade. Shows no PLC activity to phosphatidylinositol 4,5-bisphosphate and phosphatidylinositol. Component in the phospho-dependent endocytosis process of GABA A receptor. Acts as a inhibitor of PPP1C (By similarity). Involved in the assembly and/or the trafficking of gamma-2 subunit-conta…
Tbc1d5	0.163071	3.63972e-10	TBC1 domain family member 5; May act as a GTPase-activating protein for Rab family protein(s). May act as a GAP for RAB7A. Can displace RAB7A and retromer CSC subcomplex from the endosomal membrane to the cytosol; at least retromer displacement seems to require its catalytic activity. Required for retrograde transport of cargo proteins from endosomes to the trans-Golgi network (TGN); the function…
St6galnac3	0.15475	1.49138e-12	Alpha-N-acetylgalactosaminide alpha-2,6-sialyltransferase 3; Involved in the biosynthesis of ganglioside GD1A from GM1B. Transfers CMP-NeuAc with an alpha-2,6-linkage to GalNAc residue on NeuAc-alpha-2,3-Gal-beta-1,3-GalNAc of glycoproteins and glycolipids. ST6GalNAcIII prefers glycolipids to glycoproteins; Belongs to the glycosyltransferase 29 family
Cntnap2	0.147669	1.29858e-05	Contactin-associated protein-like 2; Required, with CNTNAP1, for radial and longitudinal organization of myelinated axons. Plays a role in the formation of functional distinct domains critical for saltatory conduction of nerve impulses in myelinated nerve fibers. Demarcates the juxtaparanodal region of the axo-glial junction (Probable)
Nrg1	0.144529	9.14369e-06	Neuregulin-1 type III beta1-a; Neuregulin 1
Cdk19	0.142112	2.92971e-05	Cyclin-dependent kinase 8/11; Belongs to the protein kinase superfamily. CMGC Ser/Thr protein kinase family. CDC2/CDKX subfamily
Rims1	0.142012	0.0234497	Regulating synaptic membrane exocytosis protein 1; Rab effector involved in exocytosis . May act as scaffold protein that regulates neurotransmitter release at the active zone. Essential for maintaining normal probability of neurotransmitter release and for regulating release during short-term synaptic plasticity . Plays a role in dendrite formation by melanocytes (By similarity)
Snhg11	0.135818	0.0941417	Small nucleolar rna host gene 11 (non-protein coding); Small nucleolar RNA host gene 11
Pip4k2a	0.132283	0.0127762	Phosphatidylinositol-5-phosphate 4-kinase, type II, alpha; Phosphatidylinositol 5-phosphate 4-kinase type-2 alpha; Catalyzes the phosphorylation of phosphatidylinositol 5- phosphate (PtdIns5P) on the fourth hydroxyl of the myo-inositol ring, to form phosphatidylinositol 4,5-bisphosphate (PtdIns(4,5)P2). May exert its function by regulating the levels of PtdIns5P, which functions in the cytosol by…
Nrxn3	0.129489	2.96771e-06	Neurexin-3; Neuronal cell surface protein that may be involved in cell recognition and cell adhesion. May mediate intracellular signaling (By similarity); Belongs to the neurexin family
Nrxn1	0.126215	1.13834e-05	Neurexin-1-beta; Neuronal cell surface protein that may be involved in cell recognition and cell adhesion by forming intracellular junctions through binding to neuroligins. May play a role in formation or maintenance of synaptic junctions. May mediate intracellular signaling. May play a role in angiogenesis (By similarity); Belongs to the neurexin family
Slc8a1	0.124849	0.000274939	Solute carrier family 8 (sodium/calcium exchanger), member 1; Mediates the exchange of one Ca(2+) ion against three to four Na(+) ions across the cell membrane, and thereby contributes to the regulation of cytoplasmic Ca(2+) levels and Ca(2+)-dependent cellular processes . Contributes to Ca(2+) transport during excitation-contraction coupling in muscle. In a first phase, voltage- gated channels m…
Edil3	0.113666	8.22497e-09	EGF-like repeat and discoidin I-like domain-containing protein 3; Promotes adhesion of endothelial cells through interaction with the alpha-v/beta-3 integrin receptor. Inhibits formation of vascular-like structures. May be involved in regulation of vascular morphogenesis of remodeling in embryonic development
Celf2	0.0917449	0.00405317	CUGBP Elav-like family member 2; RNA-binding protein implicated in the regulation of several post-transcriptional events. Involved in pre-mRNA alternative splicing, mRNA translation and stability. Mediates exon inclusion and/or exclusion in pre-mRNA that are subject to tissue-specific and developmentally regulated alternative splicing (By similarity). Specifically activates exon 5 inclusion of TN…
Grm7	0.0827528	0.00692325	Glutamate receptor, metabotropic 7; Metabotropic glutamate receptor 7; G-protein coupled receptor for glutamate. Ligand binding causes a conformation change that triggers signaling via guanine nucleotide-binding proteins (G proteins) and modulates the activity of down-stream effectors, such as adenylate cyclase. Signaling inhibits adenylate cyclase activity (By similarity)
Arhgap24	0.0762451	0.0317163	Rho gtpase-activating protein 22/24/25; Rho GTPase-activating protein 24; Rho GTPase-activating protein involved in cell polarity, cell morphology and cytoskeletal organization. Acts as a GTPase activator for the Rac-type GTPase by converting it to an inactive GDP-bound state. Controls actin remodeling by inactivating Rac downstream of Rho leading to suppress leading edge protrusion and promotes …

## Sheet: Oligo downregulated genes
OLIGODENDROCYTES- DOWNREGULATED GENES (57)
Gene symbol	log Fold change(KO-WT)	Adjusted p-value	Description
Eml1	-0.331921	8.48196e-13	Echinoderm microtubule-associated protein-like 1; Modulates the assembly and organization of the microtubule cytoskeleton, and probably plays a role in regulating the orientation of the mitotic spindle and the orientation of the plane of cell division. Required for normal proliferation of neuronal progenitor cells in the developing brain and for normal brain development. Does not affect neuron mi…
Lamc1	-0.30607	1.09007e-11	Laminin, gamma 1; Binding to cells via a high affinity receptor, laminin is thought to mediate the attachment, migration and organization of cells into tissues during embryonic development by interacting with other extracellular matrix components
Lama2	-0.281922	1.69564e-09	Laminin subunit alpha-2; Binding to cells via a high affinity receptor, laminin is thought to mediate the attachment, migration and organization of cells into tissues during embryonic development by interacting with other extracellular matrix components
Endod1	-0.267577	7.30179e-09	Endonuclease domain-containing 1 protein; May act as a DNase and a RNase
Mobp	-0.25376	3.10343e-21	Myelin-associated oligodendrocytic basic protein; Myelin-associated oligodendrocyte basic protein; May play a role in compacting or stabilizing the myelin sheath possibly by binding the negatively charged acidic phospholipids of the cytoplasmic membrane
Aplp1	-0.253187	8.59163e-08	Amyloid-like protein 1; May play a role in postsynaptic function. The C-terminal gamma-secretase processed fragment, ALID1, activates transcription activation through APBB1 (Fe65) binding. Couples to JIP signal transduction through C-terminal binding. May interact with cellular G-protein signaling pathways. Can regulate neurite outgrowth through binding to components of the extracellular matrix s…
Mob3b	-0.238788	0.00184608	MOB kinase activator 3B; May regulate the activity of kinases
Atp8b1	-0.235008	0.000161359	Phospholipid-transporting ATPase IC; Catalytic component of a P4-ATPase flippase complex which catalyzes the hydrolysis of ATP coupled to the transport of aminophospholipids from the outer to the inner leaflet of various membranes and ensures the maintenance of asymmetric distribution of phospholipids. Phospholipid translocation seems also to be implicated in vesicle formation and in uptake of li…
Shtn1	-0.232933	7.63345e-12	Shootin-1; Involved in the generation of internal asymmetric signals required for neuronal polarization and neurite outgrowth. Mediates netrin-1-induced F-actin-substrate coupling or 'clutch engagement' within the axon growth cone through activation of CDC42, RAC1 and PAK1-dependent signaling pathway, thereby converting the F-actin retrograde flow into traction forces, concomitantly with filopodi…
Scd2	-0.227666	2.21635e-06	Stearoyl-coa desaturase (delta-9 desaturase); Acyl-CoA desaturase 2; Stearyl-CoA desaturase that utilizes O(2) and electrons from reduced cytochrome b5 to introduce the first double bond into saturated fatty acyl-CoA substrates. Catalyzes the insertion of a cis double bond at the delta-9 position into fatty acyl-CoA substrates including palmitoyl-CoA and stearoyl-CoA. Gives rise to a mixture of 1…
Rnf220	-0.217682	2.37905e-15	E3 ubiquitin-protein ligase Rnf220; E3 ubiquitin-protein ligase that promotes the ubiquitination and proteasomal degradation of SIN3B. Independently of its E3 ligase activity, acts as a CTNNB1 stabilizer through USP7-mediated deubiquitination of CTNNB1 and promotes Wnt signaling (By similarity)
Tspan9	-0.21165	0.0324725	Tetraspanin-9; Tetraspanin 9; Belongs to the tetraspanin (TM4SF) family
Prr5l	-0.21084	2.01619e-26	Proline-rich protein 5-like; Associates with the mTORC2 complex that regulates cellular processes including survival and organization of the cytoskeleton (By similarity). Regulates the activity of the mTORC2 complex in a substrate-specific manner preventing for instance the specific phosphorylation of PKCs and thereby controlling cell migration. Plays a role in the stimulation of ZFP36-mediated m…
Map4	-0.205273	1.58226e-05	Microtubule-associated protein 4; Non-neuronal microtubule-associated protein. Promotes microtubule assembly
Tmeff2	-0.200684	2.40676e-32	Transmembrane protein with egf-like and two follistatin-like domains 2; Tomoregulin-2; May be a survival factor for hippocampal and mesencephalic neurons. The shedded form may up-regulate cell proliferation (By similarity)
Dusp11	-0.20025	0.00396325	Dual specificity phosphatase 11 (rna/rnp complex 1-interacting); RNA/RNP complex-1-interacting phosphatase; Possesses RNA 5'-triphosphatase and diphosphatase activities, but displays a poor protein-tyrosine phosphatase activity. In addition, has phosphatase activity with ATP, ADP and O-methylfluorescein phosphate (in vitro). Binds to RNA. May participate in nuclear mRNA metabolism
Ptprm	-0.200041	0.00169279	Receptor-type tyrosine-protein phosphatase mu; Involved in cell-cell adhesion through homophilic interactions. May play a key role in signal transduction and growth control; Belongs to the protein-tyrosine phosphatase family. Receptor class 2B subfamily
Crppa	-0.199821	0.0118542	D-ribitol-5-phosphate cytidylyltransferase; Cytidylyltransferase required for protein O-linked mannosylation. Catalyzes the formation of CDP-ribitol nucleotide sugar from D-ribitol 5-phosphate. CDP-ribitol is a substrate of FKTN during the biosynthesis of the phosphorylated O-mannosyl trisaccharide (N-acetylgalactosamine-beta-3-N-acetylglucosamine- beta-4-(phosphate-6-)mannose), a carbohydrate st…
Polr3e	-0.19959	0.00186986	Polymerase (rna) iii (dna directed) polypeptide e; DNA-directed RNA polymerase III subunit RPC5; DNA-dependent RNA polymerase catalyzes the transcription of DNA into RNA using the four ribonucleoside triphosphates as substrates. Specific periphjeric component of RNA polymerase III which synthesizes small RNAs, such as 5S rRNA and tRNAs. Essential for efficient transcription from both the type 2 V…
Rtkn2	-0.19753	0.00804273	Rhotekin-2; May play an important role in lymphopoiesis
Hsp90ab1	-0.193569	0.00179948	Heat shock protein 90 alpha (cytosolic), class b member 1; Heat shock protein HSP 90-beta; Molecular chaperone that promotes the maturation, structural maintenance and proper regulation of specific target proteins involved for instance in cell cycle control and signal transduction. Undergoes a functional cycle that is linked to its ATPase activity. This cycle probably induces conformational chang…
Zfp365	-0.190199	0.0643655	Zinc finger protein 365; Protein ZNF365; Contributes to genomic stability by preventing telomere dysfunction. Involved in the morphogenesis of basket cells in the somatosensory cortex during embryogenesis. Involved in the positive regulation of oligodendrocyte differentiation during postnatal growth. Involved in dendritic arborization, morphogenesis of spine density dendrite, and establishment of…
Epb41l4b	-0.19007	0.0912376	Erythrocyte membrane protein band 4.1 like 4b; Band 4.1-like protein 4B; Up-regulates the activity of the Rho guanine nucleotide exchange factor ARHGEF18. Involved in the regulation of the circumferential actomyosin belt in epithelial cells. Promotes cellular adhesion, migration and motility in vitro and may play a role in wound healing (By similarity). May have a role in mediating cytoskeletal c…
Fam171b	-0.186179	0.0829261	Protein FAM171B; Family with sequence similarity 171, member B; Belongs to the FAM171 family
Chn2	-0.183869	0.0594416	Beta-chimaerin; GTPase-activating protein for p21-rac
D1Ertd622e	-0.180851	0.00334882	UNC119-binding protein C5orf30 homolog; Probably plays a role in trafficking of proteins via its interaction with UNC119 and UNC119B cargo adapters: may help the release of UNC119 and UNC119B cargo or the recycling of UNC119 and UNC119B. May play a role in ciliary membrane localization via its interaction with UNC119B and protein transport into photoreceptor cells (By similarity)
Bbs9	-0.180171	0.0323571	Bardet-biedl syndrome 9 (human); Protein PTHB1; The BBSome complex is thought to function as a coat complex required for sorting of specific membrane proteins to the primary cilia. The BBSome complex is required for ciliogenesis but is dispensable for centriolar satellite function. This ciliogenic function is mediated in part by the Rab8 GDP/GTP exchange factor, which localizes to the basal body …
Spock3	-0.178727	0.0387438	Sparc/osteonectin, cwcv and kazal-like domains proteoglycan (testican); Testican-3; May participate in diverse steps of neurogenesis. Inhibits the processing of pro-matrix metalloproteinase 2 (MMP-2) by MT1-MMP and MT3-MMP. May interfere with tumor invasion (By similarity)
Cd81	-0.172816	0.000461159	CD81 antigen; May play an important role in the regulation of lymphoma cell growth. May be involved in the acrosome reaction; Belongs to the tetraspanin (TM4SF) family
Ick	-0.171801	0.0519976	Serine/threonine-protein kinase ICK; Has an essential role in ciliogenesis, particularly in neuronal and retinal progenitor cells. Phosphorylates KIF3A. Involved in the control of ciliary length. Regulates the ciliary localization of SHH pathway components as well as the localization of IFT components at ciliary tips. May play a role in cardiac development (By similarity). Regulates intraflagella…
Zdhhc14	-0.171595	6.70494e-05	Probable palmitoyltransferase ZDHHC14; Zinc finger, DHHC domain containing 14; Belongs to the DHHC palmitoyltransferase family. ERF2/ZDHHC9 subfamily
Cdk5rap2	-0.171511	0.0305287	CDK5 regulatory subunit-associated protein 2; Potential regulator of CDK5 activity via its interaction with CDK5R1. Involved in regulation of mitotic spindle orientation (By similarity). Negative regulator of centriole disengagement (licensing) which maintains centriole engagement and cohesion. Involved in regulation of mitotic spindle orientation and brain development. Regulates centrosomal matu…
Pcdh9	-0.164553	5.60049e-38	Protocadherin delta 1; Protocadherin 9
Mtmr2	-0.163896	0.00438743	Myotubularin-related protein 2; Phosphatase that acts on lipids with a phosphoinositol headgroup. Has phosphatase activity towards phosphatidylinositol 3-phosphate and phosphatidylinositol 3,5-bisphosphate. Binds phosphatidylinositol 4-phosphate, phosphatidylinositol 5- phosphate, phosphatidylinositol 3,5-bisphosphate and phosphatidylinositol 3,4,5-trisphosphate; Belongs to the protein-tyrosine p…
Psd3	-0.162854	0.00672624	PH and SEC7 domain-containing protein 3; Guanine nucleotide exchange factor for ARF6
Itm2b	-0.160623	0.0131966	Integral membrane protein 2B; Plays a regulatory role in the processing of the amyloid-beta A4 precursor protein (APP) and acts as an inhibitor of the amyloid-beta peptide aggregation and fibrils deposition. Plays a role in the induction of neurite outgrowth. Functions as a protease inhibitor by blocking access of secretases to APP cleavage sites (By similarity); Belongs to the ITM2 family
Erbb4	-0.157917	7.83357e-07	Receptor tyrosine-protein kinase erbB-4; Tyrosine-protein kinase that plays an essential role as cell surface receptor for neuregulins and EGF family members and regulates development of the heart, the central nervous system and the mammary gland, gene transcription, cell proliferation, differentiation, migration and apoptosis. Required for normal cardiac muscle differentiation during embryonic d…
Adamtsl1	-0.157323	0.0611243	Adamts-like protein 1; ADAMTS-like 1
Tmeff1	-0.157161	0.0912366	Transmembrane protein with egf-like and two follistatin-like domains 1; Tomoregulin-1; May inhibit NODAL and BMP signaling during neural patterning; Belongs to the tomoregulin family
Ptn	-0.154907	0.0476546	Pleiotrophin; Secreted growth factor that induces neurite outgrowth and which is mitogenic for fibroblasts, epithelial, and endothelial cells. Binds anaplastic lymphoma kinase (ALK) which induces MAPK pathway activation, an important step in the anti- apoptotic signaling of PTN and regulation of cell proliferation. Binds to cell-surface target proteins via their chondroitin sulfate groups. Down-r…
Pex5l	-0.150105	7.78179e-10	Peroxisomal biogenesis factor 5-like; PEX5-related protein; Accessory subunit of hyperpolarization-activated cyclic nucleotide-gated (HCN) channels, regulating their cell-surface expression and cyclic nucleotide dependence; Belongs to the peroxisomal targeting signal receptor family
Plxnb3	-0.14931	0.0521237	Plexin-B3; Receptor for SEMA5A that plays a role in axon guidance, invasive growth and cell migration. Stimulates neurite outgrowth and mediates Ca(2+)/Mg(2+)-dependent cell aggregation. In glioma cells, SEMA5A stimulation of PLXNB3 results in the disassembly of F-actin stress fibers, disruption of focal adhesions and cellular collapse as well as inhibition of cell migration and invasion through …
Eif2s3y	-0.148928	0.0496655	Eukaryotic translation initiation factor 2 subunit 3, Y-linked; As a subunit of eukaryotic initiation factor 2 (eIF2), involved in the early steps of protein synthesis. In the presence of GTP, eIF2 forms a ternary complex with initiator tRNA Met-tRNAi and then recruits the 40S ribosomal complex, a step that determines the rate of protein translation. This step is followed by mRNA binding to form …
Sik3	-0.146169	2.90859e-05	Serine/threonine-protein kinase SIK3; SIK family kinase 3
Mbp	-0.143403	6.61405e-14	Myelin basic protein; The classic group of MBP isoforms (isoform 4-isoform 13) are with PLP the most abundant protein components of the myelin membrane in the CNS. They have a role in both its formation and stabilization. The non-classic group of MBP isoforms (isoform 1- isoform 3/Golli-MBPs) may preferentially have a role in the early developing brain long before myelination, maybe as components…
Trim2	-0.140932	0.0099425	Tripartite motif-containing protein 2/3; Tripartite motif-containing protein 2; UBE2D1-dependent E3 ubiquitin-protein ligase that mediates the ubiquitination of NEFL and of phosphorylated BCL2L11. Plays a neuroprotective function. May play a role in neuronal rapid ischemic tolerance
Ankrd28	-0.140293	0.00530111	Serine/threonine-protein phosphatase 6 regulatory ankyrin repeat subunit A; Putative regulatory subunit of protein phosphatase 6 (PP6) that may be involved in the recognition of phosphoprotein substrates. Involved in the PP6-mediated dephosphorylation of NFKBIE opposing its degradation in response to TNF-alpha. Selectively inhibits the phosphatase activity of PPP1C. Targets PPP1C to modulate HNRP…
Tmtc2	-0.137468	0.0505816	Transmembrane and tetratricopeptide repeat containing 2; Belongs to the TMTC family
Dst	-0.130731	0.0168333	Dystonin; Cytoskeletal linker protein. Acts as an integrator of intermediate filaments, actin and microtubule cytoskeleton networks. Required for anchoring either intermediate filaments to the actin cytoskeleton in neural and muscle cells or keratin- containing intermediate filaments to hemidesmosomes in epithelial cells. The proteins may self-aggregate to form filaments or a two- dimensional mes…
Plp1	-0.122419	7.76448e-06	Myelin proteolipid protein; This is the major myelin protein from the central nervous system. It plays an important role in the formation or maintenance of the multilamellar structure of myelin; Belongs to the myelin proteolipid protein family
Pard3	-0.115627	0.0785707	Par-3 family cell polarity regulator; Partitioning defective 3 homolog; Adapter protein involved in asymmetrical cell division and cell polarization processes (By similarity). Seems to play a central role in the formation of epithelial tight junctions (By similarity). Targets the phosphatase PTEN to cell junctions (By similarity). Association with PARD6B may prevent the interaction of PARD3 with …
Grik2	-0.105666	0.0851014	Glutamate receptor, ionotropic, kainate 2 (beta 2); Glutamate receptor ionotropic, kainate 2; Ionotropic glutamate receptor. L-glutamate acts as an excitatory neurotransmitter at many synapses in the central nervous system. Binding of the excitatory neurotransmitter L- glutamate induces a conformation change, leading to the opening of the cation channel, and thereby converts the chemical signal t…
Phlpp1	-0.103324	4.66024e-05	PH domain leucine-rich repeat-containing protein phosphatase 1; Protein phosphatase involved in regulation of Akt and PKC signaling. Mediates dephosphorylation in the C-terminal domain hydrophobic motif of members of the AGC Ser/Thr protein kinase family; specifically acts on 'Ser-473' of AKT2 and AKT3, 'Ser-660' of PRKCB and 'Ser-657' of PRKCA (By similarity). Isoform 2 seems to have a major rol…
Plxdc2	-0.0961862	0.0314152	Plexin domain-containing protein 2; May play a role in tumor angiogenesis; Belongs to the plexin family
Nkain2	-0.0957359	4.24317e-15	Sodium/potassium-transporting ATPase subunit beta-1-interacting protein 2; Na+/K+ transporting ATPase interacting 2; Belongs to the NKAIN family
Slc24a2	-0.0730831	0.00102111	Solute carrier family 24 (sodium/potassium/calcium exchanger), member 2; Belongs to the Ca(2+):cation antiporter (CaCA) (TC 2.A.19) family
Magi2	-0.072938	0.000825781	Membrane-associated guanylate kinase, WW and PDZ domain-containing protein 2; Seems to act as scaffold molecule at synaptic junctions by assembling neurotransmitter receptors and cell adhesion proteins. Plays a role in nerve growth factor (NGF)-induced recruitment of RAPGEF2 to late endosomes and neurite outgrowth. May play a role in regulating activin-mediated signaling in neuronal cells. Enhanc…

## Sheet: Micro upregulated genes
MICROGLIA- UPREGULATED GENES (19)
Gene symbol	log Fold change(KO-WT)	Adjusted p-value	Description
Zbtb16	0.485077	0.000320649	Zinc finger and btb domain-containing protein 16; Zinc finger and BTB domain containing 16
Mdga2	0.289737	0.000183953	MAM domain-containing glycosylphosphatidylinositol anchor protein 2; May be involved in cell-cell interactions
Ptprd	0.28876	2.01694e-26	Receptor-type tyrosine-protein phosphatase delta; Can bidirectionally induce pre- and post-synaptic differentiation of neurons by mediating interaction with IL1RAP and IL1RAPL1 trans-synaptically. Involved in pre-synaptic differentiation through interaction with SLITRK2; Belongs to the protein-tyrosine phosphatase family. Receptor class 2A subfamily
Nrg3	0.286372	2.40958e-15	Pro-neuregulin-3, membrane-bound isoform; Direct ligand for the ERBB4 tyrosine kinase receptor. Binding results in ligand-stimulated tyrosine phosphorylation and activation of the receptor. Does not bind to the EGF receptor, ERBB2 or ERBB3 receptors; Belongs to the neuregulin family
Gria2	0.270203	0.000337514	Glutamate receptor, ionotropic, ampa2 (alpha 2); Receptor for glutamate that functions as ligand-gated ion channel in the central nervous system and plays an important role in excitatory synaptic transmission. L-glutamate acts as an excitatory neurotransmitter at many synapses in the central nervous system. Binding of the excitatory neurotransmitter L-glutamate induces a conformation change, lead…
Lrrtm4	0.267281	2.3532e-07	Leucine-rich repeat transmembrane neuronal protein 4; May play a role in the development and maintenance of the vertebrate nervous system. Exhibits strong synaptogenic activity, restricted to excitatory presynaptic differentiation (By similarity)
Kcnd2	0.248948	9.20077e-05	Potassium voltage-gated channel subfamily D member 2; Voltage-gated potassium channel that mediates transmembrane potassium transport in excitable membranes, primarily in the brain, but also in rodent heart. Mediates the major part of the dendritic A-type current I(SA) in brain neurons. This current is activated at membrane potentials that are below the threshold for action potentials. It regulat…
Cdh12	0.24402	0.00345469	Cadherin-12; Cadherins are calcium-dependent cell adhesion proteins. They preferentially interact with themselves in a homophilic manner in connecting cells; cadherins may thus contribute to the sorting of heterogeneous cell types (By similarity)
Kcnip4	0.240406	2.95651e-14	Kv channel-interacting protein 4; Regulatory subunit of Kv4/D (Shal)-type voltage-gated rapidly inactivating A-type potassium channels, such as KCND2/Kv4.2 and KCND3/Kv4.3. Modulates channel expression at the cell membrane, gating characteristics, inactivation kinetics and rate of recovery from inactivation in a calcium-dependent and isoform-specific manner; Belongs to the recoverin family
Sgcz	0.232803	0.00304768	Zeta-sarcoglycan; Component of the sarcoglycan complex, a subcomplex of the dystrophin-glycoprotein complex which forms a link between the F-actin cytoskeleton and the extracellular matrix. May play a role in the maintenance of striated muscle membrane stability
Cntnap2	0.231869	0.00151897	Contactin-associated protein-like 2; Required, with CNTNAP1, for radial and longitudinal organization of myelinated axons. Plays a role in the formation of functional distinct domains critical for saltatory conduction of nerve impulses in myelinated nerve fibers. Demarcates the juxtaparanodal region of the axo-glial junction (Probable)
Fgf14	0.225566	2.80977e-05	Fibroblast growth factor 14; Probably involved in nervous system development and function
Lrrc4c	0.224012	4.59206e-06	Leucine-rich repeat-containing protein 4C; May promote neurite outgrowth of developing thalamic neurons
Il1rapl1	0.197663	0.000596985	Interleukin 1 receptor accessory protein-like 1; May regulate secretion and presynaptic differentiation through inhibition of the activity of N-type voltage-gated calcium channel. May activate the MAP kinase JNK (By similarity). Plays a role in neurite outgrowth (By similarity). During dendritic spine formation can bidirectionally induce pre- and post-synaptic differentiation of neurons by trans-…
Dpp10	0.184103	1.95199e-06	Inactive dipeptidyl peptidase 10; Promotes cell surface expression of the potassium channel KCND2. Modulates the activity and gating characteristics of the potassium channel KCND2. Has no dipeptidyl aminopeptidase activity (Probable)
Tenm2	0.176608	0.0414402	Teneurin transmembrane protein 2; Involved in neural development, regulating the establishment of proper connectivity within the nervous system. Acts as a ligand of the ADGRL1 receptor. Promotes the formation of filopodia and enlarged growth cone in neuronal cells. Mediates axon guidance and homophilic and heterophilic cell-cell adhesion. May function as a cellular signal transducer (By similarit…
Nrxn1	0.170177	0.000267447	Neurexin-1-beta; Neuronal cell surface protein that may be involved in cell recognition and cell adhesion by forming intracellular junctions through binding to neuroligins. May play a role in formation or maintenance of synaptic junctions. May mediate intracellular signaling. May play a role in angiogenesis (By similarity); Belongs to the neurexin family
Csmd1	0.167238	0.00711514	Cub and sushi domain-containing protein 1; CUB and Sushi multiple domains 1; Belongs to the CSMD family
Ccnd3	0.12449	0.0920444	G1/S-specific cyclin-D3; Regulatory component of the cyclin D3-CDK4 (DC) complex that phosphorylates and inhibits members of the retinoblastoma (RB) protein family including RB1 and regulates the cell-cycle during G(1)/S transition. Phosphorylation of RB1 allows dissociation of the transcription factor E2F from the RB/E2F complex and the subsequent transcription of E2F target genes which are resp…

## Sheet: Micro downregulated genes
MICROGLIA- DOWNREGULATED GENES (4)
Gene symbol	log Fold change(KO-WT)	Adjusted p-value	Description
Cst3	-0.403925	3.67182e-07	Cystatin-C; As an inhibitor of cysteine proteinases, this protein is thought to serve an important physiological role as a local regulator of this enzyme activity
Lysmd4	-0.275003	0.00113939	Lysm and putative peptidoglycan-binding domain-containing protein 4; LysM, putative peptidoglycan-binding, domain containing 4
Slc9a9	-0.218812	0.00161987	Solute carrier family 9 (sodium/hydrogen exchanger), member 9; Sodium/hydrogen exchanger 9; May act in electroneutral exchange of protons for Na(+) across membranes. Involved in the effusion of Golgi luminal H(+) in exchange for cytosolic cations. Involved in organelle ion homeostasis by contributing to the maintenance of the unique acidic pH values of the Golgi and post-Golgi compartments in the…
Nav2	-0.201783	2.37778e-08	Neuron navigator 2
