# Supplementary material for: Cell-specific vulnerability to metabolic failure: the crucial role of parvalbumin expressing neurons in creatine transporter deficiency
Source: Acta Neuropathol Commun. 2023 Mar 7;11:34. doi: 10.1186/s40478-023-01533-w (PMC9990224; doi:10.1186/s40478-023-01533-w)
Supplement: Supplementary file 10 — Additional file 10: Table S9. Gene Ontology analysis for biological process for up- and downregulated genes in major sn-RNAseq clusters. [file 40478_2023_1533_MOESM10_ESM.xlsx]

## Sheet: Excitatory upregulated genes
Table S9. Gene Ontology analysis for biological process for up- and downregulated genes in major sn-RNAseq clusters
EXCITATORY- UPREGULATED GENES
Enrichment FDR	nGenes	Pathway Genes	Fold Enrichment	Pathway	URL	Genes
1.11259e-08	17	178	7.9172	Signal release from synapse	http://amigo.geneontology.org/amigo/term/GO:0099643	Braf Grik5 Cacnb4 Cadps2 Nf1 Stxbp5l Prkn Nrxn1 Syt7 Apba2 Syp Syn1 Prkce Prkcb Cadps Ntrk2 Syn3
2.32751e-09	20	232	7.14636	Neurotransmitter transport	http://amigo.geneontology.org/amigo/term/GO:0006836	Braf Grik5 Cacnb4 Cadps2 Slc6a15 Nf1 Stxbp5l Prkn Nrxn1 Syt7 Slc6a17 Apba2 Syp Gpm6b Syn1 Prkce Prkcb Cadps Ntrk2 Syn3
1.05674e-08	21	287	6.06569	Dendrite development	http://amigo.geneontology.org/amigo/term/GO:0016358	Tiam1 Ptprs Pten Csmd3 Spire1 Farp1 Srgap2 Grin1 Dclk1 Ptprd Dcx Arhgap44 Eef2k Cpeb3 Pacsin1 Hecw2 Dscam Phactr1 Ntrk2 Rapgef2 Fat3
2.18259e-11	31	492	5.22323	Modulation of chemical synaptic transmission	http://amigo.geneontology.org/amigo/term/GO:0050804	Braf Grik5 Ptprs Pten Cacnb4 Mapt Gria1 Nf1 Stxbp5l Prkn Nrxn1 Syt7 Dnm1 Grin1 Ptprd Kras Apba2 Syp Pde4a Rasgrf1 Phf24 Syn1 Plcl2 Cpeb3 Nrg3 Prkce Lrrc4c Prkcb Ntrk2 Ptk2b Rapgef2
2.18259e-11	31	493	5.21264	Reg. of trans-synaptic signaling	http://amigo.geneontology.org/amigo/term/GO:0099177	Braf Grik5 Ptprs Pten Cacnb4 Mapt Gria1 Nf1 Stxbp5l Prkn Nrxn1 Syt7 Dnm1 Grin1 Ptprd Kras Apba2 Syp Pde4a Rasgrf1 Phf24 Syn1 Plcl2 Cpeb3 Nrg3 Prkce Lrrc4c Prkcb Ntrk2 Ptk2b Rapgef2
6.52744e-09	27	472	4.74203	Synapse organization	http://amigo.geneontology.org/amigo/term/GO:0050808	Tiam1 Ptprs Pten Cacnb4 Mapt Nrxn1 Slit1 Farp1 Cnksr2 Grin1 Ptprd Cabp1 Gpm6a Camkv Arhgap44 Gabrb3 Setd5 Mdga2 Eef2k Syn1 Frmpd4 Dscam Lrrc4c Mapk14 Ntrk2 Sez6l Ank3
9.71023e-13	40	707	4.69011	Trans-synaptic signaling	http://amigo.geneontology.org/amigo/term/GO:0099537	Braf Grik5 Ptprs Pten Cacnb4 Cadps2 Mapt Gria1 Nf1 Shc3 Fgf12 Stxbp5l Prkn Nrxn1 Syt7 Farp1 Dnm1 Grin1 Ptprd Kras Apba2 Syp Pde4a Rasgrf1 Gabrb3 Phf24 Syn1 Plcl2 Cpeb3 Nrg3 Prkce Lrrc4c Prkcb Cadps Ntrk2 Ptk2b Syn3 Ext1 Rapgef2 Kif1b
9.86323e-13	39	699	4.6252	Anterograde trans-synaptic signaling	http://amigo.geneontology.org/amigo/term/GO:0098916	Braf Grik5 Ptprs Pten Cacnb4 Cadps2 Mapt Gria1 Nf1 Shc3 Fgf12 Stxbp5l Prkn Nrxn1 Syt7 Dnm1 Grin1 Ptprd Kras Apba2 Syp Pde4a Rasgrf1 Gabrb3 Phf24 Syn1 Plcl2 Cpeb3 Nrg3 Prkce Lrrc4c Prkcb Cadps Ntrk2 Ptk2b Syn3 Ext1 Rapgef2 Kif1b
9.86323e-13	39	699	4.6252	Chemical synaptic transmission	http://amigo.geneontology.org/amigo/term/GO:0007268	Braf Grik5 Ptprs Pten Cacnb4 Cadps2 Mapt Gria1 Nf1 Shc3 Fgf12 Stxbp5l Prkn Nrxn1 Syt7 Dnm1 Grin1 Ptprd Kras Apba2 Syp Pde4a Rasgrf1 Gabrb3 Phf24 Syn1 Plcl2 Cpeb3 Nrg3 Prkce Lrrc4c Prkcb Cadps Ntrk2 Ptk2b Syn3 Ext1 Rapgef2 Kif1b
9.86323e-13	40	738	4.4931	Synaptic signaling	http://amigo.geneontology.org/amigo/term/GO:0099536	Braf Grik5 Ptprs Pten Cacnb4 Cadps2 Mapt Gria1 Nf1 Shc3 Fgf12 Stxbp5l Prkn Nrxn1 Syt7 Farp1 Dnm1 Grin1 Ptprd Kras Apba2 Syp Pde4a Rasgrf1 Gabrb3 Phf24 Syn1 Plcl2 Cpeb3 Nrg3 Prkce Lrrc4c Prkcb Cadps Ntrk2 Ptk2b Syn3 Ext1 Rapgef2 Kif1b
5.88065e-09	32	656	4.04379	Neuron projection morphogenesis	http://amigo.geneontology.org/amigo/term/GO:0048812	Braf Tiam1 Ptprs Pten Pitpna Mapt Prkn Slit1 Ablim1 Farp1 Srgap2 Grin1 Dclk1 Ptprd Epha10 Dcx Gpm6a Slit2 Arhgap44 Eef2k Pacsin1 Hecw2 Dmd Dscam Lrrc4c Robo2 Rnf157 Phactr1 Ntrk2 Ext1 Rapgef2 Ank3
3.50483e-10	36	739	4.03832	Cell junction organization	http://amigo.geneontology.org/amigo/term/GO:0034330	Ccm2 Tiam1 Tek Ptprs Pten Cacnb4 Mapt Nrxn1 Slit1 Ptprj Farp1 Cnksr2 Grin1 Ptprd Cabp1 Gpm6b Gpm6a Ank2 Camkv Arhgap44 Gabrb3 Setd5 Mdga2 Eef2k Syn1 Cdh12 Frmpd4 Dscam Lrrc4c Mapk14 Ntrk2 Sez6l Ptk2b Ext1 Rapgef2 Ank3
8.86664e-09	32	670	3.95929	Plasma membrane bounded cell projection morphogenesis	http://amigo.geneontology.org/amigo/term/GO:0120039	Braf Tiam1 Ptprs Pten Pitpna Mapt Prkn Slit1 Ablim1 Farp1 Srgap2 Grin1 Dclk1 Ptprd Epha10 Dcx Gpm6a Slit2 Arhgap44 Eef2k Pacsin1 Hecw2 Dmd Dscam Lrrc4c Robo2 Rnf157 Phactr1 Ntrk2 Ext1 Rapgef2 Ank3
9.68761e-09	32	675	3.92997	Cell projection morphogenesis	http://amigo.geneontology.org/amigo/term/GO:0048858	Braf Tiam1 Ptprs Pten Pitpna Mapt Prkn Slit1 Ablim1 Farp1 Srgap2 Grin1 Dclk1 Ptprd Epha10 Dcx Gpm6a Slit2 Arhgap44 Eef2k Pacsin1 Hecw2 Dmd Dscam Lrrc4c Robo2 Rnf157 Phactr1 Ntrk2 Ext1 Rapgef2 Ank3
9.68761e-09	33	716	3.82071	Behavior	http://amigo.geneontology.org/amigo/term/GO:0007610	Braf Pten Cacnb4 Mapt Gria1 Ncoa1 Nf1 Shc3 Nr1d2 Oxr1 Fgf12 Prkn Pja2 Nrxn1 Spire1 Gnaq Strbp Grin1 Cntfr Foxp2 Kras Apba2 Gabrb3 Cpeb3 Tafa2 Prkce Dscam Nav2 Ntrk2 Sez6l Kcnd2 Csmd1 Ext1
5.07707e-12	47	1064	3.66184	Neuron projection development	http://amigo.geneontology.org/amigo/term/GO:0031175	Braf Tiam1 Runx1t1 Ptprs Pten Atxn10 Pitpna Mapt Nf1 Clmn Csmd3 Prkn Nrxn1 Spire1 Slit1 Ablim1 Farp1 Srgap2 Grin1 Stmn3 Dclk1 Ptprd Epha10 Dcx Gpm6b Gpm6a Slit2 Rasgrf1 Arhgap44 Eef2k Ripor2 Cpeb3 Pacsin1 Hecw2 Dmd Dscam Lrrc4c Robo2 Rnf157 Phactr1 Ntrk2 Fut9 Ptk2b Ext1 Rapgef2 Ank3 Fat3
9.71023e-13	52	1206	3.57436	Neuron development	http://amigo.geneontology.org/amigo/term/GO:0048666	Braf Tiam1 Runx1t1 Ptprs Pten Atxn10 Pitpna Mapt Nf1 Clmn Hcn1 Csmd3 Prkn Nrxn1 Spire1 Gnaq Slit1 Ablim1 Farp1 Srgap2 Grin1 Stmn3 Dclk1 Ptprd Epha10 Dcx Gpm6b Gpm6a Slit2 Rasgrf1 Arhgap44 Gabrb3 Eef2k Ripor2 Syn1 Cpeb3 Pacsin1 Hecw2 Dmd Dscam Lrrc4c Robo2 Rnf157 Phactr1 Ntrk2 Fut9 Ptk2b Ext1 Rapgef2 Srrm4 Ank3 Fat3
1.5593e-11	55	1470	3.10162	Neuron differentiation	http://amigo.geneontology.org/amigo/term/GO:0030182	Braf Tiam1 Jag2 Runx1t1 Ptprs Pten Atxn10 Pitpna Mapt Ncoa1 Nf1 Clmn Hcn1 Csmd3 Prkn Nrxn1 Spire1 Gnaq Slit1 Ablim1 Farp1 Srgap2 Grin1 Stmn3 Dclk1 Ptprd Epha10 Dcx Gpm6b Gpm6a Slit2 Rasgrf1 Arhgap44 Gabrb3 Eef2k Ripor2 Syn1 Cpeb3 Pacsin1 Hecw2 Dmd Dscam Lrrc4c Robo2 Rnf157 Tcf4 Phactr1 Ntrk2 Fut9 Ptk2b Ext1 Rapgef2 Srrm4 Ank3 Fat3
6.54085e-12	59	1627	3.00613	Generation of neurons	http://amigo.geneontology.org/amigo/term/GO:0048699	Braf Tiam1 Jag2 Runx1t1 Ptprs Pten Atxn10 Pitpna Mapt Ncoa1 Nf1 Clmn Hcn1 Csmd3 Prkn Nrxn1 Spire1 Gnaq Slit1 Ablim1 Farp1 Srgap2 Grin1 Stmn3 Dclk1 Ptprd Epha10 Dcx Gpm6b Gpm6a Slit2 Rasgrf1 Arhgap44 Gabrb3 Mdga2 Eef2k Ripor2 Syn1 Cpeb3 Pacsin1 Zfp609 Nrg3 Hecw2 Dmd Sorl1 Dscam Lrrc4c Robo2 Rnf157 Tcf4 Phactr1 Ntrk2 Fut9 Ptk2b Ext1 Rapgef2 Srrm4 Ank3 Fat3
9.71023e-13	64	1765	3.00592	Neurogenesis	http://amigo.geneontology.org/amigo/term/GO:0022008	Braf Tiam1 Jag2 Runx1t1 Ptprs Pten Atxn10 Pitpna Mapt Nav3 Ncoa1 Nf1 Clmn Hcn1 Csmd3 Prkn Nrxn1 Spire1 Gnaq Slit1 Ablim1 Farp1 Srgap2 Grin1 Stmn3 Dclk1 Ptprd Epha10 Kras Dcx Gpm6b Gpm6a Slit2 Rasgrf1 Arhgap44 Gabrb3 Mdga2 Eef2k Ripor2 Sun1 Syn1 Cpeb3 Pacsin1 Zfp609 Nrg3 Hecw2 Bmerb1 Dmd Sorl1 Dscam Lrrc4c Nav2 Robo2 Rnf157 Tcf4 Phactr1 Ntrk2 Fut9 Ptk2b Ext1 Rapgef2 Srrm4 Ank3 Fat3

## Sheet: Excitatory downregulated genes
EXCITATORY- DOWNREGULATED GENES
Enrichment FDR	nGenes	Pathway Genes	Fold Enrichment	Pathway	URL	Genes
3.46905e-14	66	603	3.19809	Cell morphogenesis involved in neuron differentiation	http://amigo.geneontology.org/amigo/term/GO:0048667	Cdh4 Adarb1 Wdpcp Nrcam Myh10 Nin Hsp90aa1 Sdc2 Ptk2 Alcam Robo1 Hsp90ab1 Mapk8ip3 Nrp1 Raph1 Epha4 Olfm1 Sema6d Dhx36 Sema4a Ppp3ca Epha7 Elavl4 Dock7 Actb Auts2 Foxp1 Atp2b2 Atg7 Prmt3 Chrna7 Cdkl5 Cdh11 Trpc6 Nectin1 Robo3 Cck Ppp1r9a Mycbp2 Slitrk5 Adgrb3 Atp7a Cacna1a Fstl4 Dnm3 Sipa1l1 Crppa Rtn4rl1 Efna5 Pls1 Lgr4 Flrt3 Sema5b Pcdh15 Ep300 Slit3 Col25a1 Ntrk3 Unc5c Kif13b Dcc Btbd3 Cntn4 B…
7.29584e-10	48	445	3.15171	Axonogenesis	http://amigo.geneontology.org/amigo/term/GO:0007409	Cdh4 Adarb1 Nrcam Myh10 Nin Hsp90aa1 Ptk2 Alcam Robo1 Hsp90ab1 Mapk8ip3 Nrp1 Raph1 Epha4 Olfm1 Sema6d Sema4a Epha7 Dock7 Actb Auts2 Foxp1 Atg7 Cdkl5 Cdh11 Nectin1 Robo3 Cck Mycbp2 Slitrk5 Cacna1a Fstl4 Sipa1l1 Crppa Rtn4rl1 Efna5 Lgr4 Flrt3 Sema5b Ep300 Slit3 Col25a1 Ntrk3 Unc5c Kif13b Dcc Cntn4 Slitrk1
1.99074e-14	70	656	3.11788	Neuron projection morphogenesis	http://amigo.geneontology.org/amigo/term/GO:0048812	Cdh4 Ubb Adarb1 Nrcam Myh10 Nin Hsp90aa1 Sdc2 Ptk2 Alcam Robo1 Hsp90ab1 Cpne5 Epb41l3 Mapk8ip3 Nrp1 Raph1 Epha4 Olfm1 Sema6d Dhx36 Sema4a Ppp3ca Epha7 Elavl4 Dock7 Actb Auts2 Foxp1 Atg7 Prmt3 Chrna7 Cdkl5 Cdh11 Trpc6 Nectin1 Robo3 Cck Ppp1r9a Mycbp2 Slitrk5 Adgrb3 Atp7a Cacna1a Grip1 Fstl4 Smurf1 Dnm3 Sipa1l1 Tmem108 Crppa Rtn4rl1 Efna5 Lgr4 Flrt3 Sema5b Lifr Ep300 Slit3 Syt17 Col25a1 Ntrk3 Unc5c…
9.20949e-15	72	675	3.11669	Cell projection morphogenesis	http://amigo.geneontology.org/amigo/term/GO:0048858	Cdh4 Pacsin2 Ubb Adarb1 Nrcam Myh10 Nin Hsp90aa1 Sdc2 Ptk2 Alcam Robo1 Hsp90ab1 Cpne5 Epb41l3 Mapk8ip3 Nrp1 Raph1 Epha4 Olfm1 Sema6d Dhx36 Sema4a Ppp3ca Epha7 Elavl4 Dock7 Actb Auts2 Foxp1 Atg7 Prmt3 Chrna7 Cdkl5 Cdh11 Trpc6 Nectin1 Robo3 Cck Ppp1r9a Mycbp2 Slitrk5 Adgrb3 Atp7a Snx2 Cacna1a Grip1 Fstl4 Smurf1 Dnm3 Sipa1l1 Tmem108 Crppa Rtn4rl1 Efna5 Lgr4 Flrt3 Sema5b Lifr Ep300 Slit3 Syt17 Col25a…
1.55705e-10	52	488	3.1135	Axon development	http://amigo.geneontology.org/amigo/term/GO:0061564	Cdh4 Adarb1 Kremen1 Nrcam Myh10 Nin Hsp90aa1 Ptk2 Alcam Ncam2 Robo1 Hsp90ab1 Mapk8ip3 Nrp1 Raph1 Epha4 Olfm1 Sema6d Sema4a Epha7 Dock7 Actb Auts2 Foxp1 Atg7 Cdkl5 Plp1 Cdh11 Nectin1 Robo3 Cck Mycbp2 Slitrk5 Cacna1a Fstl4 Crtac1 Sipa1l1 Crppa Rtn4rl1 Efna5 Lgr4 Flrt3 Sema5b Ep300 Slit3 Col25a1 Ntrk3 Unc5c Kif13b Dcc Cntn4 Slitrk1
1.92572e-14	71	670	3.09634	Plasma membrane bounded cell projection morphogenesis	http://amigo.geneontology.org/amigo/term/GO:0120039	Cdh4 Ubb Adarb1 Nrcam Myh10 Nin Hsp90aa1 Sdc2 Ptk2 Alcam Robo1 Hsp90ab1 Cpne5 Epb41l3 Mapk8ip3 Nrp1 Raph1 Epha4 Olfm1 Sema6d Dhx36 Sema4a Ppp3ca Epha7 Elavl4 Dock7 Actb Auts2 Foxp1 Atg7 Prmt3 Chrna7 Cdkl5 Cdh11 Trpc6 Nectin1 Robo3 Cck Ppp1r9a Mycbp2 Slitrk5 Adgrb3 Atp7a Snx2 Cacna1a Grip1 Fstl4 Smurf1 Dnm3 Sipa1l1 Tmem108 Crppa Rtn4rl1 Efna5 Lgr4 Flrt3 Sema5b Lifr Ep300 Slit3 Syt17 Col25a1 Ntrk3 …
5.24253e-10	50	472	3.09523	Synapse organization	http://amigo.geneontology.org/amigo/term/GO:0050808	Gabra2 Actn1 Hspa8 Nrcam Asic2 Myh10 Ptk2 Ube2v2 Cdh9 Nrp1 Snca Epha4 Dhx36 Sema4a Epha7 Tmeff1 Unc13b Sparcl1 Actb Atp2b2 Prmt3 Chrna7 Cdkl5 Nectin1 Cadm1 Ppp1r9a Slitrk5 Adgrb3 Cacna1a Lrfn5 Dgkb Cdh8 Adgrl3 Sdk1 Clstn1 Dnm3 Erc2 Iqsec3 Sipa1l1 Tmem108 Efna5 Rapgef4 Lrrc4 Flrt3 Ptprt Cacnb2 Ntrk3 Sptbn2 Bhlhb9 Slitrk1
4.34343e-14	72	704	2.9883	Cell part morphogenesis	http://amigo.geneontology.org/amigo/term/GO:0032990	Cdh4 Pacsin2 Ubb Adarb1 Nrcam Myh10 Nin Hsp90aa1 Sdc2 Ptk2 Alcam Robo1 Hsp90ab1 Cpne5 Epb41l3 Mapk8ip3 Nrp1 Raph1 Epha4 Olfm1 Sema6d Dhx36 Sema4a Ppp3ca Epha7 Elavl4 Dock7 Actb Auts2 Foxp1 Atg7 Prmt3 Chrna7 Cdkl5 Cdh11 Trpc6 Nectin1 Robo3 Cck Ppp1r9a Mycbp2 Slitrk5 Adgrb3 Atp7a Snx2 Cacna1a Grip1 Fstl4 Smurf1 Dnm3 Sipa1l1 Tmem108 Crppa Rtn4rl1 Efna5 Lgr4 Flrt3 Sema5b Lifr Ep300 Slit3 Syt17 Col25a…
2.86975e-14	76	762	2.91423	Cell morphogenesis involved in differentiation	http://amigo.geneontology.org/amigo/term/GO:0000904	Cdh4 Arpc2 Actn1 Adarb1 Wdpcp Nrcam Myh10 Nin Ccdc88c Hsp90aa1 Sdc2 Myh9 Ptk2 Alcam Robo1 Hsp90ab1 Mapk8ip3 Flnb Nrp1 Raph1 Epha4 Itga8 Olfm1 Sema6d Dhx36 Sema4a Ppp3ca Epha7 Elavl4 Dock7 Rilpl1 Actb Auts2 Foxp1 Atp2b2 Atg7 Prmt3 Chrna7 Cdkl5 Cdh11 Trpc6 Nectin1 Robo3 Cck Ppp1r9a Mycbp2 Slitrk5 Adgrb3 Atp7a Cacna1a Hrh2 Fstl4 Dnm3 Sipa1l1 Crppa Rtn4rl1 Efna5 Pls1 Lgr4 Flrt3 Sema5b Pcdh15 Actn4 Ep…
5.26535e-14	77	792	2.84073	Cellular component morphogenesis	http://amigo.geneontology.org/amigo/term/GO:0032989	Cdh4 Pacsin2 Ubb Adarb1 Nrcam Prkar1a Myh10 Nin Mpp5 Hsp90aa1 Sdc2 Ptk2 Alcam Robo1 Hsp90ab1 Cpne5 Epb41l3 Mapk8ip3 Nrp1 Raph1 Epha4 Olfm1 Sema6d Dhx36 Sema4a Ppp3ca Epha7 Elavl4 Dock7 Actb Auts2 Foxp1 Atg7 Prmt3 Chrna7 Cdkl5 Cdh11 Trpc6 Nectin1 Robo3 Cck Ppp1r9a Mycbp2 Slitrk5 Adgrb3 Atp7a Snx2 Cacna1a Grip1 Fstl4 Fig4 Smurf1 Dnm3 Sipa1l1 Tmem108 Crppa Rtn4rl1 Tenm4 Efna5 Lgr4 Flrt3 Sema5b Lifr …
2.78688e-15	96	1064	2.6363	Neuron projection development	http://amigo.geneontology.org/amigo/term/GO:0031175	Cdh4 Prkd1 Ubb Adarb1 Kremen1 Nrcam Myh10 Nin Hsp90aa1 Sdc2 Ptk2 Alcam Ube2v2 Ncam2 Robo1 Hsp90ab1 Cpne5 Epb41l3 Mapk8ip3 Htr7 Nrp1 Raph1 Epha4 Olfm1 Hspa5 Sema6d Dhx36 Sema4a Ppp3ca Epha7 Elavl4 Dock7 Actb Auts2 Foxp1 Itpr1 Atp2b2 Atg7 Prmt3 Chrna7 Cdkl5 Plp1 Cdh11 Trpc6 Nectin1 Robo3 Cck Ccdc88a Ppp1r9a Mycbp2 Slitrk5 Adgrb3 Atp7a Cacna1a Grip1 Fstl4 Eef1a1 Fig4 Smurf1 Rap1gap2 Camk1d Sdk1 Dnm3…
8.56696e-10	63	701	2.62595	Reg. of plasma membrane bounded cell projection organization	http://amigo.geneontology.org/amigo/term/GO:0120035	Cdh4 Prkd1 Arpc2 Rala Wdpcp Kremen1 Nrcam Sh3yl1 Nin Hsp90aa1 Sdc2 Ptk2 Ube2v2 Robo1 Htr7 Nrp1 Epha4 Hspa5 Entr1 Sema6d Fxr1 Dhx36 Sema4a Ppp3ca Epha7 Elavl4 Auts2 Itpr1 Cdkl5 Trpc6 Ccdc88a Ppp1r9a Adgrb3 Atp7a Cacna1a Fstl4 P2ry12 Eef1a1 Ppp1r16b Atg5 Fig4 Rap1gap2 Camk1d Dnm3 Ulk4 Enc1 Sipa1l1 Rtn4rl1 Efna5 Rapgef4 Pls1 Sema5b Epha3 Ep300 Rit2 Ntrk3 Ntm Kif13b Dcc Rab3ip Bhlhb9 Slitrk1 Syne1
1.39725e-16	107	1206	2.5924	Neuron development	http://amigo.geneontology.org/amigo/term/GO:0048666	Cdh4 Prkd1 Zmiz1 Ubb Cep290 Adarb1 Wdpcp Kremen1 Nrcam Myh10 Nin Mpp5 Hsp90aa1 Thrb Sdc2 Ptk2 Alcam Ube2v2 Ncam2 Robo1 Hsp90ab1 Cpne5 Epb41l3 Mapk8ip3 Htr7 Mfsd8 Nrp1 Raph1 Epha4 Olfm1 Hspa5 Sema6d Dhx36 Olfm3 Sema4a Ppp3ca Epha7 Elavl4 Dock7 Gabrb1 Actb Auts2 Foxp1 Itpr1 Atp2b2 Atg7 Prmt3 Chrna7 Cdkl5 Plp1 Cdh11 Trpc6 Nectin1 Robo3 Cck Ccdc88a Ppp1r9a Mycbp2 Slitrk5 Adgrb3 Atp7a Cacna1a Grip1 Fs…
2.67001e-14	93	1056	2.57326	Cell morphogenesis	http://amigo.geneontology.org/amigo/term/GO:0000902	Cdh4 Arpc2 Actn1 Pacsin2 Stk4 Ubb Adarb1 Wdpcp Nrcam Myh10 Nin Ccdc88c Hsp90aa1 Sdc2 Myh9 Ptk2 Alcam Robo1 Hsp90ab1 Cpne5 Epb41l3 Mapk8ip3 Flnb Nrp1 Raph1 Epha4 Cdh7 Itga8 Olfm1 Sema6d Dhx36 Arhgef2 Sema4a Ppp3ca Epha7 Elavl4 Dock7 Rilpl1 Actb Auts2 Foxp1 Atp2b2 Atg7 Gas2 Prmt3 Chrna7 Aldoa Cdkl5 Cdh11 Trpc6 Nectin1 Cadm1 Robo3 Cck Ppp1r9a Mycbp2 Slitrk5 Adgrb3 Atp7a Snx2 Cacna1a Grip1 Hrh2 Fstl4…
4.6048e-21	137	1570	2.54968	Cell projection organization	http://amigo.geneontology.org/amigo/term/GO:0030030	Cdh4 Prkd1 Arpc2 Rala Ttll5 Pacsin2 Ubb Cep290 Cfap54 Cep83 Adarb1 Wdpcp Kremen1 Tubd1 Nrcam Sh3yl1 Myh10 Nin Hsp90aa1 Pibf1 Sdc2 Myh9 Ptk2 Alcam Ube2v2 Ncam2 Robo1 Hsp90ab1 Cpne5 Epb41l3 Mapk8ip3 Htr7 Tctn3 Nrp1 Raph1 Epha4 Itga8 Olfm1 Hspa5 Entr1 Sema6d Ccdc39 Fxr1 Dhx36 Sema4a Ppp3ca Epha7 Elavl4 Dock7 Ablim2 Rilpl1 Actb Auts2 Foxp1 Itpr1 Atp2b2 Atg7 Ift122 Prmt3 Chrna7 Cdkl5 Plp1 Nek1 Cdh11 T…
1.95044e-20	133	1531	2.53829	Plasma membrane bounded cell projection organization	http://amigo.geneontology.org/amigo/term/GO:0120036	Cdh4 Prkd1 Arpc2 Rala Ttll5 Ubb Cep290 Cfap54 Cep83 Adarb1 Wdpcp Kremen1 Nrcam Sh3yl1 Myh10 Nin Hsp90aa1 Pibf1 Sdc2 Myh9 Ptk2 Alcam Ube2v2 Ncam2 Robo1 Hsp90ab1 Cpne5 Epb41l3 Mapk8ip3 Htr7 Tctn3 Nrp1 Raph1 Epha4 Olfm1 Hspa5 Entr1 Sema6d Ccdc39 Fxr1 Dhx36 Sema4a Ppp3ca Epha7 Elavl4 Dock7 Ablim2 Rilpl1 Actb Auts2 Foxp1 Itpr1 Atp2b2 Atg7 Ift122 Prmt3 Chrna7 Cdkl5 Plp1 Nek1 Cdh11 Trpc6 Nectin1 Robo3 C…
2.78688e-15	118	1470	2.34547	Neuron differentiation	http://amigo.geneontology.org/amigo/term/GO:0030182	Cdh4 Tulp3 Prkd1 Psap Zmiz1 Ubb Cep290 Adarb1 Wdpcp Kremen1 Nrcam Myh10 Nin Mpp5 Rgs6 Hsp90aa1 Thrb Sdc2 Ptk2 Alcam Ube2v2 Ncam2 Robo1 Hsp90ab1 Cpne5 Epb41l3 Mapk8ip3 Htr7 Mfsd8 Nrp1 Raph1 Epha4 Olfm1 Hspa5 Sema6d Dhx36 Olfm3 Arhgef2 Sema4a Ppp3ca Epha7 Elavl4 Dock7 Gabrb1 Actb Auts2 Foxp1 Itpr1 Atp2b2 Atg7 Prmt3 Chrna7 Smarca1 Cdkl5 Plp1 Cdh11 Trpc6 Nectin1 Robo3 Cck Ccdc88a Ppp1r9a Acsl3 Mycbp2…
4.34343e-14	122	1627	2.19097	Generation of neurons	http://amigo.geneontology.org/amigo/term/GO:0048699	Cdh4 Oprm1 Tulp3 Prkd1 Psap Zmiz1 Ubb Cep290 Adarb1 Wdpcp Kremen1 Nrcam Myh10 Nin Mpp5 Rgs6 Hsp90aa1 Thrb Sdc2 Ptk2 Alcam Ube2v2 Ncam2 Robo1 Hsp90ab1 Cpne5 Epb41l3 Mapk8ip3 Htr7 Tubgcp2 Mfsd8 Nrp1 Raph1 Epha4 Olfm1 Hspa5 Sema6d Dhx36 Olfm3 Arhgef2 Sema4a Ppp3ca Epha7 Elavl4 Dock7 Gabrb1 Actb Auts2 Foxp1 Itpr1 Atp2b2 Atg7 Prmt3 Chrna7 Smarca1 Cdkl5 Plp1 Cdh11 Trpc6 Nectin1 Robo3 Cck Ccdc88a Ppp1r9…
6.57856e-12	123	1765	2.03622	Neurogenesis	http://amigo.geneontology.org/amigo/term/GO:0022008	Cdh4 Oprm1 Tulp3 Prkd1 Psap Zmiz1 Ubb Cep290 Adarb1 Wdpcp Kremen1 Nrcam Myh10 Nin Mpp5 Rgs6 Hsp90aa1 Thrb Sdc2 Ptk2 Alcam Ube2v2 Ncam2 Robo1 Hsp90ab1 Cpne5 Epb41l3 Mapk8ip3 Htr7 Tubgcp2 Mfsd8 Nrp1 Raph1 Epha4 Olfm1 Hspa5 Sema6d Dhx36 Olfm3 Arhgef2 Sema4a Ppp3ca Epha7 Elavl4 Dock7 Gabrb1 Actb Auts2 Foxp1 Itpr1 Atp2b2 Atg7 Prmt3 Chrna7 Smarca1 Cdkl5 Plp1 Cdh11 Trpc6 Nectin1 Robo3 Cck Ccdc88a Ppp1r9…

## Sheet: Inhibitory upregulated genes
INHIBITORY- UPREGULATED GENES
Enrichment FDR	nGenes	Pathway Genes	Fold Enrichment	Pathway	URL	Genes
0.00456358	3	20	45.5938	Neurotransmitter receptor transport to postsynaptic membrane	http://amigo.geneontology.org/amigo/term/GO:0098969	Arhgap44 Stx3 Mapk10
0.00456358	3	21	43.4226	Establishment of protein localization to postsynaptic membrane	http://amigo.geneontology.org/amigo/term/GO:1903540	Arhgap44 Stx3 Mapk10
0.0080852	3	27	33.7731	Neurotransmitter receptor transport	http://amigo.geneontology.org/amigo/term/GO:0099637	Arhgap44 Stx3 Mapk10
0.00955007	3	29	31.444	Gamma-aminobutyric acid signaling pathway	http://amigo.geneontology.org/amigo/term/GO:0007214	Gabrb2 Gabrb3 Plcl2
0.00456358	6	189	9.64947	Synapse assembly	http://amigo.geneontology.org/amigo/term/GO:0007416	Gabrb2 Ptprd Gpm6a Gabrb3 Mdga2 Lrrtm4
0.000629014	11	472	7.08377	Synapse organization	http://amigo.geneontology.org/amigo/term/GO:0050808	Gabrb2 Cnksr2 Ptprd Cabp1 Pak3 Gpm6a Arhgap44 Gabrb3 Mdga2 Palm Lrrtm4
0.00456358	9	492	5.56021	Modulation of chemical synaptic transmission	http://amigo.geneontology.org/amigo/term/GO:0050804	Braf Stxbp5l Prkn Cplx2 Ptprd Rasgrf1 Plcl2 Nrg3 Stx3
0.00456358	9	493	5.54894	Reg. of trans-synaptic signaling	http://amigo.geneontology.org/amigo/term/GO:0099177	Braf Stxbp5l Prkn Cplx2 Ptprd Rasgrf1 Plcl2 Nrg3 Stx3
0.00449702	10	589	5.16058	Protein localization to membrane	http://amigo.geneontology.org/amigo/term/GO:0072657	Braf Prkn Kcnip4 Arhgap44 Palm Dpp10 Stx3 Mapk10 Lrrtm4 Exoc5
0.00388475	12	739	4.93572	Cell junction organization	http://amigo.geneontology.org/amigo/term/GO:0034330	Gabrb2 Cnksr2 Ptprd Cabp1 Pak3 Gpm6a Arhgap44 Gabrb3 Mdga2 Palm Myo9a Lrrtm4
0.00432806	11	699	4.78332	Anterograde trans-synaptic signaling	http://amigo.geneontology.org/amigo/term/GO:0098916	Braf Gabrb2 Stxbp5l Prkn Cplx2 Ptprd Rasgrf1 Gabrb3 Plcl2 Nrg3 Stx3
0.00432806	11	699	4.78332	Chemical synaptic transmission	http://amigo.geneontology.org/amigo/term/GO:0007268	Braf Gabrb2 Stxbp5l Prkn Cplx2 Ptprd Rasgrf1 Gabrb3 Plcl2 Nrg3 Stx3
0.00432806	11	707	4.7292	Trans-synaptic signaling	http://amigo.geneontology.org/amigo/term/GO:0099537	Braf Gabrb2 Stxbp5l Prkn Cplx2 Ptprd Rasgrf1 Gabrb3 Plcl2 Nrg3 Stx3
0.00512781	10	654	4.64768	Localization within membrane	http://amigo.geneontology.org/amigo/term/GO:0051668	Braf Prkn Kcnip4 Arhgap44 Palm Dpp10 Stx3 Mapk10 Lrrtm4 Exoc5
0.00456358	11	738	4.53054	Synaptic signaling	http://amigo.geneontology.org/amigo/term/GO:0099536	Braf Gabrb2 Stxbp5l Prkn Cplx2 Ptprd Rasgrf1 Gabrb3 Plcl2 Nrg3 Stx3
0.00388475	15	1206	3.78058	Neuron development	http://amigo.geneontology.org/amigo/term/GO:0048666	Braf Gabrb2 Hcn1 Prkn Dclk1 Ptprd Pak3 Gpm6a Rasgrf1 Arhgap44 Gabrb3 Palm Myo9a Stx3 Agbl4
0.00432806	17	1627	3.17596	Generation of neurons	http://amigo.geneontology.org/amigo/term/GO:0048699	Braf Gabrb2 Hcn1 Prkn Dclk1 Ptprd Pak3 Gpm6a Rasgrf1 Arhgap44 Gabrb3 Mdga2 Palm Myo9a Nrg3 Stx3 Agbl4
0.00653497	15	1470	3.10162	Neuron differentiation	http://amigo.geneontology.org/amigo/term/GO:0030182	Braf Gabrb2 Hcn1 Prkn Dclk1 Ptprd Pak3 Gpm6a Rasgrf1 Arhgap44 Gabrb3 Palm Myo9a Stx3 Agbl4
0.00456358	17	1765	2.92764	Neurogenesis	http://amigo.geneontology.org/amigo/term/GO:0022008	Braf Gabrb2 Hcn1 Prkn Dclk1 Ptprd Pak3 Gpm6a Rasgrf1 Arhgap44 Gabrb3 Mdga2 Palm Myo9a Nrg3 Stx3 Agbl4

## Sheet: Inhibitory downregulated genes
INHIBITORY- DOWNREGULATED GENES
Enrichment FDR	nGenes	Pathway Genes	Fold Enrichment	Pathway	URL	Genes
0.0210034	2	10	109.425	Aggressive behavior	http://amigo.geneontology.org/amigo/term/GO:0002118	Kirrel3 Penk
0.0316072	2	16	68.3906	Neg. reg. of glycoprotein metabolic proc.	http://amigo.geneontology.org/amigo/term/GO:1903019	Itm2b Cst3
0.0137358	3	31	52.9476	Chaperone cofactor-dependent protein refolding	http://amigo.geneontology.org/amigo/term/GO:0051085	Hspa8 Hspa5 Hsph1
0.0137358	3	35	46.8964	de novo posttranslational protein folding	http://amigo.geneontology.org/amigo/term/GO:0051084	Hspa8 Hspa5 Hsph1
0.0206365	3	52	31.5649	Aerobic electron transport chain	http://amigo.geneontology.org/amigo/term/GO:0019646	mt-Nd2 mt-Co3 mt-Nd4
0.0210034	3	58	28.2996	Chaperone-mediated protein folding	http://amigo.geneontology.org/amigo/term/GO:0061077	Hspa8 Hspa5 Hsph1
0.0210034	3	63	26.0536	Mitochondrial ATP synthesis coupled electron transport	http://amigo.geneontology.org/amigo/term/GO:0042775	mt-Nd2 mt-Co3 mt-Nd4
0.0160017	4	118	18.5466	Oxidative phosphorylation	http://amigo.geneontology.org/amigo/term/GO:0006119	mt-Nd2 mt-Atp6 mt-Co3 mt-Nd4
0.0137358	5	171	15.9978	Aerobic respiration	http://amigo.geneontology.org/amigo/term/GO:0009060	Ide mt-Nd2 mt-Atp6 mt-Co3 mt-Nd4
0.0210034	4	150	14.59	Proton transmembrane transport	http://amigo.geneontology.org/amigo/term/GO:1902600	Atp6v0c mt-Atp6 mt-Co3 mt-Nd4
0.0210034	4	162	13.5093	Protein folding	http://amigo.geneontology.org/amigo/term/GO:0006457	Hspa8 Hsp90ab1 Hspa5 Hsph1
0.0137358	5	215	12.7238	Cellular respiration	http://amigo.geneontology.org/amigo/term/GO:0045333	Ide mt-Nd2 mt-Atp6 mt-Co3 mt-Nd4
0.0206365	5	261	10.4813	ATP metabolic proc.	http://amigo.geneontology.org/amigo/term/GO:0046034	Hspa8 mt-Nd2 mt-Atp6 mt-Co3 mt-Nd4
0.0210034	5	300	9.11875	Energy derivation by oxidation of organic compounds	http://amigo.geneontology.org/amigo/term/GO:0015980	Ide mt-Nd2 mt-Atp6 mt-Co3 mt-Nd4
0.0316072	7	758	5.05261	Brain development	http://amigo.geneontology.org/amigo/term/GO:0007420	Ubb Hspa5 Cst3 Kirrel3 Rora Acsl3 mt-Nd4
0.0160017	9	1014	4.85614	Central nervous system development	http://amigo.geneontology.org/amigo/term/GO:0007417	Ubb Hsp90ab1 Hspa5 Cst3 Kirrel3 Rora Acsl3 Tenm4 mt-Nd4
0.0210034	10	1470	3.72194	Neuron differentiation	http://amigo.geneontology.org/amigo/term/GO:0030182	Ubb Hsp90ab1 Hspa5 Auts2 Kirrel3 Rora Acsl3 Eef1a1 Tenm4 Syne1
0.0210034	11	1765	3.40984	Neurogenesis	http://amigo.geneontology.org/amigo/term/GO:0022008	Ubb Hsp90ab1 Hspa5 Auts2 Kirrel3 Rora Acsl3 Eef1a1 Penk Tenm4 Syne1

## Sheet: Oligo upregulated genes
OLIGO- UPREGULATED GENES
Enrichment FDR	nGenes	Pathway Genes	Fold Enrichment	Pathway	URL	Genes
0.00243364	2	3	239.18	Directional guidance of interneurons involved in migration from the subpallium t	http://amigo.geneontology.org/amigo/term/GO:0021840	Nrg3 Nrg1
0.000229194	7	178	14.109	Signal release from synapse	http://amigo.geneontology.org/amigo/term/GO:0099643	Mctp1 Stxbp5l Nrxn1 Snca Cadps Grm7 Nrxn3
0.000229194	7	178	14.109	Neurotransmitter secretion	http://amigo.geneontology.org/amigo/term/GO:0007269	Mctp1 Stxbp5l Nrxn1 Snca Cadps Grm7 Nrxn3
0.00243364	5	133	13.4876	Synaptic vesicle exocytosis	http://amigo.geneontology.org/amigo/term/GO:0016079	Stxbp5l Snca Cadps Grm7 Nrxn3
0.00113105	6	168	12.8132	Adult behavior	http://amigo.geneontology.org/amigo/term/GO:0030534	Oxr1 Fgf12 Nrxn1 Snca Cntnap2 Grm7
0.00017258	8	232	12.3714	Neurotransmitter transport	http://amigo.geneontology.org/amigo/term/GO:0006836	Mctp1 Stxbp5l Nrxn1 Snca Rims1 Cadps Grm7 Nrxn3
0.00093052	7	240	10.4641	Reg. of neurotransmitter levels	http://amigo.geneontology.org/amigo/term/GO:0001505	Mctp1 Stxbp5l Nrxn1 Snca Cadps Grm7 Nrxn3
0.00243364	6	217	9.91992	Synaptic vesicle cycle	http://amigo.geneontology.org/amigo/term/GO:0099504	Stxbp5l Nrxn1 Snca Cadps Grm7 Nrxn3
0.00017258	10	430	8.3435	Cell junction assembly	http://amigo.geneontology.org/amigo/term/GO:0034329	Epb41l3 Nrxn1 Snca Cntnap2 Cdh12 Cdh19 Lrrtm4 Nrg1 Nrxn3 Heg1
0.00113105	8	363	7.90679	Reg. of cation transmembrane transport	http://amigo.geneontology.org/amigo/term/GO:1904062	Hcn1 Fgf12 Nrxn1 Fgf14 Snca Kcnip4 Dmd Slc8a1
0.00113105	9	485	6.6576	Reg. of ion transmembrane transport	http://amigo.geneontology.org/amigo/term/GO:0034765	Hcn1 Fgf12 Nrxn1 Fgf14 Snca Kcnip4 Dmd Slc8a1 Kcnd2
0.00017258	13	738	6.31981	Synaptic signaling	http://amigo.geneontology.org/amigo/term/GO:0099536	Mctp1 Fgf12 Stxbp5l Gabrr2 Nrxn1 Snca Plcl1 Nrg3 Cadps Grm7 Nrg1 Nrxn3 Dtnb
0.000807351	11	699	5.64589	Anterograde trans-synaptic signaling	http://amigo.geneontology.org/amigo/term/GO:0098916	Mctp1 Fgf12 Stxbp5l Gabrr2 Nrxn1 Snca Plcl1 Nrg3 Cadps Grm7 Nrxn3
0.000807351	11	699	5.64589	Chemical synaptic transmission	http://amigo.geneontology.org/amigo/term/GO:0007268	Mctp1 Fgf12 Stxbp5l Gabrr2 Nrxn1 Snca Plcl1 Nrg3 Cadps Grm7 Nrxn3
0.000807351	11	707	5.582	Trans-synaptic signaling	http://amigo.geneontology.org/amigo/term/GO:0099537	Mctp1 Fgf12 Stxbp5l Gabrr2 Nrxn1 Snca Plcl1 Nrg3 Cadps Grm7 Nrxn3
0.00243364	10	716	5.01076	Behavior	http://amigo.geneontology.org/amigo/term/GO:0007610	Oxr1 Fgf12 Nrxn1 Snca Cntnap2 Tafa2 Grm7 Kcnd2 Csmd1 Nrg1
0.00216594	11	833	4.73767	Inorganic ion transmembrane transport	http://amigo.geneontology.org/amigo/term/GO:0098660	Hcn1 Fgf12 Gabrr2 Fgf14 Snca Kcnip4 Dmd Slc8a1 Grm7 Kcnd2 Kcnma1
0.00243364	11	882	4.47446	Cation transmembrane transport	http://amigo.geneontology.org/amigo/term/GO:0098655	Hcn1 Fgf12 Nrxn1 Fgf14 Snca Kcnip4 Dmd Slc8a1 Grm7 Kcnd2 Kcnma1
0.00114173	13	1097	4.25161	Ion transmembrane transport	http://amigo.geneontology.org/amigo/term/GO:0034220	Hcn1 Fgf12 Gabrr2 Nrxn1 Fgf14 Snca Kcnip4 Gria2 Dmd Slc8a1 Grm7 Kcnd2 Kcnma1

## Sheet: Oligo downregulated genes
OLIGO- DOWNREGULATED GENES
Enrichment FDR	nGenes	Pathway Genes	Fold Enrichment	Pathway	URL	Genes
0.000232191	5	66	30.1446	Receptor clustering	http://amigo.geneontology.org/amigo/term/GO:0043113	Tmeff1 Ptn Cd81 Magi2 Grik2
0.000405584	6	150	15.9164	Myelination	http://amigo.geneontology.org/amigo/term/GO:0042552	Pard3 Ptn Plp1 Mtmr2 Mobp Mbp
0.000405584	6	153	15.6043	Ensheathment of neurons	http://amigo.geneontology.org/amigo/term/GO:0007272	Pard3 Ptn Plp1 Mtmr2 Mobp Mbp
0.000405584	6	153	15.6043	Axon ensheathment	http://amigo.geneontology.org/amigo/term/GO:0008366	Pard3 Ptn Plp1 Mtmr2 Mobp Mbp
0.000490028	9	488	7.33849	Axon development	http://amigo.geneontology.org/amigo/term/GO:0061564	Lama2 Hsp90ab1 Dst Ptn Plxnb3 Plp1 Ptprm Shtn1 Crppa
0.000168655	12	762	6.26628	Cell morphogenesis involved in differentiation	http://amigo.geneontology.org/amigo/term/GO:0000904	Lama2 Hsp90ab1 Pard3 Tmeff2 Dst Lamc1 Ptn Plxnb3 Ptprm Zfp365 Shtn1 Crppa
0.000490028	11	792	5.52652	Cellular component morphogenesis	http://amigo.geneontology.org/amigo/term/GO:0032989	Lama2 Hsp90ab1 Dst Ptn Plxnb3 Mtmr2 Mobp Ptprm Zfp365 Shtn1 Crppa
0.000405584	12	918	5.20143	Reg. of cell migration	http://amigo.geneontology.org/amigo/term/GO:0030334	Lama2 Tmeff2 Epb41l4b Ptn Plxnb3 Plp1 Prr5l Ptprm Cd81 Magi2 Shtn1 Erbb4
0.000689366	12	1019	4.68588	Reg. of locomotion	http://amigo.geneontology.org/amigo/term/GO:0040012	Lama2 Tmeff2 Epb41l4b Ptn Plxnb3 Plp1 Prr5l Ptprm Cd81 Magi2 Shtn1 Erbb4
0.000334947	14	1206	4.61918	Neuron development	http://amigo.geneontology.org/amigo/term/GO:0048666	Lama2 Hsp90ab1 Dst Ptn Plxnb3 Plp1 Mtmr2 Map4 Ptprm Zfp365 Atp8b1 Magi2 Shtn1 Crppa
0.000901984	12	1056	4.52169	Cell morphogenesis	http://amigo.geneontology.org/amigo/term/GO:0000902	Lama2 Hsp90ab1 Pard3 Tmeff2 Dst Lamc1 Ptn Plxnb3 Ptprm Zfp365 Shtn1 Crppa
0.000901984	12	1058	4.51315	Reg. of cellular component movement	http://amigo.geneontology.org/amigo/term/GO:0051270	Lama2 Tmeff2 Epb41l4b Ptn Plxnb3 Plp1 Prr5l Ptprm Cd81 Magi2 Shtn1 Erbb4
0.000907117	12	1064	4.4877	Neuron projection development	http://amigo.geneontology.org/amigo/term/GO:0031175	Lama2 Hsp90ab1 Dst Ptn Plxnb3 Plp1 Map4 Ptprm Zfp365 Magi2 Shtn1 Crppa
0.000168655	16	1470	4.33098	Neuron differentiation	http://amigo.geneontology.org/amigo/term/GO:0030182	Lama2 Hsp90ab1 Dst Ptn Plxnb3 Plp1 Mtmr2 Map4 Ptprm Zfp365 Cdk5rap2 Atp8b1 Magi2 Shtn1 Crppa Erbb4
4.45941e-05	19	1765	4.28344	Neurogenesis	http://amigo.geneontology.org/amigo/term/GO:0022008	Lama2 Hsp90ab1 Pard3 Dst Ptn Plxnb3 Plp1 Mtmr2 Map4 Mobp Ptprm Zfp365 Cdk5rap2 Atp8b1 Magi2 Shtn1 Crppa Eml1 Erbb4
0.000168655	17	1627	4.15762	Generation of neurons	http://amigo.geneontology.org/amigo/term/GO:0048699	Lama2 Hsp90ab1 Dst Ptn Plxnb3 Plp1 Mtmr2 Map4 Ptprm Zfp365 Cdk5rap2 Atp8b1 Magi2 Shtn1 Crppa Eml1 Erbb4
0.000578811	14	1374	4.05439	Biological adhesion	http://amigo.geneontology.org/amigo/term/GO:0022610	Lama2 Hsp90ab1 Pard3 Tmeff2 Dst Lamc1 Epb41l4b Ptn Plxnb3 Ptprm Cd81 Magi2 Mbp Pcdh9
0.000490028	15	1531	3.89852	Plasma membrane bounded cell projection organization	http://amigo.geneontology.org/amigo/term/GO:0120036	Lama2 Hsp90ab1 Dst Ptn Plxnb3 Plp1 Mtmr2 Map4 Ptprm Bbs9 Zfp365 Atp8b1 Magi2 Shtn1 Crppa
0.000576508	15	1570	3.80168	Cell projection organization	http://amigo.geneontology.org/amigo/term/GO:0030030	Lama2 Hsp90ab1 Dst Ptn Plxnb3 Plp1 Mtmr2 Map4 Ptprm Bbs9 Zfp365 Atp8b1 Magi2 Shtn1 Crppa

## Sheet: Micro upregulated genes
MICRO- UPREGULATED GENES
Enrichment FDR	nGenes	Pathway Genes	Fold Enrichment	Pathway	URL	Genes
0.000601608	2	7	329.098	Imitative learning	http://amigo.geneontology.org/amigo/term/GO:0098596	Nrxn1 Cntnap2
0.000601608	2	7	329.098	Vocal learning	http://amigo.geneontology.org/amigo/term/GO:0042297	Nrxn1 Cntnap2
8.24749e-06	3	11	314.139	Presynaptic membrane organization	http://amigo.geneontology.org/amigo/term/GO:0097090	Nrxn1 Ptprd Lrrtm4
0.000721555	2	8	287.961	Presynaptic membrane assembly	http://amigo.geneontology.org/amigo/term/GO:0097105	Nrxn1 Ptprd
0.000721555	2	8	287.961	Observational learning	http://amigo.geneontology.org/amigo/term/GO:0098597	Nrxn1 Cntnap2
5.33902e-06	4	31	148.625	Synaptic membrane adhesion	http://amigo.geneontology.org/amigo/term/GO:0099560	Nrxn1 Ptprd Mdga2 Lrrc4c
5.33902e-06	4	38	121.247	Reg. of presynapse assembly	http://amigo.geneontology.org/amigo/term/GO:1905606	Nrxn1 Ptprd Mdga2 Il1rapl1
9.30152e-06	4	53	86.9315	Presynapse assembly	http://amigo.geneontology.org/amigo/term/GO:0099054	Nrxn1 Ptprd Mdga2 Il1rapl1
1.48536e-05	4	61	75.5306	Presynapse organization	http://amigo.geneontology.org/amigo/term/GO:0099172	Nrxn1 Ptprd Mdga2 Il1rapl1
5.33902e-06	5	117	49.224	Reg. of synapse assembly	http://amigo.geneontology.org/amigo/term/GO:0051963	Nrxn1 Ptprd Mdga2 Il1rapl1 Lrrtm4
0.000131825	4	116	39.7187	Pos. reg. of cell junction assembly	http://amigo.geneontology.org/amigo/term/GO:1901890	Nrxn1 Ptprd Cntnap2 Lrrtm4
5.33902e-06	6	212	32.5993	Reg. of cell junction assembly	http://amigo.geneontology.org/amigo/term/GO:1901888	Nrxn1 Ptprd Mdga2 Cntnap2 Il1rapl1 Lrrtm4
3.16045e-05	5	189	30.472	Synapse assembly	http://amigo.geneontology.org/amigo/term/GO:0007416	Nrxn1 Ptprd Mdga2 Il1rapl1 Lrrtm4
0.000117274	5	259	22.2363	Reg. of synapse structure or activity	http://amigo.geneontology.org/amigo/term/GO:0050803	Nrxn1 Ptprd Mdga2 Il1rapl1 Lrrtm4
0.000135175	5	274	21.019	Cell-cell adhesion via plasma-membrane adhesion molecules	http://amigo.geneontology.org/amigo/term/GO:0098742	Nrxn1 Ptprd Mdga2 Cdh12 Lrrc4c
5.33902e-06	7	430	18.7509	Cell junction assembly	http://amigo.geneontology.org/amigo/term/GO:0034329	Nrxn1 Ptprd Mdga2 Cntnap2 Cdh12 Il1rapl1 Lrrtm4
0.000116062	6	472	14.6421	Synapse organization	http://amigo.geneontology.org/amigo/term/GO:0050808	Nrxn1 Ptprd Mdga2 Lrrc4c Il1rapl1 Lrrtm4
8.24749e-06	8	739	12.4692	Cell junction organization	http://amigo.geneontology.org/amigo/term/GO:0034330	Nrxn1 Ptprd Mdga2 Cntnap2 Cdh12 Lrrc4c Il1rapl1 Lrrtm4
