# Supplementary material for: Cell-specific vulnerability to metabolic failure: the crucial role of parvalbumin expressing neurons in creatine transporter deficiency
Source: Acta Neuropathol Commun. 2023 Mar 7;11:34. doi: 10.1186/s40478-023-01533-w (PMC9990224; doi:10.1186/s40478-023-01533-w)
Supplement: Supplementary file 11 — Additional file 11: Table S10. Gene Ontology analysis for cellular component for up- and downregulated genes in major sn-RNAseq clusters. [file 40478_2023_1533_MOESM11_ESM.xlsx]

## Sheet: Excitatory upregulated genes
Table S10. Gene Ontology analysis for cellular component for up- and downregulated genes in major sn-RNAseq clusters
EXCITATORY- UPREGULATED GENES
Enrichment FDR	nGenes	Pathway Genes	Fold Enrichment	Pathway	URL	Genes
3.27224e-07	15	192	6.47638	Transport vesicle membrane	http://amigo.geneontology.org/amigo/term/GO:0030658	Car4 Ptprs Gria1 Prkn Syt7 Pam Grin1 Slc6a17 Syp Calm2 Syn1 Sec24d Dmd Sorl1 Syn3
8.55665e-14	30	393	6.32807	Postsynaptic density	http://amigo.geneontology.org/amigo/term/GO:0014069	Tiam1 Grik5 Ptprs Mapt Gria1 Nf1 Prkn Pja2 Ablim1 Cnksr2 Srgap2 Dnm1 Grin1 Dclk1 Cabp1 Syp Ank2 Arhgap44 Eef2k Syn1 Cpeb3 Pacsin1 Pura Dmd Frmpd4 Lrrc4c Ntrk2 Ptk2b Syn3 Kcnd2
3.42555e-14	32	425	6.24171	Neuron to neuron synapse	http://amigo.geneontology.org/amigo/term/GO:0098984	Tiam1 Grik5 Ptprs Mapt Gria1 Nf1 Prkn Pja2 Syt7 Ablim1 Cnksr2 Srgap2 Dnm1 Grin1 Dclk1 Ptprd Cabp1 Syp Ank2 Arhgap44 Eef2k Syn1 Cpeb3 Pacsin1 Pura Dmd Frmpd4 Lrrc4c Ntrk2 Ptk2b Syn3 Kcnd2
8.55665e-14	30	399	6.23291	Asymmetric synapse	http://amigo.geneontology.org/amigo/term/GO:0032279	Tiam1 Grik5 Ptprs Mapt Gria1 Nf1 Prkn Pja2 Ablim1 Cnksr2 Srgap2 Dnm1 Grin1 Dclk1 Cabp1 Syp Ank2 Arhgap44 Eef2k Syn1 Cpeb3 Pacsin1 Pura Dmd Frmpd4 Lrrc4c Ntrk2 Ptk2b Syn3 Kcnd2
8.55665e-14	31	429	5.99028	Postsynaptic specialization	http://amigo.geneontology.org/amigo/term/GO:0099572	Tiam1 Grik5 Ptprs Mapt Gria1 Nf1 Prkn Pja2 Ablim1 Cnksr2 Srgap2 Dnm1 Grin1 Dclk1 Cabp1 Syp Ank2 Arhgap44 Gabrb3 Eef2k Syn1 Cpeb3 Pacsin1 Pura Dmd Frmpd4 Lrrc4c Ntrk2 Ptk2b Syn3 Kcnd2
3.27224e-07	16	222	5.97461	Neuron spine	http://amigo.geneontology.org/amigo/term/GO:0044309	Tiam1 Pten Gria1 Farp1 Srgap2 Dnm1 Grin1 Apba2 Syp Gpm6a Arhgap44 Eef2k Frmpd4 Ntrk2 Ptk2b Kcnd2
6.40144e-14	33	474	5.77136	Glutamatergic synapse	http://amigo.geneontology.org/amigo/term/GO:0098978	Tiam1 Grik5 Ptprs Cacnb4 Cadps2 Gria1 Nrxn1 Syt7 Farp1 Cnksr2 Adam23 Dnm1 Grin1 Slc6a17 Ptprd Cabp1 Gpm6a Camkv Arhgap44 Mdga2 Pacsin1 Nrg3 Pura Prkce Mapk10 Frmpd4 Lrrc4c Mapk14 Cadps Ntrk2 Ptk2b Syn3 Kcnd2
5.61056e-08	20	317	5.23014	Postsynaptic membrane	http://amigo.geneontology.org/amigo/term/GO:0045211	Tiam1 Grik5 Ptprs Pten Cadps2 Gria1 Farp1 Cnksr2 Srgap2 Dnm1 Grin1 Ank2 Gabrb3 Gria2 Pacsin1 Dmd Lrrc4c Ntrk2 Kcnd2 Ank3
1.11284e-08	23	384	4.96523	Distal axon	http://amigo.geneontology.org/amigo/term/GO:0150034	Tiam1 Grik5 Ptprs Mapt Hcn1 Prkn Nrxn1 Syt7 Grin1 Stmn3 Ptbp2 Syp Dcx Gpm6a Rasgrf1 Gabrb3 Slc2a13 Calm2 Pacsin1 Dscam Prkcb Ntrk2 Ptk2b
1.63613e-09	26	447	4.82179	Synaptic membrane	http://amigo.geneontology.org/amigo/term/GO:0097060	Tiam1 Grik5 Ptprs Pten Cadps2 Gria1 Nrxn1 Syt7 Farp1 Cnksr2 Adam23 Srgap2 Dnm1 Grin1 Ptprd Syp Gpm6a Ank2 Gabrb3 Gria2 Pacsin1 Dmd Lrrc4c Ntrk2 Kcnd2 Ank3
8.55665e-14	40	737	4.4992	Postsynapse	http://amigo.geneontology.org/amigo/term/GO:0098794	Tiam1 Grik5 Ptprs Pten Cadps2 Mapt Gria1 Nf1 Prkn Pja2 Ablim1 Farp1 Cnksr2 Srgap2 Dnm1 Grin1 Dclk1 Slc6a17 Cabp1 Apba2 Syp Gpm6a Ank2 Camkv Arhgap44 Gabrb3 Gria2 Eef2k Syn1 Cpeb3 Pacsin1 Pura Dmd Frmpd4 Lrrc4c Ntrk2 Ptk2b Syn3 Kcnd2 Ank3
2.80132e-09	30	610	4.07694	Presynapse	http://amigo.geneontology.org/amigo/term/GO:0098793	Grik5 Ptprs Cacnb4 Cadps2 Gria1 Nf1 Hcn1 Prkn Nrxn1 Syt7 Adam23 Dnm1 Grin1 Slc6a17 Ptprd Apba2 Syp Gpm6a Arhgap44 Gabrb3 Calm2 Syn1 Pacsin1 Prkce Dmd Prkcb Cadps Ntrk2 Syn3 Kif1b
3.52965e-11	37	770	3.9834	Dendrite	http://amigo.geneontology.org/amigo/term/GO:0030425	Tiam1 Grik5 Pten Atxn10 Mapt Osbp2 Gria1 Nf1 Strn3 Hcn1 Samd4 Ndfip1 Gnaq Syt7 Farp1 Srgap2 Dnm1 Grin1 Kcnip4 Uri1 Apba2 Dcx Gpm6a Rasgrf1 Arhgap44 Eef2k Syn1 Cpeb3 Pura Frmpd4 Dscam Ntrk2 Ptk2b Kcnd2 Kif1b Ank3 Fat3
3.52965e-11	37	772	3.97308	Dendritic tree	http://amigo.geneontology.org/amigo/term/GO:0097447	Tiam1 Grik5 Pten Atxn10 Mapt Osbp2 Gria1 Nf1 Strn3 Hcn1 Samd4 Ndfip1 Gnaq Syt7 Farp1 Srgap2 Dnm1 Grin1 Kcnip4 Uri1 Apba2 Dcx Gpm6a Rasgrf1 Arhgap44 Eef2k Syn1 Cpeb3 Pura Frmpd4 Dscam Ntrk2 Ptk2b Kcnd2 Kif1b Ank3 Fat3
3.02668e-19	67	1465	3.79123	Synapse	http://amigo.geneontology.org/amigo/term/GO:0045202	Tiam1 Grik5 Ptprs Pten Cacnb4 Cadps2 Mapt Gria1 Nf1 Shc3 Hcn1 Samd4 Fgf12 Stxbp5l Prkn Pja2 Nrxn1 Ndfip1 Syt7 Rtn3 Ablim1 Farp1 Cnksr2 Adam23 Srgap2 Dnm1 Grin1 Dclk1 Slc6a17 Ptprd Cabp1 Apba2 Syp Gpm6a Pde4a Ank2 Camkv Arhgap44 Gabrb3 Gria2 Mdga2 Eef2k Calm2 Syn1 Cpeb3 Pacsin1 Nrg3 Nmnat2 Pura Prkce Dmd Mapk10 Frmpd4 Dscam Lrrc4c Prkcb Mapk14 Cadps Phactr1 Ntrk2 Ptk2b Syn3 Kcnd2 Ext1 Rapgef2 Kif1…
1.62561e-13	48	1076	3.69804	Somatodendritic compartment	http://amigo.geneontology.org/amigo/term/GO:0036477	Tiam1 Grik5 Ptprs Pten Atxn10 Mapt Osbp2 Gria1 Nf1 Strn3 Hcn1 Samd4 Prkn Nrxn1 Ndfip1 Gnaq Syt7 Farp1 Cnksr2 Pam Srgap2 Dnm1 Grin1 Ptbp2 Kcnip4 Uri1 Apba2 Dcx Gpm6a Rasgrf1 Arhgap44 Eef2k Syn1 Cpeb3 Pura Dmd Mapk10 Frmpd4 Sorl1 Dscam Ntrk2 Sez6l Ptk2b Kcnd2 Rapgef2 Kif1b Ank3 Fat3
3.52744e-08	32	770	3.4451	Axon	http://amigo.geneontology.org/amigo/term/GO:0030424	Tiam1 Grik5 Ptprs Mapt Gria1 Nf1 Hcn1 Prkn Nrxn1 Syt7 Dnm1 Grin1 Stmn3 Ptbp2 Syp Dcx Gpm6a Rasgrf1 Gabrb3 Slc2a13 Calm2 Syn1 Pacsin1 Nmnat2 Dmd Dscam Prkcb Ntrk2 Ptk2b Kif1b Ank3 Iqschfp
2.94512e-08	33	806	3.39408	Cell body	http://amigo.geneontology.org/amigo/term/GO:0044297	Braf Tiam1 Grik5 Ptprs Atxn10 Mapt Gria1 Strn3 Hcn1 Prkn Nrxn1 Gnaq Syt7 Cnksr2 Pam Grin1 Ptbp2 Kcnip4 Dcx Gpm6a Rasgrf1 Slc2a13 Pura Dmd Mapk10 Sorl1 Dscam Rnf157 Ntrk2 Sez6l Ptk2b Kcnd2 Rapgef2
3.27224e-07	29	717	3.35291	Neuronal cell body	http://amigo.geneontology.org/amigo/term/GO:0043025	Tiam1 Grik5 Ptprs Atxn10 Mapt Gria1 Strn3 Hcn1 Prkn Nrxn1 Syt7 Cnksr2 Pam Grin1 Ptbp2 Kcnip4 Dcx Gpm6a Rasgrf1 Pura Dmd Mapk10 Sorl1 Dscam Ntrk2 Sez6l Ptk2b Kcnd2 Rapgef2
6.40144e-14	60	1561	3.18633	Neuron projection	http://amigo.geneontology.org/amigo/term/GO:0043005	Braf Tiam1 Grik5 Ptprs Pten Atxn10 Mapt Osbp2 Gria1 Ncoa1 Nf1 Strn3 Hcn1 Samd4 Prkn Nrxn1 Ndfip1 Gnaq Syt7 Farp1 Cnksr2 Pam Srgap2 Dnm1 Grin1 Stmn3 Ptbp2 Epha10 Kcnip4 Uri1 Apba2 Syp Dcx Gpm6a Rasgrf1 Ank2 Arhgap44 Gabrb3 Eef2k Ripor2 Slc2a13 Calm2 Syn1 Cpeb3 Pacsin1 Nmnat2 Pura Dmd Mapk10 Frmpd4 Dscam Prkcb Ntrk2 Ptk2b Kcnd2 Rapgef2 Kif1b Ank3 Fat3 Iqschfp

## Sheet: Excitatory downregulated genes
EXCITATORY- DOWNREGULATED GENES
Enrichment FDR	nGenes	Pathway Genes	Fold Enrichment	Pathway	URL	Genes
2.50896e-13	31	162	5.59128	Integral component of postsynaptic membrane	http://amigo.geneontology.org/amigo/term/GO:0099055	Gabra2 Oprm1 Grm3 Grm1 Nrcam Shisa9 Nectin3 Htr7 Cdh9 Nrp1 Gria4 Epha4 Epha7 Atp2b2 Chrna7 Gabra3 Cadm1 Lrfn5 Clstn1 Grid1 Kcna4 Chrm3 Gsg1l Lrrc4 Cacna1c Flrt3 Ptprt Ntrk3 Dcc Sorcs3 Slitrk1
2.44547e-14	37	213	5.07559	Integral component of synaptic membrane	http://amigo.geneontology.org/amigo/term/GO:0099699	Gabra2 Oprm1 Grm3 Grm1 Atp2b1 Nrcam Shisa9 Nectin3 Htr7 Cdh9 Nrp1 Gria4 Epha4 Atp2b4 Epha7 Atp2b2 Chrna7 Gabra3 Nectin1 Cadm1 Cacna1a Lrfn5 Clstn1 Grid1 Kcna4 Chrm3 Gsg1l Lrrc4 Cacna1c Flrt3 Ptprt Gabrg3 Kcnh1 Ntrk3 Dcc Sorcs3 Slitrk1
5.43157e-13	43	317	3.96345	Postsynaptic membrane	http://amigo.geneontology.org/amigo/term/GO:0045211	Gabra2 Oprm1 Grm3 Hspa8 Grm1 Nrcam Shisa9 Nectin3 Htr7 Cdh9 Nrp1 Gria4 Epha4 Epha7 Gabrb1 Grin2b Atp2b2 Chrna7 Gabra3 Cadm1 Grip1 Lrfn5 Kcnc2 Dgkb Clstn1 Cacna2d1 Dnm3 Akap9 Iqsec3 Grid1 Kcna4 Chrm3 Gsg1l Lrrc4 Cacna1c Flrt3 Ptprt Gabrg3 Ntrk3 Dcc Sorcs3 Slitrk1 Syne1
2.69389e-16	60	474	3.6986	Glutamatergic synapse	http://amigo.geneontology.org/amigo/term/GO:0098978	Grm3 Hnrnpa2b1 Arpc2 Actn1 Hspa8 Pacsin2 Grm1 Atp2b1 Nrcam Prkar1a Myh10 Shisa9 Ptk2 Nrp1 Gria4 Epha4 Atp2b4 Olfm1 Fxr1 Arhgef2 Ppp3ca Calb1 Epha7 Unc13b Elavl4 Sparcl1 Actb Atp2b2 Stx4a Cdkl5 Cdh11 Cadm1 Ppp1r9a Ppm1h Cacna1a Grip1 Lrfn5 Dgkb Cdh8 Adgrl3 Clstn1 Cacna2d1 Dnm3 Akap9 Erc2 Grid1 Kcna4 Sipa1l1 Chrm3 Gsg1l Dlgap2 Rapgef4 Lrrc4 Cacna1c Flrt3 Ptprt Ntrk3 Sorcs3 Sptbn2 Slitrk1
1.67531e-14	55	447	3.59517	Synaptic membrane	http://amigo.geneontology.org/amigo/term/GO:0097060	Gabra2 Oprm1 Grm3 Hspa8 Grm1 Atp2b1 Nrcam Shisa9 Nectin3 Htr7 Cdh9 Nrp1 Gria4 Epha4 Atp2b4 Itga8 Olfm1 Epha7 Unc13b Gabrb1 Itpr1 Grin2b Atp2b2 Chrna7 Stx4a Gabra3 Nectin1 Cadm1 Cacna1a Grip1 Lrfn5 Kcnc2 Dgkb Cdh8 Clstn1 Cacna2d1 Dnm3 Akap9 Erc2 Iqsec3 Grid1 Kcna4 Chrm3 Gsg1l Lrrc4 Cacna1c Flrt3 Ptprt Gabrg3 Kcnh1 Ntrk3 Dcc Sorcs3 Slitrk1 Syne1
4.21873e-13	49	399	3.58829	Asymmetric synapse	http://amigo.geneontology.org/amigo/term/GO:0032279	Grm3 Hspa8 Grm1 Nrcam Shisa9 Nectin3 Epb41l3 Gria4 Epha4 Itga8 Fxr1 Arhgef2 Epha7 Mpdz Pde4b Actb Rpl6 Itpr1 Atp2b2 Chrna7 Cdkl5 Cadm1 Ppp1r9a Atp1a1 Atp7a Grip1 Lrfn5 Neto2 Clstn1 Dnm3 Akap9 Erc2 Iqsec3 Grid1 Kcna4 Sipa1l1 Tmem108 Chrm3 Gsg1l Dlgap2 Rapgef4 Lrrc4 Cacna1c Flrt3 Ptprt Dcc Sorcs3 mt-Nd2 Slitrk1
9.67946e-14	52	425	3.57503	Neuron to neuron synapse	http://amigo.geneontology.org/amigo/term/GO:0098984	Grm3 Hspa8 Grm1 Nrcam Shisa9 Nectin3 Epb41l3 Gria4 Epha4 Itga8 Fxr1 Arhgef2 Calb1 Epha7 Mpdz Unc13b Pde4b Actb Rpl6 Itpr1 Atp2b2 Chrna7 Cdkl5 Nectin1 Cadm1 Ppp1r9a Atp1a1 Atp7a Grip1 Lrfn5 Neto2 Clstn1 Dnm3 Akap9 Erc2 Iqsec3 Grid1 Kcna4 Sipa1l1 Tmem108 Chrm3 Gsg1l Dlgap2 Rapgef4 Lrrc4 Cacna1c Flrt3 Ptprt Dcc Sorcs3 mt-Nd2 Slitrk1
8.75081e-13	48	393	3.56873	Postsynaptic density	http://amigo.geneontology.org/amigo/term/GO:0014069	Grm3 Hspa8 Grm1 Nrcam Shisa9 Nectin3 Epb41l3 Gria4 Epha4 Itga8 Fxr1 Arhgef2 Epha7 Mpdz Pde4b Actb Rpl6 Itpr1 Atp2b2 Chrna7 Cdkl5 Cadm1 Ppp1r9a Atp1a1 Atp7a Grip1 Lrfn5 Neto2 Clstn1 Dnm3 Akap9 Erc2 Iqsec3 Grid1 Sipa1l1 Tmem108 Chrm3 Gsg1l Dlgap2 Rapgef4 Lrrc4 Cacna1c Flrt3 Ptprt Dcc Sorcs3 mt-Nd2 Slitrk1
1.49825e-12	50	429	3.40547	Postsynaptic specialization	http://amigo.geneontology.org/amigo/term/GO:0099572	Gabra2 Grm3 Hspa8 Grm1 Nrcam Shisa9 Nectin3 Epb41l3 Gria4 Epha4 Itga8 Fxr1 Arhgef2 Epha7 Mpdz Pde4b Actb Rpl6 Itpr1 Atp2b2 Chrna7 Cdkl5 Gabra3 Cadm1 Ppp1r9a Atp1a1 Atp7a Grip1 Lrfn5 Neto2 Clstn1 Dnm3 Akap9 Erc2 Iqsec3 Grid1 Sipa1l1 Tmem108 Chrm3 Gsg1l Dlgap2 Rapgef4 Lrrc4 Cacna1c Flrt3 Ptprt Dcc Sorcs3 mt-Nd2 Slitrk1
1.06517e-16	78	737	3.09237	Postsynapse	http://amigo.geneontology.org/amigo/term/GO:0098794	Gabra2 Oprm1 Grm3 Hnrnpa2b1 Arpc2 Actn1 Hspa8 Grm1 Atp2b1 Nrcam Asic2 Myh10 Shisa9 Ptk2 Nectin3 Epb41l3 Htr7 Cdh9 Nrp1 Snca Gria4 Epha4 Itga8 Fxr1 Arhgef2 Ppp3ca Calb1 Epha7 Mpdz Pde4b Gabrb1 Actb Rpl6 Itpr1 Grin2b Atp2b2 Chrna7 Stx4a Cdkl5 Gabra3 Cadm1 Ppp1r9a Atp1a1 Adgrb3 Atp7a Grip1 Lrfn5 Kcnc2 Dgkb Neto2 Clstn1 Cacna2d1 Dnm3 Akap9 Erc2 Iqsec3 Grid1 Kcna4 Sipa1l1 Tmem108 Chrm3 Gsg1l Dlgap2 Pp…
3.05404e-16	79	772	2.99002	Dendritic tree	http://amigo.geneontology.org/amigo/term/GO:0097447	Gabra2 Oprm1 Ckb Grm3 Arpc2 Actn1 Hspa8 Glrx2 Grm1 Atp2b1 Asic2 Myh10 Nin Hsp90aa1 Pabpc1 Shisa9 Ptk2 Alcam Nectin3 Hsp90ab1 Mapk8ip3 Htr7 Rptor Gria4 Epha4 Itga8 Lamp5 Pcsk2 Fxr1 Dhx36 Arhgef2 Ppp3ca Calb1 Epha7 Mpdz Pde4b Elavl4 Ybx1 Sfpq Gabrb1 Itpr1 Atp2b2 Chrna7 Stx4a Cdkl5 Gabra3 Lamp1 Nectin1 Cadm1 Tmem266 Snx14 Cck Ppp1r9a Atp7a Cacna1a Grip1 Hrh2 Kcnc2 Clstn1 Dnm3 Akap9 Kcna4 Sipa1l1 Tme…
7.86373e-16	78	770	2.95984	Dendrite	http://amigo.geneontology.org/amigo/term/GO:0030425	Gabra2 Oprm1 Ckb Grm3 Arpc2 Actn1 Hspa8 Glrx2 Grm1 Atp2b1 Asic2 Myh10 Nin Hsp90aa1 Pabpc1 Shisa9 Ptk2 Alcam Nectin3 Hsp90ab1 Mapk8ip3 Htr7 Rptor Gria4 Epha4 Itga8 Lamp5 Pcsk2 Fxr1 Dhx36 Arhgef2 Ppp3ca Calb1 Epha7 Mpdz Pde4b Elavl4 Ybx1 Sfpq Gabrb1 Itpr1 Atp2b2 Chrna7 Stx4a Cdkl5 Gabra3 Lamp1 Nectin1 Cadm1 Tmem266 Snx14 Cck Ppp1r9a Atp7a Cacna1a Grip1 Hrh2 Kcnc2 Clstn1 Dnm3 Akap9 Kcna4 Sipa1l1 Tme…
1.55081e-13	70	717	2.85262	Neuronal cell body	http://amigo.geneontology.org/amigo/term/GO:0043025	Gabra2 Oprm1 Ckb Hnrnpa2b1 Arpc2 Hspa8 Glrx2 Ubb Grm1 Atp2b1 Kremen1 Asic2 Myh10 Mpp5 Hsp90aa1 Sdc2 Alcam Pde10a Hsp90ab1 Cpne5 Slc12a2 Htr7 Vti1a Flnb Rptor Nrp1 Snca Gria4 Ptprn Epha4 Itga8 Olfm1 Trpm7 Pcsk2 Cst3 Fxr1 Dhx36 Arhgef2 Calb1 Epha7 Elavl4 Ybx1 Itpr1 Atp2b2 Chrna7 Lamp1 Tmem266 Cck Ppp1r9a Atp7a Cacna1a Grip1 Kcnc2 Smurf1 Akap9 Erc2 Enc1 Sipa1l1 Rtn4rl1 Rapgef4 Cacna1c Grk4 Kcnn2 Ghr…
1.09053e-19	104	1076	2.82414	Somatodendritic compartment	http://amigo.geneontology.org/amigo/term/GO:0036477	Gabra2 Oprm1 Ckb Grm3 Hnrnpa2b1 Arpc2 Actn1 Hspa8 Glrx2 Ubb Grm1 Atp2b1 Kremen1 Asic2 Myh10 Nin Mpp5 Hsp90aa1 Sdc2 Pabpc1 Shisa9 Ptk2 Alcam Nectin3 Pde10a Hsp90ab1 Cpne5 Mapk8ip3 Slc12a2 Htr7 Vti1a Flnb Rptor Nrp1 Snca Gria4 Ptprn Epha4 Itga8 Olfm1 Lamp5 Trpm7 Pcsk2 Cst3 Fxr1 Dhx36 Arhgef2 Ppp3ca Calb1 Epha7 Mpdz Pde4b Elavl4 Ybx1 Sfpq Gabrb1 Itpr1 Atp2b2 Chrna7 Stx4a Cdkl5 Gabra3 Lamp1 Nectin1 C…
2.44547e-14	77	806	2.79139	Cell body	http://amigo.geneontology.org/amigo/term/GO:0044297	Gabra2 Oprm1 Ckb Cct3 Hnrnpa2b1 Arpc2 Cct4 Hspa8 Glrx2 Ubb Grm1 Atp2b1 Kremen1 Asic2 Myh10 Mpp5 Hsp90aa1 Sdc2 Alcam Pde10a Hsp90ab1 Cpne5 Mapk8ip3 Slc12a2 Htr7 Vti1a Flnb Rptor Nrp1 Snca Gria4 Ptprn Epha4 Itga8 Olfm1 Trpm7 Pcsk2 Cst3 Fxr1 Dhx36 Arhgef2 Calb1 Epha7 Elavl4 Ybx1 Acot7 Itpr1 Atp2b2 Chrna7 Lamp1 Tmem266 Cck Ppp1r9a Atp7a Cacna1a Grip1 Kcnc2 P2ry12 Smurf1 Akap9 Erc2 Enc1 Sipa1l1 Rtn4rl…
3.14564e-11	68	770	2.58038	Axon	http://amigo.geneontology.org/amigo/term/GO:0030424	Gabra2 Oprm1 Grm3 Arpc2 Hspa8 Grm1 Nrcam Exoc7 Myh10 Nin Mpp5 Hsp90aa1 Alcam Nectin3 Ncam2 Hsp90ab1 Epb41l3 Mapk8ip3 Rab27b Htr7 Nrp1 Snca Gria4 Ptprn Epha4 Olfm1 Lamp5 Trpm7 Cst3 Fxr1 Dhx36 Calb1 Unc13b Elavl4 Actb Auts2 Atg7 Chrna7 Cdkl5 Nectin1 Cadm1 Cck Ppp1r9a Mycbp2 Atp7a Kcnc2 Cdh8 Adgrl3 Smurf1 Dnm3 Erc2 Crtac1 Kcna4 Tmem108 Chrm3 Ppp1r2 Rapgef4 Flrt3 Ptprn2 Scn3a Sptan1 Kcnh1 Ntrk3 Unc5c…
1.09053e-19	126	1465	2.51303	Synapse	http://amigo.geneontology.org/amigo/term/GO:0045202	Gabra2 Oprm1 Grm3 Hnrnpa2b1 Arpc2 Actn1 Hspa8 Pacsin2 Rgs17 Grm1 Atp2b1 Adarb1 Nrcam Prkar1a Asic2 Myh10 Sdc2 Pabpc1 Myh9 Shisa9 Ly6h Ptk2 Nectin3 Epb41l3 Atp6v0c Rab27b Htr7 Vti1a Cdh9 Nrp1 Snca Gria4 Ptprn Epha4 Atp2b4 Itga8 Olfm1 Lamp5 Trpm7 Fxr1 Olfm3 Arhgef2 Ppp3ca Calb1 Pnisr Epha7 Mpdz Unc13b Pde4b Elavl4 Gabrb1 Sparcl1 Rimbp2 Atp2a2 Actb Rpl6 Itpr1 Grin2b Atp2b2 Chrna7 Stx4a Cdkl5 Gabra3 …
9.67423e-21	134	1561	2.50823	Neuron projection	http://amigo.geneontology.org/amigo/term/GO:0043005	Gabra2 Oprm1 Ckb Grm3 Hnrnpa2b1 Arpc2 Actn1 Hspa8 Glrx2 Ubb Rgs17 Grm1 Atp2b1 Cep290 Nrcam Asic2 Exoc7 Myh10 Nin Mpp5 Hsp90aa1 Ryr2 Pabpc1 Shisa9 Ptk2 Alcam Nectin3 Ncam2 Hsp90ab1 Cpne5 Epb41l3 Mapk8ip3 Rab27b Slc12a2 Htr7 Vti1a Flnb Rptor Nrp1 Snca Gria4 Ptprn Epha4 Atp2b4 Itga8 Olfm1 Lamp5 Trpm7 Pcsk2 Cst3 Fxr1 Dhx36 Arhgef2 Ppp3ca Calb1 Epha7 Mpdz Unc13b Pde4b Elavl4 Ybx1 Sfpq Acot7 Fam126a Ga…

## Sheet: Inhibitory upregulated
INHIBITORY- UPREGULATED GENES
Enrichment FDR	nGenes	Pathway Genes	Fold Enrichment	Pathway	URL	Genes
0.00214816	4	83	14.6486	Terminal bouton	http://amigo.geneontology.org/amigo/term/GO:0043195	Prkn Cplx2 Gabrb3 Stx3
7.36401e-07	12	429	8.50233	Postsynaptic specialization	http://amigo.geneontology.org/amigo/term/GO:0099572	Gabrb2 Prkn Pja2 Cnksr2 Dclk1 Cabp1 Pak3 Arhgap44 Gabrb3 Palm Pura Lrrtm4
2.7256e-07	13	474	8.33641	Glutamatergic synapse	http://amigo.geneontology.org/amigo/term/GO:0098978	Cnksr2 Cplx2 Ptprd Cabp1 Pak3 Gpm6a Arhgap44 Mdga2 Nrg3 Stx3 Pura Mapk10 Lrrtm4
5.68227e-06	11	425	7.86716	Neuron to neuron synapse	http://amigo.geneontology.org/amigo/term/GO:0098984	Prkn Pja2 Cnksr2 Dclk1 Ptprd Cabp1 Pak3 Arhgap44 Palm Pura Lrrtm4
2.22038e-05	10	393	7.73431	Postsynaptic density	http://amigo.geneontology.org/amigo/term/GO:0014069	Prkn Pja2 Cnksr2 Dclk1 Cabp1 Pak3 Arhgap44 Palm Pura Lrrtm4
2.22961e-05	10	399	7.618	Asymmetric synapse	http://amigo.geneontology.org/amigo/term/GO:0032279	Prkn Pja2 Cnksr2 Dclk1 Cabp1 Pak3 Arhgap44 Palm Pura Lrrtm4
0.000715989	7	294	7.2371	Ion channel complex	http://amigo.geneontology.org/amigo/term/GO:0034702	Gabrb2 Hcn1 Kcnip4 Gabrb3 Dpp10 Ano2 Lrrtm4
0.000105171	9	384	7.12402	Distal axon	http://amigo.geneontology.org/amigo/term/GO:0150034	Hcn1 Prkn Cplx2 Ptbp2 Gpm6a Rasgrf1 Gabrb3 Myo9a Stx3
1.38153e-07	16	737	6.59882	Postsynapse	http://amigo.geneontology.org/amigo/term/GO:0098794	Gabrb2 Prkn Pja2 Cnksr2 Cplx2 Dclk1 Cabp1 Pak3 Gpm6a Arhgap44 Gabrb3 Gria2 Palm Stx3 Pura Lrrtm4
0.000300319	9	447	6.11997	Synaptic membrane	http://amigo.geneontology.org/amigo/term/GO:0097060	Gabrb2 Cnksr2 Ptprd Gpm6a Gabrb3 Gria2 Palm Stx3 Lrrtm4
0.00268417	7	370	5.75056	Transmembrane transporter complex	http://amigo.geneontology.org/amigo/term/GO:1902495	Gabrb2 Hcn1 Kcnip4 Gabrb3 Dpp10 Ano2 Lrrtm4
8.15333e-11	26	1465	5.39448	Synapse	http://amigo.geneontology.org/amigo/term/GO:0045202	Gabrb2 Hcn1 Stxbp5l Prkn Pja2 Cnksr2 Cplx2 Dclk1 Ptprd Sgip1 Cabp1 Pak3 Gpm6a Arhgap44 Gabrb3 Gria2 Mdga2 Palm Myo9a Scamp5 Nrg3 Stx3 Nmnat2 Pura Mapk10 Lrrtm4
3.32963e-05	13	770	5.13176	Axon	http://amigo.geneontology.org/amigo/term/GO:0030424	Hcn1 Prkn Cplx2 Ptbp2 Gpm6a Rasgrf1 Gabrb3 Palm Myo9a Stx3 Nmnat2 Agbl4 Cd2ap
0.000498281	10	610	4.98292	Presynapse	http://amigo.geneontology.org/amigo/term/GO:0098793	Hcn1 Prkn Cplx2 Ptprd Sgip1 Gpm6a Arhgap44 Gabrb3 Scamp5 Stx3
0.000379816	11	717	4.66324	Neuronal cell body	http://amigo.geneontology.org/amigo/term/GO:0043025	Strn3 Hcn1 Prkn Cnksr2 Cplx2 Ptbp2 Kcnip4 Gpm6a Rasgrf1 Pura Mapk10
0.000241875	12	806	4.52543	Cell body	http://amigo.geneontology.org/amigo/term/GO:0044297	Braf Strn3 Hcn1 Prkn Cnksr2 Cplx2 Ptbp2 Kcnip4 Gpm6a Rasgrf1 Pura Mapk10
5.83894e-08	23	1561	4.47857	Neuron projection	http://amigo.geneontology.org/amigo/term/GO:0043005	Braf Gabrb2 Strn3 Hcn1 Prkn Cnksr2 Cplx2 Ptbp2 Kcnip4 Cntn3 Gpm6a Rasgrf1 Arhgap44 Gabrb3 Palm Myo9a Stx3 Nmnat2 Gpr149 Pura Mapk10 Agbl4 Cd2ap
0.000614658	11	770	4.34226	Dendrite	http://amigo.geneontology.org/amigo/term/GO:0030425	Strn3 Hcn1 Cplx2 Kcnip4 Gpm6a Rasgrf1 Arhgap44 Palm Stx3 Pura Cd2ap
0.000614658	11	772	4.33101	Dendritic tree	http://amigo.geneontology.org/amigo/term/GO:0097447	Strn3 Hcn1 Cplx2 Kcnip4 Gpm6a Rasgrf1 Arhgap44 Palm Stx3 Pura Cd2ap
4.46701e-05	15	1076	4.23734	Somatodendritic compartment	http://amigo.geneontology.org/amigo/term/GO:0036477	Strn3 Hcn1 Prkn Cnksr2 Cplx2 Ptbp2 Kcnip4 Gpm6a Rasgrf1 Arhgap44 Palm Stx3 Pura Mapk10 Cd2ap

## Sheet: Inhibitory downregulated genes
INHIBITORY- DOWNREGULATED GENES
Enrichment FDR	nGenes	Pathway Genes	Fold Enrichment	Pathway	URL	Genes
0.0137541	2	16	68.3906	Dynein axonemal particle	http://amigo.geneontology.org/amigo/term/GO:0120293	Hsp90ab1 Stip1
0.0038035	3	27	60.7917	Chaperone complex	http://amigo.geneontology.org/amigo/term/GO:0101031	Hspa8 Hsp90ab1 Stip1
0.0162551	2	24	45.5938	Proton-transporting two-sector ATPase complex, proton-transporting domain	http://amigo.geneontology.org/amigo/term/GO:0033177	Atp6v0c mt-Atp6
0.0162551	2	25	43.77	Postsynaptic cytosol	http://amigo.geneontology.org/amigo/term/GO:0099524	Hnrnpa2b1 Hspa8
0.0193599	2	34	32.1838	COP9 signalosome	http://amigo.geneontology.org/amigo/term/GO:0008180	Hsp90ab1 Hspa5
0.0137541	3	79	20.7769	Respiratory chain complex	http://amigo.geneontology.org/amigo/term/GO:0098803	mt-Nd2 mt-Co3 mt-Nd4
0.0145577	3	92	17.841	Respirasome	http://amigo.geneontology.org/amigo/term/GO:0070469	mt-Nd2 mt-Co3 mt-Nd4
0.0145577	3	94	17.4614	Catalytic step 2 spliceosome	http://amigo.geneontology.org/amigo/term/GO:0071013	Hnrnpa2b1 Prpf4b Srrm2
0.00419828	5	206	13.2797	Myelin sheath	http://amigo.geneontology.org/amigo/term/GO:0043209	Hspa8 Ubb Stip1 Hspa5 Eef1a1
0.0145577	4	217	10.0853	Spliceosomal complex	http://amigo.geneontology.org/amigo/term/GO:0005681	Hnrnpa2b1 Hspa8 Prpf4b Srrm2
0.0162551	4	241	9.08091	Synaptic vesicle	http://amigo.geneontology.org/amigo/term/GO:0008021	Hspa8 Atp6v0c Kirrel3 Penk
0.0193599	4	279	7.84409	Vacuolar membrane	http://amigo.geneontology.org/amigo/term/GO:0005774	Hspa8 Slc22a17 Hsp90ab1 Atp6v0c
0.0193599	5	467	5.85787	Lytic vacuole	http://amigo.geneontology.org/amigo/term/GO:0000323	Hspa8 Hsp90ab1 Atp6v0c Fth1 Cst3
0.0193599	5	467	5.85787	Lysosome	http://amigo.geneontology.org/amigo/term/GO:0005764	Hspa8 Hsp90ab1 Atp6v0c Fth1 Cst3
0.0145577	6	561	5.8516	Vacuole	http://amigo.geneontology.org/amigo/term/GO:0005773	Hspa8 Slc22a17 Hsp90ab1 Atp6v0c Fth1 Cst3
0.0193599	6	717	4.57845	Neuronal cell body	http://amigo.geneontology.org/amigo/term/GO:0043025	Hnrnpa2b1 Hspa8 Ubb Hsp90ab1 Cst3 Penk
0.00661528	9	1076	4.57632	Somatodendritic compartment	http://amigo.geneontology.org/amigo/term/GO:0036477	Hnrnpa2b1 Hspa8 Ubb Hsp90ab1 Cst3 Kirrel3 Penk Dlgap2 Syne1
0.00621234	11	1561	3.85546	Neuron projection	http://amigo.geneontology.org/amigo/term/GO:0043005	Hnrnpa2b1 Hspa8 Ubb Hsp90ab1 Cst3 Auts2 Kirrel3 Penk Dlgap2 Tenm4 Syne1
0.0110254	10	1465	3.73464	Synapse	http://amigo.geneontology.org/amigo/term/GO:0045202	Hnrnpa2b1 Hspa8 Atp6v0c Pnisr Kirrel3 Dgkb Penk Dlgap2 mt-Nd2 Syne1
0.0193599	10	1825	2.99795	Mitochondrion	http://amigo.geneontology.org/amigo/term/GO:0005739	Ubb Hsp90ab1 Fth1 Hspa5 Acsl3 Ide mt-Nd2 mt-Atp6 mt-Co3 mt-Nd4

## Sheet: Oligo upregulated genes
OLIGO- UPREGULATED GENES
Enrichment FDR	nGenes	Pathway Genes	Fold Enrichment	Pathway	URL	Genes
4.70587e-06	6	76	28.324	Voltage-gated potassium channel complex	http://amigo.geneontology.org/amigo/term/GO:0008076	Hcn1 Kcnip4 Dpp10 Cntnap2 Kcnd2 Kcnma1
9.0939e-06	6	88	24.4616	Potassium channel complex	http://amigo.geneontology.org/amigo/term/GO:0034705	Hcn1 Kcnip4 Dpp10 Cntnap2 Kcnd2 Kcnma1
1.44057e-05	6	98	21.9655	GABA-ergic synapse	http://amigo.geneontology.org/amigo/term/GO:0098982	Gabrr2 Nrxn1 Grm7 Kcnd2 Nrg1 Nrxn3
6.70376e-05	7	218	11.5202	Cation channel complex	http://amigo.geneontology.org/amigo/term/GO:0034703	Hcn1 Kcnip4 Dpp10 Cntnap2 Lrrtm4 Kcnd2 Kcnma1
6.01836e-05	8	294	9.76246	Ion channel complex	http://amigo.geneontology.org/amigo/term/GO:0034702	Hcn1 Gabrr2 Kcnip4 Dpp10 Cntnap2 Lrrtm4 Kcnd2 Kcnma1
6.70376e-05	8	317	9.05414	Postsynaptic membrane	http://amigo.geneontology.org/amigo/term/GO:0045211	Gabrr2 Gria2 Dmd Kctd16 Lrrtm4 Slc8a1 Grm7 Kcnd2
3.49132e-06	11	447	8.8288	Synaptic membrane	http://amigo.geneontology.org/amigo/term/GO:0097060	Gabrr2 Nrxn1 Gria2 Cntnap2 Dmd Kctd16 Lrrtm4 Slc8a1 Grm7 Kcnd2 Nrxn3
3.18011e-06	12	534	8.06226	Plasma membrane protein complex	http://amigo.geneontology.org/amigo/term/GO:0098797	Hcn1 Tbc1d5 Kcnip4 Dpp10 Cntnap2 Sgcz Cdh12 Dmd Cdh19 Lrrtm4 Kcnd2 Kcnma1
0.000163862	8	370	7.7572	Transmembrane transporter complex	http://amigo.geneontology.org/amigo/term/GO:1902495	Hcn1 Gabrr2 Kcnip4 Dpp10 Cntnap2 Lrrtm4 Kcnd2 Kcnma1
0.000200263	8	384	7.47439	Transporter complex	http://amigo.geneontology.org/amigo/term/GO:1990351	Hcn1 Gabrr2 Kcnip4 Dpp10 Cntnap2 Lrrtm4 Kcnd2 Kcnma1
0.00126952	8	515	5.57313	Cell-cell junction	http://amigo.geneontology.org/amigo/term/GO:0005911	Epb41l3 Nrxn1 Cntnap2 Cdh12 Cdh19 Slc8a1 Arhgap24 Heg1
6.06634e-09	22	1465	5.38768	Synapse	http://amigo.geneontology.org/amigo/term/GO:0045202	Mctp1 Hcn1 Fgf12 Stxbp5l Gabrr2 Epb41l3 Nrxn1 Snca Gria2 Cntnap2 Nrg3 Rims1 Dmd Kctd16 Lrrtm4 Cadps Slc8a1 Grm7 Kcnd2 Nrg1 Nrxn3 Dtnb
0.000121003	11	737	5.35478	Postsynapse	http://amigo.geneontology.org/amigo/term/GO:0098794	Gabrr2 Epb41l3 Snca Gria2 Dmd Kctd16 Lrrtm4 Slc8a1 Grm7 Kcnd2 Dtnb
0.000737186	9	610	5.29334	Presynapse	http://amigo.geneontology.org/amigo/term/GO:0098793	Mctp1 Hcn1 Nrxn1 Snca Dmd Kctd16 Cadps Grm7 Nrxn3
0.000163862	11	770	5.12529	Axon	http://amigo.geneontology.org/amigo/term/GO:0030424	Hcn1 Gabrr2 Epb41l3 Nrxn1 Snca Dync1i1 Cntnap2 Dmd Slc8a1 Grm7 Nrg1
0.00124621	9	658	4.9072	Anchoring junction	http://amigo.geneontology.org/amigo/term/GO:0070161	Epb41l3 Nrxn1 Cntnap2 Cdh12 Dmd Cdh19 Slc8a1 Arhgap24 Heg1
0.00214759	9	717	4.5034	Neuronal cell body	http://amigo.geneontology.org/amigo/term/GO:0043025	Hcn1 Nrxn1 Snca Kcnip4 Cntnap2 Dmd Slc8a1 Grm7 Kcnd2
6.70376e-05	14	1141	4.40209	Membrane protein complex	http://amigo.geneontology.org/amigo/term/GO:0098796	Hcn1 Stxbp5l Gabrr2 Tbc1d5 Kcnip4 Dpp10 Cntnap2 Sgcz Cdh12 Dmd Cdh19 Lrrtm4 Kcnd2 Kcnma1
6.70376e-05	15	1316	4.08933	Plasma membrane region	http://amigo.geneontology.org/amigo/term/GO:0098590	Hcn1 Gabrr2 Tbc1d5 Epb41l3 Nrxn1 Gria2 Cntnap2 Dmd Kctd16 Lrrtm4 Slc8a1 Grm7 Kcnd2 Kcnma1 Nrxn3
0.000311898	15	1561	3.44751	Neuron projection	http://amigo.geneontology.org/amigo/term/GO:0043005	Hcn1 Gabrr2 Epb41l3 Nrxn1 Snca Pip4k2a Kcnip4 Dync1i1 Cntnap2 Rnpep Dmd Slc8a1 Grm7 Kcnd2 Nrg1

## Sheet: Oligo downregulated genes
OLIGO- DOWNREGULATED GENES
Enrichment FDR	nGenes	Pathway Genes	Fold Enrichment	Pathway	URL	Genes
0.00313707	2	4	198.955	Internode region of axon	http://amigo.geneontology.org/amigo/term/GO:0033269	Pard3 Mbp
0.00477515	2	10	79.5818	Tetraspanin-enriched microdomain	http://amigo.geneontology.org/amigo/term/GO:0097197	Tspan9 Cd81
0.0135429	2	18	44.2121	Compact myelin	http://amigo.geneontology.org/amigo/term/GO:0043218	Pard3 Mbp
0.0158325	2	20	39.7909	Pericentriolar material	http://amigo.geneontology.org/amigo/term/GO:0000242	Bbs9 Cdk5rap2
0.0179834	2	23	34.6008	Microtubule plus-end	http://amigo.geneontology.org/amigo/term/GO:0035371	Dst Cdk5rap2
0.00372576	3	41	29.1153	Axonal growth cone	http://amigo.geneontology.org/amigo/term/GO:0044295	Hsp90ab1 Pard3 Shtn1
0.00396452	4	111	14.3391	Basement membrane	http://amigo.geneontology.org/amigo/term/GO:0005604	Lama2 Tmeff2 Lamc1 Ptn
0.00313707	7	393	7.08744	Postsynaptic density	http://amigo.geneontology.org/amigo/term/GO:0014069	Dst Psd3 Mtmr2 Map4 Magi2 Grik2 Erbb4
0.00313707	7	399	6.98086	Asymmetric synapse	http://amigo.geneontology.org/amigo/term/GO:0032279	Dst Psd3 Mtmr2 Map4 Magi2 Grik2 Erbb4
0.00477515	6	362	6.59518	Collagen-containing extracellular matrix	http://amigo.geneontology.org/amigo/term/GO:0062023	Lama2 Tmeff2 Lamc1 Plxdc2 Ptn Adamtsl1
0.00313707	7	425	6.5538	Neuron to neuron synapse	http://amigo.geneontology.org/amigo/term/GO:0098984	Dst Psd3 Mtmr2 Map4 Magi2 Grik2 Erbb4
0.00313707	7	429	6.49269	Postsynaptic specialization	http://amigo.geneontology.org/amigo/term/GO:0099572	Dst Psd3 Mtmr2 Map4 Magi2 Grik2 Erbb4
0.00604501	6	383	6.23356	Receptor complex	http://amigo.geneontology.org/amigo/term/GO:0043235	Hsp90ab1 Pex5l Plxnb3 Plp1 Grik2 Erbb4
0.00425223	7	490	5.68442	Extracellular matrix	http://amigo.geneontology.org/amigo/term/GO:0031012	Lama2 Tmeff2 Lamc1 Plxdc2 Ptn Spock3 Adamtsl1
0.00425223	7	492	5.66131	External encapsulating structure	http://amigo.geneontology.org/amigo/term/GO:0030312	Lama2 Tmeff2 Lamc1 Plxdc2 Ptn Spock3 Adamtsl1
0.000725336	11	774	5.65504	Perinuclear region of cytoplasm	http://amigo.geneontology.org/amigo/term/GO:0048471	Aplp1 Hsp90ab1 Pex5l Ptn Mtmr2 Mobp Ptprm Cdk5rap2 Magi2 Shtn1 Eml1
0.00313707	9	737	4.85913	Postsynapse	http://amigo.geneontology.org/amigo/term/GO:0098794	Lama2 Dst Ptn Psd3 Mtmr2 Map4 Magi2 Grik2 Erbb4
0.00324926	9	770	4.65089	Axon	http://amigo.geneontology.org/amigo/term/GO:0030424	Hsp90ab1 Pard3 Dst Mtmr2 Map4 Shtn1 Mbp Pcdh9 Grik2
0.0175761	9	1076	3.32824	Somatodendritic compartment	http://amigo.geneontology.org/amigo/term/GO:0036477	Lama2 Hsp90ab1 Pard3 Pex5l Mtmr2 Magi2 Shtn1 Mbp Grik2
0.00313707	13	1561	3.31378	Neuron projection	http://amigo.geneontology.org/amigo/term/GO:0043005	Lama2 Hsp90ab1 Pard3 Dst Pex5l Mtmr2 Map4 Atp8b1 Magi2 Shtn1 Mbp Pcdh9 Grik2

## Sheet: Micro upregulated genes
MICRO- UPREGULATED GENES
Enrichment FDR	nGenes	Pathway Genes	Fold Enrichment	Pathway	URL	Genes
1.21059e-05	4	76	60.6233	Voltage-gated potassium channel complex	http://amigo.geneontology.org/amigo/term/GO:0008076	Kcnip4 Dpp10 Cntnap2 Kcnd2
1.47037e-05	4	88	52.3565	Potassium channel complex	http://amigo.geneontology.org/amigo/term/GO:0034705	Kcnip4 Dpp10 Cntnap2 Kcnd2
0.000570056	3	98	35.2605	GABA-ergic synapse	http://amigo.geneontology.org/amigo/term/GO:0098982	Nrxn1 Mdga2 Kcnd2
0.000571755	3	100	34.5553	Integral component of postsynaptic specialization membrane	http://amigo.geneontology.org/amigo/term/GO:0099060	Lrrc4c Lrrtm4 Kcnd2
0.000608675	3	104	33.2262	Schaffer collateral - CA1 synapse	http://amigo.geneontology.org/amigo/term/GO:0098685	Nrxn1 Ptprd Lrrc4c
1.47037e-05	5	213	27.0385	Integral component of synaptic membrane	http://amigo.geneontology.org/amigo/term/GO:0099699	Nrxn1 Ptprd Lrrc4c Lrrtm4 Kcnd2
1.47037e-05	5	218	26.4184	Cation channel complex	http://amigo.geneontology.org/amigo/term/GO:0034703	Kcnip4 Dpp10 Cntnap2 Lrrtm4 Kcnd2
4.24906e-05	5	294	19.5892	Ion channel complex	http://amigo.geneontology.org/amigo/term/GO:0034702	Kcnip4 Dpp10 Cntnap2 Lrrtm4 Kcnd2
3.38685e-07	8	474	19.4404	Glutamatergic synapse	http://amigo.geneontology.org/amigo/term/GO:0098978	Nrxn1 Ptprd Mdga2 Nrg3 Lrrc4c Il1rapl1 Lrrtm4 Kcnd2
3.48918e-06	7	447	18.0378	Synaptic membrane	http://amigo.geneontology.org/amigo/term/GO:0097060	Nrxn1 Ptprd Gria2 Cntnap2 Lrrc4c Lrrtm4 Kcnd2
0.000119708	5	370	15.5654	Transmembrane transporter complex	http://amigo.geneontology.org/amigo/term/GO:1902495	Kcnip4 Dpp10 Cntnap2 Lrrtm4 Kcnd2
5.85132e-06	7	534	15.0991	Plasma membrane protein complex	http://amigo.geneontology.org/amigo/term/GO:0098797	Kcnip4 Dpp10 Cntnap2 Sgcz Cdh12 Lrrtm4 Kcnd2
0.000132968	5	384	14.9979	Transporter complex	http://amigo.geneontology.org/amigo/term/GO:1990351	Kcnip4 Dpp10 Cntnap2 Lrrtm4 Kcnd2
3.73579e-06	10	1465	7.8624	Synapse	http://amigo.geneontology.org/amigo/term/GO:0045202	Nrxn1 Ptprd Gria2 Mdga2 Cntnap2 Nrg3 Lrrc4c Il1rapl1 Lrrtm4 Kcnd2
0.000240167	7	1141	7.06652	Membrane protein complex	http://amigo.geneontology.org/amigo/term/GO:0098796	Kcnip4 Dpp10 Cntnap2 Sgcz Cdh12 Lrrtm4 Kcnd2
1.75431e-05	9	1482	6.99499	Integral component of plasma membrane	http://amigo.geneontology.org/amigo/term/GO:0005887	Nrxn1 Ptprd Kcnip4 Dpp10 Cntnap2 Tenm2 Lrrc4c Lrrtm4 Kcnd2
0.000561517	7	1316	6.12682	Plasma membrane region	http://amigo.geneontology.org/amigo/term/GO:0098590	Nrxn1 Ptprd Gria2 Cntnap2 Lrrc4c Lrrtm4 Kcnd2
