# Supplementary material for: Cell-specific vulnerability to metabolic failure: the crucial role of parvalbumin expressing neurons in creatine transporter deficiency
Source: Acta Neuropathol Commun. 2023 Mar 7;11:34. doi: 10.1186/s40478-023-01533-w (PMC9990224; doi:10.1186/s40478-023-01533-w)
Supplement: Supplementary file 12 — Additional file 12: Table S11. Number of reads for each biological replicate in bulk RNA-seq. [file 40478_2023_1533_MOESM12_ESM.xlsx]

## Sheet: Foglio1
Table S11. Number of reads for each biological replicate in bulk RNA-seq
Sample	Reads
WT1	82815270
WT2	85233404
WT3	91565170
KO1	87158420
KO2	83345075
KO3	105191470
KO4	91652344
