# Supplementary material for: Cell-specific vulnerability to metabolic failure: the crucial role of parvalbumin expressing neurons in creatine transporter deficiency
Source: Acta Neuropathol Commun. 2023 Mar 7;11:34. doi: 10.1186/s40478-023-01533-w (PMC9990224; doi:10.1186/s40478-023-01533-w)
Supplement: Supplementary file 13 — Additional file 13: Table S12. Primer sequences for qPCR. [file 40478_2023_1533_MOESM13_ESM.xlsx]

## Sheet: Foglio1
Table S12. Primer sequences for qPCR
Gene	Forward primer (5'-3')	Reverse primer (5'-3')
Sla2	AGCAGAGGGAAAACCTCCAG	CACCAATCTCCATCCTCAGAGA
PcsK9	ATGGCACCAGACAGAGGAAGAC	CACGCTGTTGAAGTCGGTGATG
Capsl	GGAATGGACGGAGGAACAAGTC	GTCAATGGATGCACTTACACCTG
Slc6a8	TGGAAGGGGGTCAAGTCAAC	AGCATCTATCCATACCTGAGGG
Apln	AGGCATAGCGTCCTCACCTCTT	GGTGCAGAAACGACAAAGACGG
Scd3	CAGAATGCCCTGGTTTCCTTGG	CGTGGTGAAGTTGATGTGCCAG
Sv2b	AGCATGTCACTGGCCATCAA	CCCAATCCCTATGCCTGAGAT
Pgk1	GGTCGTGATGAGGGTGGAC	GCAGCCTTGATCCTTTGGTTG
